# Supplementary material for: The class II myosin MYH4 safeguards genome integrity and suppresses tumor progression
Source: J Clin Invest. 2025 Jun 2;135(11):e188165. doi: 10.1172/JCI188165 (PMC12126247; doi:10.1172/JCI188165)
Supplement: Supplemental data set 1 [file jci-135-188165-s314.xlsx]

## Sheet: Final results
Gene.Symbol	Average score: relative cell number (UNC =1)	p_fisherMethod
DNTTIP2	0.335717	2.2338e-05
CCDC108	0.554764	0.00010625		note
TFEB	0.43583	0.000828781		*MYH7 marked as N/A since it only scored with 1 siRNA (see p-value info worksheet). This was one of the selection criterias, genes scoring with only one siRNA were excluded from the top hit list.
ABCB8	0.637413	0.00108804		* TFEB is among the top hits but not included in figure 1. This is because of some issues in the exome sequencing, mutation and transcript info do not match. Most likley a false hit.
SYNE1	0.661653	0.00294054
USP38	0.597995	0.0049854
G6PC3	0.665694	0.00714829
ADAP1	0.758852	0.00735823
WDR87	0.47265	0.00814325
RALBP1	0.759553	0.00820566
SMC4	0.699565	0.0122965
MYH4	0.682852	0.0124195
WDR17	0.742657	0.0124643
FAM46A	0.77362	0.0189369
FNDC7	0.813191	0.0244107
RYR1	0.684926	0.024897
MED25	0.773032	0.0322885
TEX35	0.79047	0.0366481
CARD14	0.725914	0.0377348
FLII	0.772778	0.0533241
FHOD1	0.825487	0.0583251
ANKRD31	0.905366	0.0601169
OTOF	0.836645	0.0633235
SELP	0.86028	0.0639284
TARBP2	0.804196	0.0739357
URM1	0.826381	0.0818098
OBSL1	0.778633	0.0858944
MUC16	0.813958	0.0999158
CENPH	0.888355	0.113953
WFS1	0.882951	0.11898
NR3C1	0.850987	0.121497
MXD3	0.931924	0.12369
PRKD1	0.920514	0.12732
PCDHGA2	0.885516	0.128525
CSPP1	0.869611	0.149744
MROH8	0.946552	0.1525
C11orf40	0.688807	0.185129
SCNN1D	0.941656	0.187787
TDRD12	0.895943	0.203793
TBC1D4	0.84005	0.209531
MEGF11	0.905499	0.21254
CADPS	0.968433	0.239624
IQCH	0.907734	0.250946
ALK	0.875613	0.256471
FBLN2	0.987017	0.27746
AGAP9	0.905266	0.28376
UGCGL2	1.02846	0.309087
LSM11	0.948962	0.337907
PTPRN	0.989726	0.339116
MAP3K19	1.06091	0.342529
HYDIN	0.948382	0.350504
NHSL1	0.924108	0.366995
SSTR5	1.01271	0.391516
ABCA6	0.972465	0.40586
LILRB2	0.99524	0.407627
COL11A2	0.963801	0.411583
KIF24	0.94401	0.421854
NDUFA11	0.955376	0.424017
ARHGEF10	0.98567	0.426455
PAN2	0.959889	0.442953
MAN2A2	1.02285	0.459525
MAP4K1	0.969259	0.464386
IL17REL	1.03744	0.470262
GOLGA8H	0.960514	0.473887
OTOG	0.94458	0.495308
LIMK2	1.00509	0.511524
PPT2	1.00959	0.51172
N4BP2L2	1.00311	0.516749
KIAA1751 (c1orf222)	0.959895	0.554194
ADRA2A	1.02633	0.566073
CAPN12	1.01462	0.578839
OR4N5	1.11381	0.580867
WWOX	1.05332	0.584406
FARP2	0.911447	0.596316
HBS1L	0.964387	0.66454
NRROS	1.11662	0.668131
ABI3BP	1.01185	0.673894
HEATR5A	1.00062	0.677129
ALG12	1.04172	0.682833
CLCA4	0.985634	0.698358
C2orf74	1.01615	0.702353
FAM22D (NUTM2D)	1.02972	0.722667
DPCR1	0.970498	0.744956
PRDM15	1.10954	0.764524
FAAH2	0.97487	0.777911
PCDHGA7	1.06887	0.789201
OR4K14	1.05138	0.797856
C2CD3	1.002	0.80102
FZD6	1.00054	0.807117
MEFV	1.06364	0.816488
DAB2IP	0.976096	0.824495
SDR42E2	0.968393	0.840487
PTPN13	1.09293	0.846716
TRPM5	1.09292	0.851939
RAET1E	1.02348	0.85768
ZBED4	1.10831	0.872408
RAET1L	1.1138	0.881197
IL31RA	1.10287	0.885172
ATM	1.12409	0.890624
SLC26A2	1.00143	0.909822
KIR2DL3	0.896178	0.911998
MICAL3	1.07191	0.913083
IL17RC	1.01648	0.914509
NEK9	1.1195	0.916893
HSPB9	1.03217	0.922024
GPR151	1.08254	0.922202
DNAH7	1.05906	0.936743
MYOM2	1.07477	0.940097
UBXN6	1.08899	0.950046
ZNF724P	1.0189	0.950294
ZNF862	1.18214	0.957274
GARNL3	1.11717	0.965336
PKN3	1.15595	0.970981
DYSF	1.10551	0.978457
C10orf112 (MALRD1)	1.11824	0.980584
MEF2A	1.20083	0.980876
ZNF717	1.17632	0.981783
TTC19	1.06496	0.98388
FAM161A	1.10851	0.985515
ATF7IP2	1.12256	0.986879
FCN1	1.04208	0.990438
RBBP8NL (C20orf151)	1.0687	0.991502
SNTB1	1.18309	0.993531
TRANK1	1.13265	0.994065
EIF4ENIF1	1.14914	0.994167
L1TD1	1.07651	0.994925
MYH15	1.15808	0.995185
TOM1	1.16915	0.995432
MPDZ	1.0795	0.996241
RASSF3	1.12328	0.996563
MFSD10	1.05318	0.996685
RNH1	1.10639	0.997335
ACE	1.06482	0.997524
UBE4A	1.08338	0.997825
DST	1.18059	0.998056
NEB	1.3334	0.998092
SARS2	1.17231	0.99851
ALPK3	1.15844	1
ATP10A	1.30314	1
CFI	1.1615	1
CRYBG3	1.22087	1
LAMA1	1.19043	1
NPHP3	1.30998	1
PHLPP2	1.29991	1
RASSF7	1.20288	1
RNF213	1.25948	1
SLTM	1.17287	1
SSX2IP	1.1328	1
C14orf80 (TEDC1)	1.21927	1
MYH7	N/A	N/A

## Sheet: calculation and siRNA ID
	Gene.Symbol	siRNA ID	Plate 1 score	Plate 2 score	Plate 3 score		Average score all plates
	ABCA6	s23862	0.965205	0.81409	0.87486		0.972465
	ABCA6	s23863	1.04242	1.42642	1.18471
	ABCA6	s23864	0.686139	0.92002	0.838323
	ABCB8	s22104	0.175207	0.49472	0.883172		0.637413
	ABCB8	s22105	0.85369	0.739269	0.707602
	ABCB8	s22106	0.686387	0.485301	0.711364
	ABI3BP	s24682	0.896492	0.981659	0.792491		1.01185
	ABI3BP	s24683	0.663348	0.908776	0.973264
	ABI3BP	s24684	1.17774	1.30785	1.40505
	ACE	s3967	1.05458	0.916893	0.962119		1.06482
	ACE	s3968	1.04779	1.01509	1.13021
	ACE	s3969	1.11054	1.3848	0.961357
	ADAP1	s21734	0.676276	0.72334	0.880138		0.758852
	ADAP1	s21735	0.398523	0.486412	0.934172
	ADAP1	s21736	1.11065	0.80509	0.815063
	ADRA2A	s1112	1.17966	0.903203	0.825791		1.02633
	ADRA2A	s1113	1.24526	1.43142	1.08982
	ADRA2A	s1114	0.917319	0.715943	0.928555
	AGAP9	s541575	1.06558	1.04467	0.893061		0.905266
	AGAP9	s541576	0.68908	0.941665	1.00202
	AGAP9	s541577	0.837434	0.887324	0.786562
	ALG12	s35555	0.997724	1.02331	0.84624		1.04172
	ALG12	s35556	1.33028	1.41959	1.48573
	ALG12	s35557	0.9599	0.766477	0.546206
	ALK	s1269	0.971095	0.54638	1.04704		0.875613
	ALK	s1270	0.627506	0.71831	0.693596
	ALK	s1271	1.03323	1.11979	1.12357
	ALPK3	s33259	1.14175	1.2233	1.31319		1.15844
	ALPK3	s33260	1.03923	0.950768	0.988937
	ALPK3	s33261	1.09494	1.31388	1.35999
	ANKRD31	s48724	0.927086	0.779991	0.794055		0.905366
	ANKRD31	s48725	1.23431	0.80114	0.951588
	ANKRD31	s48726	1.04307	0.839017	0.778027
	ARHGEF10	s225170	0.679149	0.834401	0.602078		0.98567
	ARHGEF10	s225171	1.27299	1.11684	1.49337
	ARHGEF10	s225172	0.84101	0.993125	1.03806
	ATF7IP2	s36876	1.07127	1.2523	1.26003		1.12256
	ATF7IP2	s36877	1.05386	1.23977	0.800568
	ATF7IP2	s36878	0.978407	1.00017	1.44664
	ATM	s1708	1.17904	1.26844	1.13184		1.12409
	ATM	s1709	0.611099	1.07911	0.941137
	ATM	s1710	1.16383	1.50505	1.23723
	ATP10A	s32878	1.18853	1.3434	1.48508		1.30314
	ATP10A	s32879	1.12296	1.18574	1.50595
	ATP10A	s32880	1.15249	1.49329	1.25079
	C10orf112	s50787	1.01902	1.26329	1.23725		1.11824
	C10orf112	s50788	0.912106	1.50855	1.17873
	C10orf112	s50789	1.07021	0.976393	0.898648
	C11orf40	s44543	1.25364	1.10767	0.804314		0.688807
	C11orf40	s44544	0.852606	0.891516	1.0275
	C11orf40	s44545	0.0820345	0.11584	0.0641412
	C1orf49	s38438	0.757993	0.654259	0.895971		0.79047
	C1orf49	s38439	0.811815	0.239571	0.973714
	C1orf49	s38440	1.06056	0.784379	0.93597
	C20orf151	s195745	0.847513	1.15193	1.07076		1.0687
	C20orf151	s44454	1.11972	0.981562185719075	1.24125
	C20orf151	s44455	0.98635	1.0405	1.09157
	C2CD3	s229843	1.00449	0.792628	1.16371		1.002
	C2CD3	s229844	0.877154	1.27748	1.05684
	C2CD3	s229845	1.16701	0.972502	0.706181
	C2orf74	s50600	1.09734	0.939934	1.13211		1.01615
	C2orf74	s50601	0.613742	0.634306	1.06282
	C2orf74	s50602	1.26931	1.05976	1.33602
	CADPS	s16393	0.133251	0.749005	0.85756		0.968433
	CADPS	s16394	1.12073	1.30801	0.903481
	CADPS	s16395	1.09067	1.286	1.26718
	CAPN12	s45098	1.20147	1.10345	0.95443		1.01462
	CAPN12	s45099	1.24364	0.943396	1.43636
	CAPN12	s45100	0.77881	0.879349	0.590654
	CARD14	s195378	0.571692	0.606808	0.959911		0.725914
	CARD14	s195379	1.20307	1.19474	1.06965
	CARD14	s35569	0.345413	0.233085	0.348866
	CCDC108	s226020	0.637552	0.416674	0.362275		0.554764
	CCDC108	s226021	0.589791	0.66281	0.780879
	CCDC108	s48609	0.384874	0.747101	0.410919
	CENPH	s35108	0.856247	0.72523	0.828696		0.888355
	CENPH	s35109	0.977959	1.39969	1.26151
	CENPH	s35110	0.615043	0.576123	0.754694
	CFI	s7133	1.05661	1.19768	1.11076		1.1615
	CFI	s7134	1.22022	1.08585	1.17771
	CFI	s7135	1.0651	1.28355	1.25601
	CLCA4	s22409	1.15147	1.09364	0.505755		0.985634
	CLCA4	s22410	1.10415	0.899396	0.811326
	CLCA4	s22411	1.01801	1.0843	1.20265
	COL11A2	s3344	1.36485	1.09884	1.08223		0.963801
	COL11A2	s3345	0.753224	0.466968	0.564498
	COL11A2	s3346	0.999566	1.31286	1.03118
	CRYBG3	s43613	1.36679	1.26125	1.3454		1.22087
	CRYBG3	s43614	1.31193	1.07132	1.05122
	CRYBG3	s43615	1.24613	1.25755	1.07622
	CSPP1	s36480	0.753116	0.75	0.825535		0.869611
	CSPP1	s36481	1.3415	1.37148	1.10023
	CSPP1	s36482	0.904341	0.438117	0.34217
	DAB2IP	s237	1.10042	1.26248	1.28685		0.976096
	DAB2IP	s238	0.81092	0.761122	0.725904
	DAB2IP	s239	0.946461	0.956573	0.934132
	DNAH7	s32045	0.809632	0.955156	0.828025		1.05906
	DNAH7	s32046	1.14447	1.16432	1.2518
	DNAH7	s32047	1.17711	1.15025	1.05078
	DNTTIP2	s26947	0.753945	0.588855	0.654375		0.335717
	DNTTIP2	s26948	0.190311	0.12117	0.164457
	DNTTIP2	s26949	0.126368	0.0994299	0.322541
	DPCR1	s43941	0.894007	1.15996	0.797524		0.970498
	DPCR1	s43942	0.962795	1.10136	1.01084
	DPCR1	s43943	0.767062	0.95084	1.09009
	DST	s2065	1.25329	1.19017	1.13733		1.18059
	DST	s2066	1.34717	0.927817	1.27455
	DST	s2067	1.22944	1.21999	1.04557
	DYSF	s15788	1.1591	1.00173	1.21299		1.10551
	DYSF	s15789	0.895741	0.978706	0.898204
	DYSF	s15790	1.34691	1.09048	1.36574
	EIF4ENIF1	s32160	1.25274	1.49645	1.56931		1.14914
	EIF4ENIF1	s32161	0.927375	0.863712	0.999665
	EIF4ENIF1	s32162	0.938116	1.12324	1.17162
	FAAH2	s46096	1.04274	1.02891	0.930128		0.97487
	FAAH2	s46097	1.05284	1.11909	1.23522
	FAAH2	s46098	0.720386	0.99497	0.649548
	FAM161A	s38554	1.10814	1.24002	1.10984		1.10851
	FAM161A	s38555	1.46185	1.12584	1.03617
	FAM161A	s38556	0.806438	1.00134	1.08698
	FAM22D	s230341	1.08064	1.23528	0.913398		1.02972
	FAM22D	s230342	1.17442	0.695517	0.755336
	FAM22D	s230343	0.999783	1.30282	1.11032
	FAM46A	s31053	1.13211	1.21647	1.26317		0.77362
	FAM46A	s31054	0.437967	0.475296	0.72902
	FAM46A	s31055	0.396509	0.739138	0.572905
	FARP2	s19074	1.0259	0.991616	0.896377		0.911447
	FARP2	s19075	0.870329	0.673879	0.47787
	FARP2	s19076	1.03595	1.22563	1.00548
	FBLN2	s5041	1.32698	1.1893	1.47285		0.987017
	FBLN2	s5042	0.737345	0.712242	0.378143
	FBLN2	s5043	1.01499	0.842133	1.20917
	FCN1	s5088	1.11976	1.16365	1.08353		1.04208
	FCN1	s5089	0.964198	0.958283	0.82341
	FCN1	s5090	0.935096	1.3369	0.993854
	FHOD1	s26510	0.330551	0.207459	0.132529		0.825487
	FHOD1	s26511	1.01127	1.43293	1.01106
	FHOD1	s26512	1.1394	1.13519	1.02898
	FLII	s5269	0.840793	1.01895	0.937176		0.772778
	FLII	s5270	0.519326	0.440018	0.500838
	FLII	s5271	0.648803	0.820841	1.22826
	FNDC7	s46456	0.116021	0.845768	0.515839		0.813191
	FNDC7	s46457	1.01344	0.898223	1.36649
	FNDC7	s46458	0.947353	0.843879	0.771706
	FZD6	s728	0.952951	0.904783	0.857079		1.00054
	FZD6	s729	1.05303	0.53938	0.970344
	FZD6	s730	1.14555	1.31087	1.27088
	G6PC3	s776	1.03064	0.397192	0.770142		0.665694
	G6PC3	s777	0.0507944	0.349836	0.260616
	G6PC3	s778	0.993714	1.15627	0.982036
	GARNL3	s38730	1.27964	1.45309	1.14828		1.11717
	GARNL3	s38731	1.21906	1.14714	1.04651
	GARNL3	s38732	0.912106	1.02197	0.826753
	GOLGA8H	s541581	1.18767	1.21509	1.25578		0.960514
	GOLGA8H	s541582	0.812374	0.724424	0.695125
	GOLGA8H	s541583	0.945594	0.921529	0.887039
	GPR151	s43860	1.08827	1.01818	1.54055		1.08254
	GPR151	s43861	1.09483	1.20255	1.24652
	GPR151	s43862	0.783477	0.957437	0.81104
	HBS1L	s21150	0.805354	0.8667	0.949964		0.964387
	HBS1L	s21151	1.20359	0.999035	0.998547
	HBS1L	s21152	0.963079	0.849403	1.04381
	HEATR5A	s229543	0.876514	1.08995	0.903565		1.00062
	HEATR5A	s229544	1.00425	0.766834	0.802741
	HEATR5A	s229545	1.25415	1.08417	1.22338
	HSPB9	s225127	1.13894	1.05433	0.926215		1.03217
	HSPB9	s41252	1.03603	0.999827	0.848573
	HSPB9	s41253	1.22569	1.06029	0.999665
	HYDIN	s29414	0.854106	0.611217	0.627724		0.948382
	HYDIN	s29415	0.994581	1.34222	1.07724
	HYDIN	s29416	0.818125	1.21369	0.996536
	IL17RC	s39470	0.98266	0.98776	1.33462		1.01648
	IL17RC	s39471	0.960729	0.755756	0.822287
	IL17RC	s39472	1.04164	1.12242	1.14046
	IL17REL	s53410	1.10427	1.52709	1.63087		1.03744
	IL17REL	s53411	0.633467	1.03756	0.728509
	IL17REL	s53412	0.89543	0.900746	0.878981
	IL31RA	s43772	1.06925	0.923836	0.937542		1.10287
	IL31RA	s43773	1.34302	1.44886	1.30255
	IL31RA	s43774	0.954495	1.06573	0.880545
	IQCH	s34971	1.0838	1.05193	1.29252		0.907734
	IQCH	s34972	1.06925	1.01676	1.20438
	IQCH	s34973	0.161266	0.274983	1.01472
	KIAA1751	s40021	0.947304	0.80907	0.81667		0.959895
	KIAA1751	s40022	0.737618	1.15392	0.853953
	KIAA1751	s40023	1.02176	1.22422	1.07453
	KIF24	s51220	0.634034	0.590964	0.565266		0.94401
	KIF24	s51221	1.07185	1.16818	1.0683
	KIF24	s51222	1.14646	0.993243	1.25779
	KIR2DL3	s194574	1.17396	1.26512	0.996759		0.896178
	KIR2DL3	s541665	0.923361	0.95759	1.28151
	KIR2DL3	s541666	0.603121	0.270456	0.593728
	L1TD1	s29243	1.19952	1.0887	1.07642		1.07651
	L1TD1	s29244	1.15321	0.961123	1.34026
	L1TD1	s29245	0.957149	0.872425	1.03977
	LAMA1	s49541	1.43276	1.17414	1.21209		1.19043
	LAMA1	s49542	0.960382	1.25862	1.33222
	LAMA1	s49543	1.0052	1.24497	1.09347
	LILRB2	s20110	1.2769	1.29242	1.16147		0.99524
	LILRB2	s20111	0.538487	0.364376	0.842507
	LILRB2	s20112	1.16528	1.23738	1.07833
	LIMK2	s8191	1.01441	0.968142	0.696032		1.00509
	LIMK2	s8192	1.26796	1.29355	1.21801
	LIMK2	s8193	1.0386	0.850615	0.698495
	LSM11	s43854	1.0762	0.756297	1.46251		0.948962
	LSM11	s43855	1.16805	1.01714	1.06246
	LSM11	s43856	0.687331	0.614856	0.695829
	MAN2A2	s224026	0.386044	0.683458	0.73416		1.02285
	MAN2A2	s224027	0.94256	1.27918	1.09165
	MAN2A2	s466	1.4708	1.30639	1.31139
	MAP3K19	s224847	0.676885	0.342738	0.621883		1.06091
	MAP3K19	s36922	1.09366	1.20053	1.24282
	MAP3K19	s36923	1.30107	1.46278	1.60581
	MAP4K1	s22080	0.783028	1.18478	0.858216		0.969259
	MAP4K1	s22082	1.10114	1.11044	1.05347
	MAP4K1	s223205	0.851518	0.841422	0.939323
	MED25	s224889	0.658302	0.562352	0.423511		0.773032
	MED25	s37845	0.562878	0.668859	0.751741
	MED25	s37846	1.09169	1.19199	1.04598
	MEF2A	s230699	1.16199	1.23194	1.50453		1.20083
	MEF2A	s230700	1.08111	1.09313	0.766794
	MEF2A	s230701	1.4372	1.27918	1.2516
	MEFV	s8658	1.11076	0.913146	1.25119		1.06364
	MEFV	s8659	0.917435	0.936551	0.952732
	MEFV	s8660	1.12475	1.09278	1.27342
	MEGF11	s39055	1.01246	1.0944	1.19659		0.905499
	MEGF11	s39056	0.814052	0.860135	0.891036
	MEGF11	s39057	0.741978	0.875296	0.663538
	MFSD10	s19955	0.755779	0.900219	0.981562		1.05318
	MFSD10	s19956	0.925003	1.11922	1.0405
	MFSD10	s19957	1.13963	1.23767	1.37902
	MICAL3	s230763	1.00507	1.14471	1.08079		1.07191
	MICAL3	s230764	0.891251	0.864982	0.849472
	MICAL3	s230765	1.44684	1.24564	1.11844
	MPDZ	s16720	1.1259	1.05853	1.09532		1.0795
	MPDZ	s16721	1.10371	1.14056	1.31117
	MPDZ	s16722	1.00791	0.895875	0.976555
	MROH8	s44353	1.26531	1.16264	1.14199		0.946552
	MROH8	s44354	0.863952	1.30656	1.50438
	MROH8	s44355	0.540076	0.407547	0.326517
	MUC16	s41225	0.437845	0.345238	0.737237		0.813958
	MUC16	s41226	0.547662	0.828804	1.16873
	MUC16	s41227	1.04367	1.10347	1.11297
	MXD3	s195436	1.50558	1.40677	1.33969		0.931924
	MXD3	s37946	0.749385	1.11321	0.831948
	MXD3	s37947	0.655214	0.383677	0.401833
	MYH15	s22784	1.02138	1.10031	1.12013		1.15808
	MYH15	s22785	1.36597	1.39778	1.39025
	MYH15	s22786	0.877533	1.05265	1.09672
	MYH4	s9157	0.150645	0.419182	0.680808		0.682852
	MYH4	s9158	0.677026	0.847916	0.69125
	MYH4	s9159	0.964757	0.709365	1.00472
	MYH7	s9163	0.0898411	0.0727021	0.17996		0.710238
	MYH7	s9164	0.967703	0.967807	0.782706
	MYH7	s9165	1.06828	1.22615	1.03699
	MYOM2	s17527	1.193	1.00675	0.950573		1.07477
	MYOM2	s17528	1.02233	1.34608	1.09936
	MYOM2	s17529	1.11663	1.01588	0.922338
	N4BP2L2	s230080	0.878637	0.816674	1.13756		1.00311
	N4BP2L2	s230081	1.00515	1.28787	1.43384
	N4BP2L2	s230082	1.01528	0.72552	0.727494
	NDUFA11	s195673	0.569512	0.824221	0.848139		0.955376
	NDUFA11	s195674	1.01566	0.80232	1.22714
	NDUFA11	s195675	1.05842	1.10915	1.14381
	NEB	s9343	1.47292	0.928337	1.31499		1.3334
	NEB	s9344	1.23951	1.28337	1.66508
	NEB	s9345	1.17126	1.36007	1.56509
	NEK9	s40771	1.25783	1.14889	1.38354		1.1195
	NEK9	s40772	0.975631	0.866345	1.20952
	NEK9	s40773	1.19691	0.933703	1.10312
	NHSL1	s32918	1.0919	1.15141	1.25383		0.924108
	NHSL1	s32919	0.693891	0.763718	0.743878
	NHSL1	s32920	0.959031	1.01097	0.648341
	NPHP3	s25714	1.02222	1.27783	1.18685		1.30998
	NPHP3	s25715	1.31612	1.34059	1.37088
	NPHP3	s25716	1.33565	1.40973	1.52999
	NR3C1	s6185	1.16333	0.989101	1.32244		0.850987
	NR3C1	s6186	0.590359	0.606757	0.444966
	NR3C1	s6187	0.618147	1.06578	0.858009
	NRROS	s51702	0.476169	1.27869	1.27095		1.11662
	NRROS	s51703	1.21372	1.43461	1.31412
	NRROS	s51704	0.810211	0.885125	1.36596
	OBSL1	s23656	0.851325	0.841597	1.03229		0.778633
	OBSL1	s23657	1.23036	1.26606	1.22062
	OBSL1	s23658	0.256963	0.179577	0.128895
	OR4K14	s42569	0.948608	0.946029	1.44821		1.05138
	OR4K14	s42570	1.31083	1.16583	1.20491
	OR4K14	s42571	0.847393	0.63372	0.956864
	OR4N5	s226477	1.2642	1.29706	1.48329		1.11381
	OR4N5	s52803	1.42354	1.23692	1.27819
	OR4N5	s52804	0.711345	0.703999	0.625702
	OTOF	s17955	1.436	1.31958	1.07439		0.836645
	OTOF	s17956	0.705415	0.392072	0.521681
	OTOF	s17957	0.415094	0.659412	1.00615
	OTOG	s50799	0.956254	0.665397	0.809706		0.94458
	OTOG	s50800	1.21286	1.05801	1.16169
	OTOG	s50801	0.770998	1.00302	0.86329
	PAN2	s19251	0.736294	0.75991	0.652438		0.959889
	PAN2	s19252	0.852772	1.15928	1.11722
	PAN2	s19253	1.16614	1.22082	0.97412
	PCDHGA2	s31925	0.646256	0.342891	0.336141		0.885516
	PCDHGA2	s31926	0.66998	1.30584	0.942675
	PCDHGA2	s31927	1.13728	1.27315	1.31543
	PCDHGA7	s31910	0.767746	0.826327	1.01129		1.06887
	PCDHGA7	s31911	1.172	0.932763	1.59119
	PCDHGA7	s31912	1.0866	1.09174	1.14019
	PHLPP2	s22881	1.15736	1.21597	1.31009		1.29991
	PHLPP2	s22882	1.32502	1.32495	1.33685
	PHLPP2	s22883	1.33643	1.33755	1.35498
	PKN3	s223831	1.00043	1.00132	1.54498		1.15595
	PKN3	s26751	1.00542	0.876761	0.872425
	PKN3	s26752	1.17219	1.27263	1.65738
	PPT2	s17937	0.843828	0.788229	0.700091		1.00959
	PPT2	s17938	0.859476	1.22451	0.980678
	PPT2	s17939	1.25011	1.21422	1.22516
	PRDM15	s34349	1.16064	1.27459	1.20885		1.10954
	PRDM15	s34350	0.459087	1.18075	0.807876
	PRDM15	s34351	1.36272	1.18331	1.34801
	PRKD1	s11119	1.18114	1.15285	1.24421		0.920514
	PRKD1	s11120	0.457849	0.337516	0.252095
	PRKD1	s11121	1.39417	1.09541	1.16939
	PTPN13	s11527	0.948422	0.863078	0.663896		1.09293
	PTPN13	s11528	1.0706	1.18806	0.927031
	PTPN13	s11529	1.37412	1.03706	1.76413
	PTPRN	s11564	1.40121	1.26224	1.31838		0.989726
	PTPRN	s11565	0.986151	1.0538	1.27009
	PTPRN	s11566	0.635377	0.404016	0.576275
	RAET1E	s43926	0.979877	0.972356	0.870265		1.02348
	RAET1E	s43927	1.28944	1.0592	0.705684
	RAET1E	s43928	1.27972	0.988095	1.06668
	RAET1L	s230609	1.37297	1.42642	1.26629		1.1138
	RAET1L	s230610	0.632356	1.29669	1.00112
	RAET1L	s230611	1.07294	0.879779	1.07561
	RALBP1	s21492	0.586648	0.742622	0.899624		0.759553
	RALBP1	s21493	0.186619	0.801281	0.671759
	RALBP1	s21494	1.14288	0.917069	0.887473
	RASSF3	s49198	1.29962	0.969188	1.20737		1.12328
	RASSF3	s49199	1.00401	1.1054	1.46743
	RASSF3	s49200	1.00574	1.1603	0.89049
	RASSF7	s194860	1.10399	1.11224	1.01106		1.20288
	RASSF7	s194861	1.17185	1.04466	1.29611
	RASSF7	s194862	1.24266	1.36016	1.4832
	RNF213	s33568	1.35903	1.54492	1.27881		1.25948
	RNF213	s33569	1.09559	0.986419	1.21567
	RNF213	s33570	1.15794	1.08785	1.60912
	RNH1	s12082	1.30398	1.09624	1.01303		1.10639
	RNH1	s12083	0.98866	1.19	1.06984
	RNH1	s12084	1.07608	1.32126	0.898407
	RYR1	s12393	0.414858	0.339969	0.385981		0.684926
	RYR1	s12394	0.731982	0.739269	0.43946
	RYR1	s12395	0.960286	1.26371	0.888814
	SARS2	s29801	1.20028	1.10563	0.928245		1.17231
	SARS2	s29802	1.37167	1.19543	1.0027
	SARS2	s29803	1.09762	1.3434	1.30584
	SCNN1D	s12549	0.944554	1.18947	0.809923		0.941656
	SCNN1D	s194785	1.31635	1.38263	1.65858
	SCNN1D	s194786	0.230477	0.620737	0.322175
	SDR42E2	s530569	1.15765	1.18631	1.26204		0.968393
	SDR42E2	s530570	0.803535	0.961399	0.658504
	SDR42E2	s530571	0.920993	0.782864	0.982239
	SELP	s12683	0.888566	0.798338	1.0027		0.86028
	SELP	s12684	0.991266	0.839842	0.91161
	SELP	s12685	0.685705	0.775822	0.848676
	SLC26A2	s4342	1.31696	0.809417	0.935071		1.00143
	SLC26A2	s4343	1.01684	0.974111	1.0913
	SLC26A2	s4344	0.854449	1.04041	0.974323
	SLTM	s36384	1.17621	1.17829	1.16918		1.17287
	SLTM	s36385	1.07745	1.21176	1.27031
	SLTM	s36386	1.35244	1.02565	1.09449
	SMC4	s19538	0.098456	0.540419	0.451359		0.699565
	SMC4	s19539	0.875041	0.872233	0.972699
	SMC4	s19540	0.806157	0.899517	0.780199
	SNTB1	s13253	1.30812	1.05245	1.4435		1.18309
	SNTB1	s224663	1.13362	1.22668	0.846352
	SNTB1	s224664	1.22889	1.17975	1.22846
	SSTR5	s501236	1.34141	1.19631	1.43256		1.01271
	SSTR5	s541584	1.06243	1.15077	1.2222
	SSTR5	s541585	0.551859	0.494299	0.662539
	SSX2IP	s42130	1.2721	1.34395	1.36621		1.1328
	SSX2IP	s42131	0.966728	1.00822	1.18482
	SSX2IP	s42132	1.08585	0.989381	0.977986
	SYNE1	s23608	0.37943	0.476358	0.653405		0.661653
	SYNE1	s23609	1.14549	1.09925	1.09018
	SYNE1	s23610	0.392258	0.387571	0.330937
	TARBP2	s13790	0.975631	0.758227	0.659068		0.804196
	TARBP2	s13791	1.01539	1.09675	1.21019
	TARBP2	s13792	0.43343	0.519993	0.569086
	TBC1D4	s19140	0.308064	0.177797	0.275562		0.84005
	TBC1D4	s19141	0.819443	0.877096	0.872628
	TBC1D4	s19142	1.22746	1.53038	1.47203
	TDRD12	s229937	1.26001	1.14939	1.04314		0.895943
	TDRD12	s229938	0.564647	0.787894	0.842992
	TDRD12	s40719	1.029	0.563756	0.822662
	TEDC1	s541578	1.17541	1.39096	1.039		1.21927
	TEDC1	s541579	1.22164	1.13865	1.29229
	TEDC1	s541580	1.3156	1.40057	0.99929
	TFEB	s15495	0.383728	0.321896	0.419935		0.580357
	TFEB	s15497	0.513985	0.940973	0.998877
	TFEB	s224819	0.409776	0.558518	0.67553
	TFEB	s15495	0.383728	0.419935188289194	0.321895568231681		0.43583
	TFEB	s15497	0.513985	0.998876656931027	0.94097282326467
	TFEB	s224819	0.409776	0.67553029534152	0.558517773306506
	TOM1	s19514	1.08247	1.46011	1.42765		1.16915
	TOM1	s19515	1.55303	1.12775	1.08762
	TOM1	s230053	0.957191	0.955734	0.870801
	TRANK1	s19137	1.09357	1.30829	1.19142		1.13265
	TRANK1	s19138	1.29934	0.962441	1.1018
	TRANK1	s19139	1.19333	0.863251	1.18041
	TRPM5	s26620	0.988295	1.59004	1.15335		1.09292
	TRPM5	s26621	0.744238	0.911373	0.816221
	TRPM5	s26622	1.05651	1.31777	1.25846
	TTC19	s29719	0.910582	1.43344	0.924573		1.06496
	TTC19	s29720	1.12922	1.0341	1.08021
	TTC19	s29721	0.961526	0.998659	1.11235
	UBE4A	s17886	1.14134	1.05783	1.22762		1.08338
	UBE4A	s17887	0.98667	0.922871	1.21932
	UBE4A	s17888	1.16021	1.03877	0.995731
	UBXN6	s37291	1.10003	1.02113	1.2926		1.08899
	UBXN6	s37292	1.01192	0.903028	1.51883
	UBXN6	s37293	0.782278	1.07564	1.09548
	UGCGL2	s31434	1.23973	1.38397	1.30072		1.02846
	UGCGL2	s31435	0.135153	0.899429	0.600764
	UGCGL2	s31436	1.04058	1.37499	1.28081
	URM1	s228263	0.954398	0.594822	0.680746		0.826381
	URM1	s37684	1.12778	0.403588	0.872222
	URM1	s37685	0.921906	0.963303	0.91867
	USP38	s39230	0.384202	0.277307	0.285329		0.597995
	USP38	s39231	0.553202	0.496885	0.561404
	USP38	s39232	1.05657	0.844903	0.922156
	WDR17	s42074	0.401991	1.48416	1.21141		0.742657
	WDR17	s42075	0.876997	0.41878	0.24405
	WDR17	s42076	0.704996	0.642857	0.69867
	WDR87	s38284	1.00737	0.958082	0.980006		0.47265
	WDR87	s38285	0.236966	0.271767	0.231184
	WDR87	s38286	0.0881147	0.0888109	0.391552
	WFS1	s14856	1.01488	0.837286	1.24579		0.882951
	WFS1	s14857	0.631408	0.843394	0.395616
	WFS1	s14858	0.996574	0.937253	1.04436
	WWOX	s195233	1.06784	1.15057	1.74647		1.05332
	WWOX	s499960	1.04618	0.893725	0.79115
	WWOX	s499961	0.75386	1.18799	0.842058
	ZBED4	s19155	1.20388	1.36165	1.15052		1.10831
	ZBED4	s19156	1.02438	0.879276	0.640008
	ZBED4	s19157	1.35802	0.981651	1.37542
	ZNF717	s230670	1.17937	1.19895	1.41781		1.17632
	ZNF717	s230671	1.24298	1.43461	1.29017
	ZNF717	s457823	1.00604	0.861174	0.95574
	ZNF724P	s54129	0.997828	1.00097	1.03542		1.0189
	ZNF724P	s54130	0.880958	1.07461	0.918221
	ZNF724P	s54131	0.964777	0.922535	1.37481
	ZNF862	s55377	1.15784	1.47925	1.47301		1.18214
	ZNF862	s55378	0.674867	1.01693	0.982848
	ZNF862	s55379	1.34516	1.31954	1.18984

## Sheet: P value info all runs
Gene.Symbol	X.totalWell	nHitsForGroup_run1	nHitsForGroup_run2	nHitsForGroup_run3	p_run1	p_run2	p_run3	p_fisherMethod
DNTTIP2	3	3	3	3	0.0133738	0.00253252	0.00474459	2.2338e-05
CCDC108	3	3	3	3	0.00494647	0.0118469	0.0163517	0.00010625
TFEB	3	3	3	2	0.0016716	0.0713728	0.0890193	0.000828781
ABCB8	3	3	3	3	0.0301956	0.0107814	0.0451372	0.00108804
SYNE1	3	2	2	2	0.0216491	0.0301947	0.0747273	0.00294054
USP38	3	2	3	3	0.0462015	0.029855	0.0677949	0.0049854
G6PC3	3	1	2	2	0.0519524	0.0183936	0.153285	0.00714829
ADAP1	3	2	3	3	0.0932936	0.0213275	0.0763361	0.00735823
WDR87	3	2	0	2	0.0105427	1	0.0163621	0.00814325
RALBP1	3	2	3	3	0.0536171	0.0577824	0.0562161	0.00820566
SMC4	3	3	3	2	0.0375613	0.0488077	0.158569	0.0122965
MYH4	3	2	3	2	0.0954618	0.0315837	0.0976505	0.0124195
WDR17	3	3	2	2	0.0391652	0.0708399	0.106607	0.0124643
FAM46A	3	2	2	2	0.0321951	0.124242	0.126674	0.0189369
FNDC7	3	1	3	2	0.0954954	0.0474089	0.155919	0.0244107
RYR1	3	2	2	3	0.12063	0.126674	0.0474089	0.024897
MYH7	3	1	1	2	0.0789095	0.0553504	0.167973	0.0251375
MED25	3	2	2	2	0.0879638	0.0827653	0.140372	0.0322885
C1orf49	3	2	3	2	0.183141	0.0168102	0.393216	0.0366481
CARD14	3	2	2	2	0.051927	0.0561969	0.43145	0.0377348
FLII	3	3	2	2	0.0256582	0.198764	0.394943	0.0533241
FHOD1	3	1	1	1	0.206056	0.134487	0.0822428	0.0583251
ANKRD31	3	0	3	3	1	0.0269046	0.0883337	0.0601169
OTOF	3	2	2	1	0.113532	0.0767041	0.293327	0.0633235
SELP	3	2	3	2	0.277987	0.0272223	0.342046	0.0639284
TARBP2	3	1	2	2	0.28208	0.14292	0.0787029	0.0739357
URM1	3	0	2	3	1	0.0544711	0.0672104	0.0818098
OBSL1	3	2	2	1	0.223743	0.222247	0.0789095	0.0858944
MUC16	3	2	2	1	0.0438393	0.206009	0.539842	0.0999158
CENPH	3	2	2	2	0.238876	0.111204	0.222247	0.113953
WFS1	3	1	3	1	0.416797	0.0701665	0.215089	0.11898
NR3C1	3	2	1	2	0.0670419	0.371372	0.260565	0.121497
MXD3	3	2	1	2	0.136582	0.215089	0.226745	0.12369
PRKD1	3	1	1	1	0.298906	0.181629	0.128067	0.12732
PCDHGA2	3	2	1	2	0.0911461	0.190847	0.405329	0.128525
CSPP1	3	2	2	2	0.297341	0.137841	0.216296	0.149744
MROH8	3	2	1	1	0.24965	0.23295	0.156705	0.1525
C11orf40	3	2	2	2	0.22825	0.289235	0.185949	0.185129
SCNN1D	3	1	1	2	0.16611	0.394368	0.191608	0.187787
TDRD12	3	1	2	2	0.355722	0.167973	0.238876	0.203793
TBC1D4	3	2	2	2	0.193032	0.274796	0.281188	0.209531
MEGF11	3	2	2	2	0.185949	0.270029	0.303867	0.21254
CADPS	3	1	1	2	0.102074	0.546117	0.331986	0.239624
IQCH	3	1	1	0	0.124846	0.159848	1	0.250946
ALK	3	1	2	1	0.414333	0.104338	0.478466	0.256471
FBLN2	3	1	2	1	0.531386	0.225242	0.196954	0.27746
AGAP9	3	2	2	2	0.208931	0.379444	0.308786	0.28376
UGCGL2	3	1	1	1	0.105351	0.7445	0.360967	0.309087
LSM11	3	1	2	1	0.487549	0.140372	0.483021	0.337907
PTPRN	3	1	1	1	0.429014	0.229992	0.337138	0.339116
MAP3K19	3	1	1	1	0.469276	0.187782	0.384218	0.342529
HYDIN	3	2	1	1	0.234304	0.381663	0.394368	0.350504
NHSL1	3	1	1	2	0.496526	0.564598	0.136582	0.366995
SSTR5	3	1	1	1	0.339815	0.290526	0.436262	0.391516
ABCA6	3	1	2	2	0.483021	0.337008	0.282793	0.40586
LILRB2	3	1	1	1	0.32636	0.209075	0.680126	0.407627
COL11A2	3	1	1	1	0.554394	0.267855	0.318201	0.411583
KIF24	3	1	1	1	0.424148	0.363579	0.320928	0.421854
NDUFA11	3	1	2	1	0.358348	0.201652	0.691529	0.424017
ARHGEF10	3	2	1	1	0.21334	0.651269	0.363579	0.426455
PAN2	3	2	1	1	0.229759	0.560536	0.421705	0.442953
MAN2A2	3	1	1	1	0.238843	0.457638	0.53351	0.459525
MAP4K1	3	2	1	2	0.225242	0.663352	0.3984	0.464386
IL17REL	3	2	1	2	0.286009	0.750135	0.2844	0.470262
GOLGA8H	3	1	2	2	0.618876	0.340365	0.294091	0.473887
OTOG	3	1	1	2	0.574646	0.438665	0.268445	0.495308
LIMK2	3	0	1	2	1	0.685047	0.10547	0.511524
PPT2	3	2	1	1	0.243476	0.598126	0.496526	0.51172
N4BP2L2	3	1	2	1	0.718088	0.197326	0.520671	0.516749
KIAA1751	3	1	1	2	0.53351	0.629887	0.254311	0.554194
ADRA2A	3	1	2	2	0.751531	0.313723	0.379444	0.566073
CAPN12	3	1	2	2	0.580599	0.381161	0.424465	0.578839
OR4N5	3	1	1	1	0.509794	0.473884	0.391841	0.580867
WWOX	3	1	1	2	0.556448	0.735888	0.234304	0.584406
FARP2	3	1	1	2	0.702658	0.448206	0.31868	0.596316
HBS1L	3	1	2	1	0.601953	0.260565	0.825003	0.66454
NRROS	3	2	1	0	0.180349	0.727085	1	0.668131
ABI3BP	3	2	1	1	0.289235	0.759798	0.609535	0.673894
HEATR5A	3	1	1	2	0.711982	0.570646	0.333658	0.677129
ALG12	3	0	1	2	1	0.568636	0.243476	0.682833
CLCA4	3	0	1	2	1	0.743077	0.197326	0.698358
C2orf74	3	1	2	0	0.399401	0.37259	1	0.702353
FAM22D	3	0	1	2	1	0.462313	0.3471	0.722667
DPCR1	3	2	0	1	0.2844	1	0.61329	0.744956
PRDM15	3	1	0	1	0.301684	1	0.62257	0.764524
FAAH2	3	1	0	2	0.51634	1	0.382879	0.777911
PCDHGA7	3	1	2	0	0.572649	0.360651	1	0.789201
OR4K14	3	1	2	1	0.661643	0.38632	0.835802	0.797856
C2CD3	3	1	1	1	0.715046	0.603858	0.500975	0.80102
FZD6	3	0	2	1	1	0.315374	0.702658	0.807117
MEFV	3	1	2	1	0.752922	0.367464	0.831537	0.816488
DAB2IP	3	1	0	2	0.615158	1	0.38632	0.824495
SDR42E2	3	0	1	1	1	0.588451	0.431437	0.840487
PTPN13	3	0	1	2	1	0.696332	0.374302	0.846716
TRPM5	3	1	1	1	0.544032	0.762512	0.642463	0.851939
RAET1E	3	0	0	2	1	1	0.273204	0.85768
ZBED4	3	0	1	1	1	0.721109	0.404406	0.872408
RAET1L	3	1	1	0	0.419254	0.724108	1	0.881197
IL31RA	3	0	1	2	1	0.779657	0.396671	0.885172
ATM	3	1	0	1	0.386766	1	0.820554	0.890624
SLC26A2	3	1	1	1	0.680126	0.631701	0.812588	0.909822
KIR2DL3	3	0	0	1	1	1	0.353089	0.911998
MICAL3	3	1	1	1	0.724108	0.702658	0.697922	0.913083
IL17RC	3	0	1	1	1	0.552334	0.647764	0.914509
NEK9	3	0	2	0	1	0.362352	1	0.916893
HSPB9	3	0	0	2	1	1	0.37259	0.922024
GPR151	3	1	0	1	0.590398	1	0.631701	0.922202
DNAH7	3	1	0	1	0.611415	1	0.663352	0.936743
MYOM2	3	0	0	2	1	1	0.414013	0.940097
UBXN6	3	1	1	0	0.586497	0.752922	1	0.950046
ZNF724P	3	1	1	1	0.719601	0.777075	0.79103	0.950294
ZNF862	3	1	0	0	0.464641	1	1	0.957274
GARNL3	3	1	0	1	0.747328	1	0.661643	0.965336
PKN3	3	0	1	1	1	0.71657	0.724108	0.970981
DYSF	3	1	0	1	0.73151	1	0.762512	0.978457
C10orf112	3	1	0	1	0.745916	1	0.765205	0.980584
MEF2A	3	0	0	1	1	1	0.572649	0.980876
ZNF717	3	0	1	1	1	0.693136	0.834743	0.981783
TTC19	3	1	0	1	0.743077	1	0.79839	0.98388
FAM161A	3	1	0	0	0.605756	1	1	0.985515
ATF7IP2	3	0	0	1	1	1	0.61702	0.986879
FCN1	3	0	0	1	1	1	0.651269	0.990438
C20orf151	3	1	0	0	0.663352	1	1	0.991502
SNTB1	3	0	0	1	1	1	0.689917	0.993531
TRANK1	3	0	1	0	1	0.697922	1	0.994065
EIF4ENIF1	3	0	1	0	1	0.699506	1	0.994167
L1TD1	3	0	1	0	1	0.711982	1	0.994925
MYH15	3	1	0	0	0.71657	1	1	0.995185
TOM1	3	0	0	1	1	1	0.721109	0.995432
MPDZ	3	0	1	0	1	0.737336	1	0.996241
RASSF3	3	0	0	1	1	1	0.7445	0.996563
MFSD10	3	0	1	0	1	0.747328	1	0.996685
RNH1	3	0	0	1	1	1	0.763861	0.997335
ACE	3	0	1	0	1	0.769207	1	0.997524
UBE4A	3	0	1	0	1	0.778368	1	0.997825
DST	3	0	1	0	1	0.786025	1	0.998056
NEB	3	0	1	0	1	0.787283	1	0.998092
SARS2	3	0	0	1	1	1	0.8032	0.99851
ALPK3	3	0	0	0	1	1	1	1
ATP10A	3	0	0	0	1	1	1	1
CFI	3	0	0	0	1	1	1	1
CRYBG3	3	0	0	0	1	1	1	1
LAMA1	3	0	0	0	1	1	1	1
NPHP3	3	0	0	0	1	1	1	1
PHLPP2	3	0	0	0	1	1	1	1
RASSF7	3	0	0	0	1	1	1	1
RNF213	3	0	0	0	1	1	1	1
SLTM	3	0	0	0	1	1	1	1
SSX2IP	3	0	0	0	1	1	1	1
TEDC1	3	0	0	0	1	1	1	1
