# Supplementary material for: The class II myosin MYH4 safeguards genome integrity and suppresses tumor progression
Source: J Clin Invest. 2025 Jun 2;135(11):e188165. doi: 10.1172/JCI188165 (PMC12126247; doi:10.1172/JCI188165)
Supplement: Supplemental data set 2 [file jci-135-188165-s315.xlsx]

## Sheet: Final results
Gene.Symbol	Average score all plates	p_fisherMethod
SMC4	0.206532	0.000264146
C1orf49 (TEX35)	0.181707	0.000432038
MYH7	0.224892	0.00120616
ABCB8	0.263415	0.00282415
TBC1D4	2.76821	0.00384527
DNTTIP2	0.238756	0.00714605
SYNE1	0.802771	0.00742998
NR3C1	0.862591	0.00858148
MYH4	0.353121	0.0094195
TFEB	0.301065	0.0110694
WDR87	0.220587	0.0129227
UGCGL2	0.331433	0.0221609
MROH8	2.89515	0.0264648
MED25	0.446013	0.0270325				f
CCDC108	0.493425	0.0274472
NHSL1	0.729135	0.0284544
FHOD1	2.10782	0.0421719
C11orf40	0.962901	0.0515224
MUC16	0.409039	0.0563968
URM1	0.59782	0.0658034
ALK	0.54602	0.0701502
DAB2IP	1.01724	0.0924634
MYH15	0.709039	0.0935955
DYSF	1.1432	0.0991244
OTOG	1.15678	0.113164
PKN3	1.51261	0.116006
HSPB9	0.89314	0.128912
MICAL3	0.789983	0.134489
IQCH	1.71181	0.136421
PCDHGA7	2.9704	0.137128
G6PC3	1.14464	0.148282
MEGF11	0.733894	0.156856
RYR1	0.70662	0.16122
TARBP2	1.06999	0.165877
FCN1	1.67141	0.170347
MAN2A2	1.06753	0.179887
LAMA1	0.886482	0.182278
CARD14	1.66204	0.184313
CSPP1	1.03066	0.186706
KIF24	2.19437	0.188952
DPCR1	1.06506	0.18906
ADAP1	0.771247	0.208637
PRKD1	1.52972	0.221342
ADRA2A	1.5369	0.232595
MAP3K19	2.34467	0.238543
WDR17	1.13418	0.243951
USP38	1.78098	0.245684
CENPH	1.39709	0.278842
OR4K14	1.27558	0.282472
C2orf74	0.935838	0.288277
FBLN2	2.12928	0.292228
FAAH2	0.80397	0.293909
C2CD3	1.0501	0.297583
MFSD10	1.44363	0.32341
ARHGEF10	1.23448	0.323722
TDRD12	1.09225	0.336848
FLII	0.742743	0.339848
MXD3	2.72098	0.345929
SDR42E2	0.710839	0.353246
PTPN13	2.58314	0.359484
ATP10A	1.7277	0.379022
GARNL3	1.89252	0.432066
FAM46A	1.09943	0.440639
RALBP1	0.750233	0.451994
FNDC7	1.08773	0.458704
ABI3BP	1.67593	0.483873
ZBED4	1.84146	0.484607
KIAA1751	0.883434	0.499063
CADPS	1.8149	0.500085
IL31RA	1.33617	0.5244
ATM	2.76798	0.525837
PCDHGA2	1.4402	0.531731
IL17RC	1.48552	0.53795
OTOF	2.2237	0.546916
ALPK3	0.937964	0.547872
FAM22D	1.52141	0.553949
ACE	1.27571	0.561741
TTC19	1.0206	0.561917
PTPRN	2.13891	0.579485
NRROS	2.12505	0.590594
SELP	0.908315	0.594124
COL11A2	1.20489	0.59485
MAP4K1	1.03326	0.595805
ALG12	2.37971	0.5981
OBSL1	1.44244	0.600354
ANKRD31	1.2755	0.601449
IL17REL	1.2224	0.605428
RBBP8NL (C20orf151)	1.84443	0.607443
SARS2	1.65768	0.608573
MEF2A	1.5088	0.613331
SSTR5	1.42568	0.614523
UBXN6	1.01782	0.624353
TRPM5	3.01976	0.626623
SCNN1D	2.28316	0.68621
LILRB2	1.05797	0.701285
PRDM15	1.86255	0.709627
HEATR5A	3.09499	0.732757
LIMK2	0.971132	0.744736
NEK9	2.29552	0.75592
KIR2DL3	1.53298	0.765384
SLC26A2	1.35137	0.767476
HBS1L	1.79733	0.771902
WWOX	1.85711	0.779281
ATF7IP2	1.52713	0.779504
NDUFA11	1.40401	0.783953
L1TD1	2.88394	0.784495
GPR151	3.40018	0.786371
PAN2	1.72605	0.788259
WFS1	1.77656	0.798931
TRANK1	1.2556	0.800729
RNF213	1.45692	0.807433
FARP2	1.81573	0.818462
CLCA4	1.41236	0.844118
CFI	2.41163	0.851058
ABCA6	2.0159	0.886793
TOM1	2.41927	0.894233
UBE4A	2.15395	0.914673
MEFV	1.91686	0.917171
RNH1	2.05493	0.919727
ZNF724P	1.33983	0.928283
DNAH7	2.3889	0.929047
CAPN12	1.67722	0.929115
RASSF3	2.23945	0.929785
RAET1E	2.67455	0.932499
LSM11	1.50163	0.933412
C10orf112 (MALRD1)	1.81834	0.939272
GOLGA8H	1.18112	0.944178
DST	1.5803	0.945232
OR4N5	2.33188	0.966648
C14orf80 (TEDC1)	1.92172	0.975249
ZNF717	2.67124	0.97788
FAM161A	2.3691	0.981932
MYOM2	2.19472	0.983278
SSX2IP	2.21703	0.9894
NPHP3	2.63119	0.991419
HYDIN	1.31694	0.992243
FZD6	2.83644	0.992683
RASSF7	3.55856	0.993596
EIF4ENIF1	2.05344	0.99397
AGAP9	2.36958	1
CRYBG3	2.87994	1
MPDZ	1.64614	1
N4BP2L2	2.73658	1
NEB	3.47254	1
PHLPP2	2.66119	1
PPT2	2.23405	1
RAET1L	2.32056	1
SLTM	2.85093	1
SNTB1	3.44087	1
ZNF862	2.51614	1

## Sheet: calculation and siRNA ID
		Gene.Symbol	siRNA ID	Plate 1 Score	Plate 2 Score		Average score all plates
		ABCA6	s23862	0.611122	0.611122		2.0159
		ABCA6	s23863	2.5525	2.58943
		ABCA6	s23864	4.06021	1.67099
		ABCB8	s22104	0.0611891	0.0611891		0.263415
		ABCB8	s22105	0.553528	0.24854
		ABCB8	s22106	0.420663	0.235383
		ABI3BP	s24682	0.550477	0.621791		1.67593
		ABI3BP	s24683	0.809698	0.809698
		ABI3BP	s24684	2.80903	4.4549
		ACE	s3967	0.98192	0.907443		1.27571
		ACE	s3968	2.79699	1.55938
		ACE	s3969	0.704252	0.704252
		ADAP1	s21734	0.425212	0.543154		0.771247
		ADAP1	s21735	1.44237	1.44237
		ADAP1	s21736	0.395733	0.378641
		ADRA2A	s1112	0.227962	0.204962		1.5369
		ADRA2A	s1113	3.98307	3.80792
		ADRA2A	s1114	0.498749	0.498749
		AGAP9	s541575	2.46693	2.03064		2.36958
		AGAP9	s541576	1.73831	1.73831
		AGAP9	s541577	1.94544	4.29786
		ALG12	s35555	4.35108	3.34783		2.37971
		ALG12	s35556	3.01713	3.01713
		ALG12	s35557	0.266592	0.278533
		ALK	s1269	0.945536	0.97411		0.54602
		ALK	s1270	0.18175	0.536665
		ALK	s1271	0.31903	0.31903
		ALPK3	s33259	0.598422	0.598422		0.937964
		ALPK3	s33260	1.57372	1.2753
		ALPK3	s33261	0.217874	1.36405
		ANKRD31	s48724	0.262325	0.245307		1.2755
		ANKRD31	s48725	1.96764	3.17197
		ANKRD31	s48726	1.00289	1.00289
		ARHGEF10	s225170	0.141943	0.182956		1.23448
		ARHGEF10	s225171	1.58745	1.58745
		ARHGEF10	s225172	1.45738	2.44971
		ATF7IP2	s36876	3.16541	1.76375		1.52713
		ATF7IP2	s36877	1.56689	0.754056
		ATF7IP2	s36878	0.956321	0.956321
		ATM	s1708	4.35146	7.22193		2.76798
		ATM	s1709	0.239754	0.239754
		ATM	s1710	1.38821	3.16677
		ATP10A	s32878	0.757552	0.320388		1.7277
		ATP10A	s32879	0.600346	0.600346
		ATP10A	s32880	1.47432	6.61324
		C10orf112	s50787	1.97037	1.97037		1.81834
		C10orf112	s50788	1.84384	3.58598
		C10orf112	s50789	0.781134	0.75836
		C11orf40	s44543	1.82798	1.82798		0.962901
		C11orf40	s44544	0.499718	1.53472
		C11orf40	s44545	0.0455924	0.0414239
		C1orf49 (TEX35)	s38438	0.288241	0.203115		0.181707
		C1orf49 (TEX35)	s38439	0.132384	0.132384
		C1orf49 (TEX35)	s38440	0.184391	0.14973
		C2CD3	s229843	0.617406	0.439266		1.0501
		C2CD3	s229844	2.127	2.127
		C2CD3	s229845	0.746566	0.243348
		C2orf74	s50600	0.192804	0.192804		0.935838
		C2orf74	s50601	0.929821	0.34523
		C2orf74	s50602	1.65211	2.30227
		CADPS	s16393	0.466423	0.466423		1.8149
		CADPS	s16394	3.60038	4.32187
		CADPS	s16395	0.558787	1.47551
		CAPN12	s45098	1.59172	3.08631		1.67722
		CAPN12	s45099	1.93846	1.98986
		CAPN12	s45100	0.728497	0.728497
		CARD14	s195378	0.616745	0.303699		1.66204
		CARD14	s195379	4.35367	4.35367
		CARD14	s35569	0.15699	0.187487
		CCDC108	s226020	0.206625	0.200647		0.493425
		CCDC108	s226021	0.525306	0.741077
		CCDC108	s48609	0.643448	0.643448
		CENPH	s35108	0.389893	0.346063		1.39709
		CENPH	s35109	3.21955	3.21955
		CENPH	s35110	0.85381	0.353666
		CFI	s7133	3.4593	3.4593		2.41163
		CFI	s7134	0.768015	0.362751
		CFI	s7135	3.20247	3.21791
		CLCA4	s22409	0.931162	1.31046		1.41236
		CLCA4	s22410	0.995673	1.4562
		CLCA4	s22411	1.89032	1.89032
		COL11A2	s3344	2.13315	2.13315		1.20489
		COL11A2	s3345	0.923801	0.173264
		COL11A2	s3346	0.787198	1.07875
		CRYBG3	s43613	1.61168	2.1109		2.87994
		CRYBG3	s43614	3.24341	3.24341
		CRYBG3	s43615	4.07413	2.99611
		CSPP1	s36480	0.11063	0.13952		1.03066
		CSPP1	s36481	1.89938	3.1493
		CSPP1	s36482	0.442563	0.442563
		DAB2IP	s237	2.22931	2.78684		1.01724
		DAB2IP	s238	0.273235	0.273235
		DAB2IP	s239	0.381185	0.159637
		DNAH7	s32045	0.719596	0.743689		2.3889
		DNAH7	s32046	3.04158	6.90915
		DNAH7	s32047	1.45969	1.45969
		DNTTIP2	s26947	0.569343	0.377778		0.238756
		DNTTIP2	s26948	0.130075	0.130075
		DNTTIP2	s26949	0.0760113	0.149254
		DPCR1	s43941	0.368015	0.505516		1.06506
		DPCR1	s43942	2.11252	2.58382
		DPCR1	s43943	0.410237	0.410237
		DST	s2065	1.92117	2.39008		1.5803
		DST	s2066	0.802001	0.802001
		DST	s2067	1.44911	2.11746
		DYSF	s15788	1.40966	1.40966		1.1432
		DYSF	s15789	0.0955786	0.0927969
		DYSF	s15790	2.28905	1.56246
		EIF4ENIF1	s32160	2.07735	2.07735		2.05344
		EIF4ENIF1	s32161	1.10298	1.6041
		EIF4ENIF1	s32162	1.51533	3.94354
		FAAH2	s46096	1.48316	1.48316		0.80397
		FAAH2	s46097	0.438855	0.446602
		FAAH2	s46098	0.71571	0.256327
		FAM161A	s38554	2.47681	2.18619		2.3691
		FAM161A	s38555	3.71907	3.71907
		FAM161A	s38556	1.36331	0.750162
		FAM22D	s230341	1.02976	1.32082		1.52141
		FAM22D	s230342	0.210121	0.210121
		FAM22D	s230343	2.24798	4.10967
		FAM46A	s31053	1.11232	0.545101		1.09943
		FAM46A	s31054	0.232678	0.0899676
		FAM46A	s31055	2.30825	2.30825
		FARP2	s19074	2.55165	2.16029		1.81573
		FARP2	s19075	0.476044	0.476044
		FARP2	s19076	2.78181	2.44854
		FBLN2	s5041	5.14393	6.25892		2.12928
		FBLN2	s5042	0.0983717	0.126861
		FBLN2	s5043	0.573793	0.573793
		FCN1	s5088	3.43744	5.17521		1.67141
		FCN1	s5089	0.422551	0.422551
		FCN1	s5090	0.214711	0.355987
		FHOD1	s26510	0.0795059	0.0539374		2.10782
		FHOD1	s26511	2.09294	2.3913
		FHOD1	s26512	4.01462	4.01462
		FLII	s5269	0.254374	0.317975		0.742743
		FLII	s5270	1.34262	1.26537
		FLII	s5271	0.63806	0.63806
		FNDC7	s46456	1.96383	1.96383		1.08773
		FNDC7	s46457	1.25456	0.332901
		FNDC7	s46458	0.577204	0.434088
		FZD6	s728	1.02661	1.54477		2.83644
		FZD6	s729	2.08967	2.08967
		FZD6	s730	5.14657	5.12135
		G6PC3	s776	0.417743	0.361812		1.14464
		G6PC3	s777	0.17664	0.17664
		G6PC3	s778	3.35992	2.37508
		GARNL3	s38730	1.65233	1.6973		1.89252
		GARNL3	s38731	3.68944	3.68944
		GARNL3	s38732	0.500094	0.126541
		GOLGA8H	s541581	1.79585	1.11025		1.18112
		GOLGA8H	s541582	0.506831	0.506831
		GOLGA8H	s541583	1.5206	1.64633
		GPR151	s43860	0.975563	0.975563		3.40018
		GPR151	s43861	6.2905	9.57884
		GPR151	s43862	1.88523	0.695361
		HBS1L	s21150	0.863594	0.979883		1.79733
		HBS1L	s21151	0.924649	2.2302
		HBS1L	s21152	2.89282	2.89282
		HEATR5A	s229543	0.334419	0.462567		3.09499
		HEATR5A	s229544	2.08428	2.08428
		HEATR5A	s229545	5.4175	8.18689
		HSPB9	s225127	0.890687	2.34069		0.89314
		HSPB9	s41252	0.532615	0.532615
		HSPB9	s41253	0.588883	0.473355
		HYDIN	s29414	1.13065	1.13065		1.31694
		HYDIN	s29415	1.91232	1.49643
		HYDIN	s29416	1.01583	1.21575
		IL17RC	s39470	0.556538	2.31213		1.48552
		IL17RC	s39471	0.574947	0.574947
		IL17RC	s39472	2.18843	2.70615
		IL17REL	s53410	1.79988	1.79988		1.2224
		IL17REL	s53411	0.599812	0.166775
		IL17REL	s53412	1.29815	1.6699
		IL31RA	s43772	0.887435	0.887435		1.33617
		IL31RA	s43773	1.91458	2.89293
		IL31RA	s43774	0.85817	0.576483
		IQCH	s34971	2.30902	2.30902		1.71181
		IQCH	s34972	2.26367	3.15016
		IQCH	s34973	0.163688	0.0752758
		KIAA1751	s40021	0.835482	0.835482		0.883434
		KIAA1751	s40022	0.155409	0.222583
		KIAA1751	s40023	1.54183	1.70982
		KIF24	s51220	0.165095	0.165095		2.19437
		KIF24	s51221	5.57027	6.19922
		KIF24	s51222	0.807412	0.259115
		KIR2DL3	s194574	1.33431	1.00259		1.53298
		KIR2DL3	s541665	2.72042	2.72042
		KIR2DL3	s541666	0.716087	0.704088
		L1TD1	s29243	3.38062	6.26801		2.88394
		L1TD1	s29244	0.759573	0.267745
		L1TD1	s29245	3.31383	3.31383
		LAMA1	s49541	0.183183	0.183183		0.886482
		LAMA1	s49542	2.08467	1.93851
		LAMA1	s49543	0.629539	0.299805
		LILRB2	s20110	1.41825	1.5425		1.05797
		LILRB2	s20111	0.351741	0.351741
		LILRB2	s20112	1.37788	1.30572
		LIMK2	s8191	0.427469	0.336794		0.971132
		LIMK2	s8192	1.18338	1.22762
		LIMK2	s8193	1.32576	1.32576
		LSM11	s43854	1.34351	1.36246		1.50163
		LSM11	s43855	2.39908	2.39908
		LSM11	s43856	0.837253	0.668397
		MAN2A2	s224026	0.129366	0.145415		1.06753
		MAN2A2	s224027	0.546754	0.332901
		MAN2A2	s466	2.62536	2.62536
		MAP3K19	s224847	0.138926	0.138926		2.34467
		MAP3K19	s36922	3.36171	3.05847
		MAP3K19	s36923	4.03387	3.33615
		MAP4K1	s22080	0.69953	1.08306		1.03326
		MAP4K1	s22082	1.39619	1.39619
		MAP4K1	s223205	0.920157	0.704423
		MED25	s224889	0.0873666	0.104423		0.446013
		MED25	s37845	0.565326	0.565326
		MED25	s37846	0.819567	0.534069
		MEF2A	s230699	3.39427	2.58598		1.5088
		MEF2A	s230700	0.660766	0.660766
		MEF2A	s230701	0.529069	1.22193
		MEFV	s8658	3.65607	3.7586		1.91686
		MEFV	s8659	1.22987	1.4835
		MEFV	s8660	0.68655	0.68655
		MEGF11	s39055	1.81035	0.83647		0.733894
		MEGF11	s39056	0.735424	0.735424
		MEGF11	s39057	0.209321	0.0763754
		MFSD10	s19955	0.537675	0.321036		1.44363
		MFSD10	s19956	0.599059	0.641791
		MFSD10	s19957	3.28112	3.28112
		MICAL3	s230763	1.58742	1.80928		0.789983
		MICAL3	s230764	0.349048	0.349048
		MICAL3	s230765	0.214864	0.43024
		MPDZ	s16720	1.63099	1.89213		1.64614
		MPDZ	s16721	1.80258	1.80258
		MPDZ	s16722	1.37611	1.37249
		MROH8	s44353	2.79511	4.09864		2.89515
		MROH8	s44354	5.18684	5.18684
		MROH8	s44355	0.0473891	0.0560949
		MUC16	s41225	0.359737	0.0966905		0.409039
		MUC16	s41226	0.110833	0.110833
		MUC16	s41227	0.884447	0.891694
		MXD3	s195436	5.21505	7.26347		2.72098
		MXD3	s37946	1.75486	1.75486
		MXD3	s37947	0.153172	0.184466
		MYH15	s22784	1.11376	0.409061		0.709039
		MYH15	s22785	0.624976	0.624976
		MYH15	s22786	0.468485	1.01298
		MYH4	s9157	0.205833	0.160934		0.353121
		MYH4	s9158	0.3032	1.03236
		MYH4	s9159	0.208197	0.208197
		MYH7	s9163	0.270156	0.270156		0.224892
		MYH7	s9164	0.102352	0.123297
		MYH7	s9165	0.257608	0.325782
		MYOM2	s17527	1.63748	1.63748		2.19472
		MYOM2	s17528	3.40997	4.11811
		MYOM2	s17529	1.59461	0.770658
		N4BP2L2	s230080	3.24919	2.36246		2.73658
		N4BP2L2	s230081	3.39234	3.39234
		N4BP2L2	s230082	2.1588	1.86437
		NDUFA11	s195673	0.4137	0.463646		1.40401
		NDUFA11	s195674	1.93573	1.93573
		NDUFA11	s195675	1.76482	1.91045
		NEB	s9343	4.15932	4.15932		3.47254
		NEB	s9344	3.36218	4.54835
		NEB	s9345	2.14891	2.45717
		NEK9	s40771	3.96689	4.79364		2.29552
		NEK9	s40772	0.35306	0.495577
		NEK9	s40773	2.08197	2.08197
		NHSL1	s32918	2.79887	0.480857		0.729135
		NHSL1	s32919	0.23629	0.23629
		NHSL1	s32920	0.319371	0.303128
		NPHP3	s25714	1.99097	0.987021		2.63119
		NPHP3	s25715	1.737	2.33635
		NPHP3	s25716	4.3679	4.3679
		NR3C1	s6185	2.07526	2.70409		0.862591
		NR3C1	s6186	0.0422235	0.0437972
		NR3C1	s6187	0.155089	0.155089
		NRROS	s51702	0.269386	0.269386		2.12505
		NRROS	s51703	4.41844	4.97729
		NRROS	s51704	1.64582	1.17001
		OBSL1	s23656	1.08433	0.948004		1.44244
		OBSL1	s23657	3.0583	3.0583
		OBSL1	s23658	0.342803	0.162881
		OR4K14	s42569	1.74688	1.7165		1.27558
		OR4K14	s42570	2.48655	1.40104
		OR4K14	s42571	0.151241	0.151241
		OR4N5	s226477	2.48153	2.13312		2.33188
		OR4N5	s52803	2.97799	4.44906
		OR4N5	s52804	0.974793	0.974793
		OTOF	s17955	4.32211	5.73394		2.2237
		OTOF	s17956	0.798153	0.798153
		OTOF	s17957	1.04952	0.640345
		OTOG	s50799	0.145084	0.145084		1.15678
		OTOG	s50800	3.20966	2.73182
		OTOG	s50801	0.410536	0.298507
		PAN2	s19251	0.439484	0.439484		1.72605
		PAN2	s19252	2.82268	3.0658
		PAN2	s19253	1.37987	2.20896
		PCDHGA2	s31925	0.16143	0.461389		1.4402
		PCDHGA2	s31926	1.26199	1.45717
		PCDHGA2	s31927	2.64961	2.64961
		PCDHGA7	s31910	0.114767	0.0964401		2.9704
		PCDHGA7	s31911	3.06642	6.73718
		PCDHGA7	s31912	3.90379	3.90379
		PHLPP2	s22881	1.38439	1.57217		2.66119
		PHLPP2	s22882	3.09501	5.01428
		PHLPP2	s22883	2.45064	2.45064
		PKN3	s223831	0.266816	0.330313		1.51261
		PKN3	s26751	0.380056	0.107722
		PKN3	s26752	3.62517	4.3656
		PPT2	s17937	1.42013	2.43413		2.23405
		PPT2	s17938	1.94959	1.94959
		PPT2	s17939	2.71668	2.9342
		PRDM15	s34349	1.6977	1.6356		1.86255
		PRDM15	s34350	0.876764	0.195977
		PRDM15	s34351	3.38464	3.38464
		PRKD1	s11119	3.25265	3.25265		1.52972
		PRKD1	s11120	0.107131	0.0996764
		PRKD1	s11121	1.87959	0.586632
		PTPN13	s11527	0.171637	0.171637		2.58314
		PTPN13	s11528	3.16317	2.36224
		PTPN13	s11529	3.37121	6.25892
		PTPRN	s11564	2.69802	5.51914		2.13891
		PTPRN	s11565	1.85087	2.23279
		PTPRN	s11566	0.266307	0.266307
		RAET1E	s43926	0.659629	0.892125		2.67455
		RAET1E	s43927	1.44891	1.44891
		RAET1E	s43928	4.32775	7.26995
		RAET1L	s230609	1.29994	1.92406		2.32056
		RAET1L	s230610	3.04175	3.04175
		RAET1L	s230611	1.28881	3.32706
		RALBP1	s21492	0.184384	0.425049		0.750233
		RALBP1	s21493	1.17953	1.17953
		RALBP1	s21494	0.756429	0.776483
		RASSF3	s49198	4.22936	4.22936		2.23945
		RASSF3	s49199	2.02066	1.47098
		RASSF3	s49200	0.668674	0.817651
		RASSF7	s194860	1.21976	1.05847		3.55856
		RASSF7	s194861	3.76602	3.76602
		RASSF7	s194862	4.77404	6.76703
		RBBP8NL (C20orf151)	s195745	0.91477	0.38806		1.84443
		RBBP8NL (C20orf151)	s44454	1.04031	0.997411
		RBBP8NL (C20orf151)	s44455	3.863	3.863
		RNF213	s33568	0.914759	0.914759		1.45692
		RNF213	s33569	1.06529	1.60026
		RNF213	s33570	2.00247	2.24401
		RNH1	s12082	3.44391	3.44391		2.05493
		RNH1	s12083	2.06042	1.9109
		RNH1	s12084	0.605456	0.865023
		RYR1	s12393	0.096979	0.096979		0.70662
		RYR1	s12394	0.377422	0.489942
		RYR1	s12395	1.61572	1.56268
		SARS2	s29801	0.207714	0.44257		1.65768
		SARS2	s29802	2.81586	2.81586
		SARS2	s29803	1.83021	1.83387
		SCNN1D	s12549	2.05098	1.44142		2.28316
		SCNN1D	s194785	4.42145	5.11162
		SCNN1D	s194786	0.336733	0.336733
		SDR42E2	s530569	1.12791	0.93247		0.710839
		SDR42E2	s530570	0.380219	0.380219
		SDR42E2	s530571	0.673942	0.770279
		SELP	s12683	0.997114	0.997114		0.908315
		SELP	s12684	1.65255	1.29018
		SELP	s12685	0.298777	0.214147
		SLC26A2	s4342	1.17183	1.17183		1.35137
		SLC26A2	s4343	2.56485	2.33463
		SLC26A2	s4344	0.563311	0.301752
		SLTM	s36384	3.43583	3.43583		2.85093
		SLTM	s36385	1.36373	1.35577
		SLTM	s36386	3.10818	4.40623
		SMC4	s19538	0.104291	0.104291		0.206532
		SMC4	s19539	0.414675	0.147956
		SMC4	s19540	0.329253	0.138727
		SNTB1	s13253	2.22744	2.22744		3.44087
		SNTB1	s224663	2.48287	3.32945
		SNTB1	s224664	4.53246	5.84555
		SSTR5	s501236	2.26457	2.59612		1.42568
		SSTR5	s541584	1.55936	1.55936
		SSTR5	s541585	0.313829	0.26087
		SSX2IP	s42130	4.30595	4.30595		2.21703
		SSX2IP	s42131	1.14205	1.21934
		SSX2IP	s42132	1.41022	0.918662
		SYNE1	s23608	0.156538	0.146658		0.802771
		SYNE1	s23609	2.03099	2.19612
		SYNE1	s23610	0.14316	0.14316
		TARBP2	s13790	0.89927	0.711974		1.06999
		TARBP2	s13791	0.786453	3.03245
		TARBP2	s13792	0.494901	0.494901
		TBC1D4	s19140	0.0287479	0.028479		2.76821
		TBC1D4	s19141	5.07507	4.69306
		TBC1D4	s19142	3.39196	3.39196
		TDRD12	s229937	2.52184	2.52184		1.09225
		TDRD12	s229938	0.0519285	0.114212
		TDRD12	s40719	0.498821	0.844876
		TEDC1	s541578	2.1498	2.89601		1.92172
		TEDC1	s541579	1.05138	1.05138
		TEDC1	s541580	2.5174	1.86437
		TFEB	s15495	0.694666	0.0539374		0.301065
		TFEB	s15497	0.384068	0.384068
		TFEB	s224819	0.18777	0.101882
		TFEB	s224819	0.18777	0.0539374		0.301065
		TFEB	s15497	0.384068	0.101882
		TFEB	s15495	0.694666	0.384068
		TOM1	s19514	1.92162	1.50744		2.41927
		TOM1	s19515	4.87204	4.87204
		TOM1	s230053	0.886924	0.455548
		TRANK1	s19137	0.486244	1.42352		1.2556
		TRANK1	s19138	0.995673	1.0584
		TRANK1	s19139	1.78488	1.78488
		TRPM5	s26620	5.63575	7.6392		3.01976
		TRPM5	s26621	0.285934	0.285934
		TRPM5	s26622	1.7242	2.54757
		TTC19	s29719	1.08411	0.639698		1.0206
		TTC19	s29720	1.55513	1.55513
		TTC19	s29721	0.474506	0.815055
		UBE4A	s17886	2.91095	3.23581		2.15395
		UBE4A	s17887	0.716087	0.646982
		UBE4A	s17888	2.70695	2.70695
		UBXN6	s37291	1.07658	1.02271		1.01782
		UBXN6	s37292	1.90455	1.30183
		UBXN6	s37293	0.400616	0.400616
		UGCGL2	s31434	0.213735	0.0895522		0.331433
		UGCGL2	s31435	0.121224	0.121224
		UGCGL2	s31436	0.4968	0.946063
		URM1	s228263	0.3863	0.246386		0.59782
		URM1	s37684	1.53641	0.305646
		URM1	s37685	0.55609	0.55609
		USP38	s39230	0.15355	0.15355		1.78098
		USP38	s39231	0.743627	0.343474
		USP38	s39232	2.70179	6.58988
		WDR17	s42074	2.81662	2.81662		1.13418
		WDR17	s42075	0.0635598	0.0882416
		WDR17	s42076	0.543744	0.476314
		WDR87	s38284	0.734149	0.392602		0.220587
		WDR87	s38285	0.0742736	0.0742736
		WDR87	s38286	0.019315	0.0289105
		WFS1	s14856	3.03329	3.03329		1.77656
		WFS1	s14857	1.98043	0.750811
		WFS1	s14858	0.796407	1.06516
		WWOX	s195233	3.84421	2.72096		1.85711
		WWOX	s499960	1.82437	1.90032
		WWOX	s499961	0.4264	0.4264
		ZBED4	s19155	1.80348	1.96742		1.84146
		ZBED4	s19156	0.338288	0.160286
		ZBED4	s19157	3.38965	3.38965
		ZNF717	s230670	1.2	0.695577		2.67124
		ZNF717	s230671	4.75748	7.01687
		ZNF717	s457823	1.17876	1.17876
		ZNF724P	s54129	1.5708	1.40992		1.33983
		ZNF724P	s54130	0.728112	0.728112
		ZNF724P	s54131	1.65456	1.94744
		ZNF862	s55377	2.5918	2.326		2.51614
		ZNF862	s55378	3.21468	3.19987
		ZNF862	s55379	1.88224	1.88224

## Sheet: P value
Gene.Symbol	X.totalWell	nHitsForGroup_run1	nHitsForGroup_run2	p_run1	p_run2	p_fisherMethod
SMC4	3	3	3	0.0197418	0.00114374	0.000264146
C1orf49 (TEX35)	3	3	3	0.00869585	0.00445219	0.000432038
MYH7	3	3	3	0.00715694	0.0168102	0.00120616
ABCB8	3	3	3	0.0383577	0.00811307	0.00282415
TBC1D4	3	1	1	0.031393	0.0140349	0.00384527
DNTTIP2	3	3	3	0.0412334	0.0215998	0.00714605
SYNE1	3	2	2	0.0315218	0.029541	0.00742998
NR3C1	3	2	2	0.0301947	0.0363709	0.00858148
MYH4	3	3	3	0.00915078	0.13356	0.0094195
TFEB	3	3	3	0.0632131	0.0232822	0.0110694
WDR87	3	3	3	0.0719811	0.0244509	0.0129227
UGCGL2	3	3	3	0.029517	0.111831	0.0221609
MROH8	3	1	1	0.0654958	0.0621221	0.0264648
MED25	3	3	3	0.0897395	0.0464913	0.0270325
CCDC108	3	3	3	0.0551878	0.0769723	0.0274472
NHSL1	3	2	3	0.121829	0.0363876	0.0284544
FHOD1	3	1	1	0.128067	0.0553504	0.0421719
C11orf40	3	2	1	0.235825	0.0382789	0.0515224
MUC16	3	3	3	0.0984888	0.102296	0.0563968
URM1	3	2	3	0.266864	0.0455856	0.0658034
ALK	3	3	3	0.113475	0.115972	0.0701502
DAB2IP	3	2	2	0.150669	0.123033	0.0924634
MYH15	3	3	3	0.145896	0.129007	0.0935955
DYSF	3	1	1	0.150396	0.134487	0.0991244
OTOG	3	2	2	0.173435	0.137841	0.113164
PKN3	3	2	2	0.148069	0.166618	0.116006
HSPB9	3	3	2	0.101527	0.277987	0.128912
MICAL3	3	2	2	0.134078	0.222247	0.134489
IQCH	3	1	1	0.307219	0.0987885	0.136421
PCDHGA7	3	1	1	0.212086	0.144056	0.137128
G6PC3	3	2	2	0.183141	0.184543	0.148282
MEGF11	3	2	3	0.377729	0.0962505	0.156856
PER3	3	2	2	0.127897	0.290851	0.159638
RYR1	3	2	2	0.145486	0.258998	0.16122
TARBP2	3	3	2	0.103069	0.379444	0.165877
FCN1	3	2	2	0.185949	0.217779	0.170347
MAN2A2	3	2	2	0.258998	0.167973	0.179887
LAMA1	3	2	2	0.315374	0.140372	0.182278
CARD14	3	2	2	0.308786	0.145486	0.184313
CSPP1	3	2	2	0.200206	0.22825	0.186706
KIF24	3	2	2	0.417493	0.111204	0.188952
DPCR1	3	2	2	0.172063	0.270029	0.18906
ADAP1	3	2	2	0.187358	0.282793	0.208637
PRKD1	3	1	2	0.187782	0.305505	0.221342
ADRA2A	3	2	2	0.231271	0.265285	0.232595
MAP3K19	3	1	1	0.250538	0.253443	0.238543
WDR17	3	2	2	0.255871	0.255871	0.243951
USP38	3	2	2	0.381161	0.173435	0.245684
CENPH	3	2	2	0.433198	0.181743	0.278842
OR4K14	3	1	1	0.270715	0.29612	0.282472
C2orf74	3	2	2	0.471811	0.17481	0.288277
FBLN2	3	2	2	0.281188	0.298969	0.292228
FAAH2	3	2	2	0.364054	0.232786	0.293909
C2CD3	3	2	2	0.382879	0.225242	0.297583
MFSD10	3	2	2	0.290851	0.333658	0.32341
ARHGEF10	3	1	1	0.25634	0.379101	0.323722
TDRD12	3	2	2	0.232786	0.44195	0.336848
FLII	3	2	2	0.31868	0.326982	0.339848
MXD3	3	1	1	0.276412	0.386766	0.345929
SDR42E2	3	0	3	1	0.110202	0.353246
PTPN13	3	1	1	0.315466	0.358348	0.359484
ATP10A	3	2	2	0.39149	0.312075	0.379022
GARNL3	3	1	1	0.681772	0.218085	0.432066
FAM46A	3	2	2	0.538743	0.2844	0.440639
RALBP1	3	2	2	0.389765	0.408799	0.451994
FNDC7	3	1	2	0.728565	0.223743	0.458704
ABI3BP	3	2	2	0.419235	0.42272	0.483873
ZBED4	3	1	1	0.539842	0.329066	0.484607
KIAA1751	3	2	2	0.42621	0.436697	0.499063
CADPS	3	2	1	0.270029	0.691529	0.500085
IL31RA	3	2	2	0.447209	0.450717	0.5244
ATM	3	1	1	0.431437	0.469276	0.525837
PCDHGA2	3	1	1	0.301684	0.683412	0.531731
IL17RC	3	2	1	0.282793	0.743077	0.53795
OTOF	3	2	2	0.519385	0.415752	0.546916
ALPK3	3	2	1	0.289235	0.748734	0.547872
FAM22D	3	2	1	0.514099	0.429014	0.553949
ACE	3	2	2	0.489425	0.461257	0.561741
TTC19	3	2	2	0.529949	0.42621	0.561917
PTPRN	3	1	1	0.464641	0.511983	0.579485
NRROS	3	1	1	0.473884	0.518509	0.590594
SELP	3	2	2	0.5	0.496475	0.594124
COL11A2	3	2	2	0.464773	0.535227	0.59485
MAP4K1	3	2	2	0.463015	0.538743	0.595805
ALG12	3	1	1	0.466962	0.537738	0.5981
OBSL1	3	2	2	0.531709	0.475332	0.600354
ANKRD31	3	2	2	0.501763	0.505288	0.601449
IL17REL	3	1	1	0.737336	0.347801	0.605428
RBBP8NL (C20orf151)	3	2	2	0.515861	0.5	0.607443
SARS2	3	1	1	0.384218	0.673485	0.608573
MEF2A	3	2	1	0.335332	0.782219	0.613331
SSTR5	3	1	1	0.518509	0.507599	0.614523
UBXN6	3	2	2	0.526429	0.514099	0.624353
TRPM5	3	1	1	0.498754	0.546117	0.626623
SCNN1D	3	1	1	0.535627	0.600043	0.68621
LILRB2	3	1	1	0.546117	0.61329	0.701285
PRDM15	3	1	1	0.842063	0.406898	0.709627
HEATR5A	3	1	1	0.531386	0.686676	0.732757
LIMK2	3	1	1	0.626241	0.601953	0.744736
NEK9	3	1	1	0.548196	0.708896	0.75592
KIR2DL3	3	1	2	0.794732	0.501763	0.765384
SLC26A2	3	1	1	0.718088	0.558495	0.767476
HBS1L	3	2	1	0.466532	0.87009	0.771902
WWOX	3	1	1	0.624408	0.663352	0.779281
ATF7IP2	3	1	2	0.865516	0.478854	0.779504
NDUFA11	3	1	1	0.609535	0.688299	0.783953
L1TD1	3	1	1	0.81374	0.51634	0.784495
GPR151	3	1	2	0.869184	0.485901	0.786371
PAN2	3	1	1	0.63351	0.67013	0.788259
WFS1	3	1	2	0.825003	0.529949	0.798931
TRANK1	3	2	1	0.494712	0.888169	0.800729
RNF213	3	2	1	0.522907	0.856049	0.807433
FARP2	3	1	1	0.659929	0.699506	0.818462
CLCA4	3	2	0	0.496475	1	0.844118
CFI	3	1	1	0.81603	0.620726	0.851058
ABCA6	3	1	1	0.7445	0.757063	0.886793
TOM1	3	1	1	0.846148	0.681772	0.894233
UBE4A	3	1	1	0.795956	0.774472	0.914673
MEFV	3	1	1	0.782219	0.794732	0.917171
RNH1	3	1	1	0.740217	0.847158	0.919727
ZNF724P	3	1	1	0.7996	0.807932	0.928283
DNAH7	3	1	1	0.797176	0.812588	0.929047
CAPN12	3	1	1	0.800805	0.809103	0.929115
RASSF3	3	1	1	0.777075	0.835802	0.929785
RAET1E	3	1	1	0.770531	0.851153	0.932499
LSM11	3	1	1	0.835802	0.787283	0.933412
C10orf112	3	1	1	0.81943	0.820554	0.939272
GOLGA8H	3	1	0	0.685047	1	0.944178
DST	3	1	1	0.827199	0.831537	0.945232
OR4N5	3	1	1	0.868273	0.867359	0.966648
TEDC1	3	1	1	0.885697	0.887349	0.975249
ZNF717	3	0	1	1	0.797176	0.97788
FAM161A	3	0	1	1	0.81603	0.981932
MYOM2	3	0	1	1	0.822788	0.983278
SSX2IP	3	0	1	1	0.857977	0.9894
NPHP3	3	0	1	1	0.87189	0.991419
HYDIN	3	1	0	0.87806	1	0.992243
FZD6	3	1	0	0.881495	1	0.992683
RASSF7	3	0	1	1	0.888986	0.993596
EIF4ENIF1	3	1	0	0.892211	1	0.99397
AGAP9	3	0	0	1	1	1
CRYBG3	3	0	0	1	1	1
MPDZ	3	0	0	1	1	1
N4BP2L2	3	0	0	1	1	1
NEB	3	0	0	1	1	1
PHLPP2	3	0	0	1	1	1
PPT2	3	0	0	1	1	1
RAET1L	3	0	0	1	1	1
SLTM	3	0	0	1	1	1
SNTB1	3	0	0	1	1	1
ZNF862	3	0	0	1	1	1
