# Supplementary material for: The class II myosin MYH4 safeguards genome integrity and suppresses tumor progression
Source: J Clin Invest. 2025 Jun 2;135(11):e188165. doi: 10.1172/JCI188165 (PMC12126247; doi:10.1172/JCI188165)
Supplement: Supporting data values [file jci-135-188165-s317.xlsx]

## Sheet: Fig 1E
Readout: gH2AX mean intensity	rep1	rep2	rep3	rep4	rep5	rep6	rep7
siUNC	106.084	176.79	119.13	77.84	93.17	50.76	5347.36
siMYH4	176.34	252.048	261.18	189.7	219.59	70.74	10686.7
relative
siUNC	1	1	1	1	1	1	1
siMYH4	1.66227	1.42569	2.19239	2.43705	2.35687	1.39362	1.9985

## Sheet: Fig 1G
Readout: Comet tail moment
REP1				REP2				REP3				AVG
siUNC	siMYH4	IR (10Gy)		siUNC	siMYH4_3	IR		siUNC	siMYH4	IR		REP1	4.13465	15.0533	124.861
1.85096	11.7918	69.329		0.0651336	0	103.539		0.133995	0.0278372	169.952		REP2	2.83108	18.3023	135.086
0.434224	0.072589	68.5775		0.0229828	0.169985	199.853		0.263931	0.125296	293.901		REP3	0.839078	12.6285	123.906
0.396519	1.82246	122.926		0.0552601	0.0912171	260.61		0.111623	0.0298282	150.058
0	6.00461	135.161		0.0998278	0.330866	100.919		0	0.420654	25.6922
0.459445	5.22214	30.8005		61.2818	5.61639	82.6824		0	101.572	24.6738
1.19983	21.7021	44.6657		0.0728998	1.09986	36.3234		0	4.70703	102.693
0.780636	1.97317	218.196		0.371227	0.159965	138.605		0	0.223728	0
1.39398	2.63392	99.7706		0	0.0506654	91.2959		0.00225737	0.154893	328.914
2.15183	10.0579	261.181		38.9039	0.39554	25.9345		0	0	19.2685
30.5803	1.57134	0.283987		0	0.00875814	88.7743		0.0461045	0.0906462
0.0497739	116.225	0		0.185328	5.73529	290.213		2.0586	0.0610544
0.0190234	51.8136	169.406		0	3.89957	216.9		0	0.291875
19.5381	3.21166	0		0	0	89.711		0.26589	0
1.43987	10.6089	364.01		0	2.29567	22.9064		0	0.196553
1.93599	69.4065	281.01		0.0110019	3.0846	240.562		0	5.76216
9.67096	3.0362	190.064		0.00411766	3.22939	201.88		3.54697	0.537874
0.111901	17.0055	82.668		0.165112	0.621344	89.5289		0	0.198836
4.85169	3.22422	74.4262		0	0.814995	151.303		0.345329	0
0	0.042415	159.883		0.112852	0.182235			2.26496	0.128425
7.72404	163.418			0.0105145	0.00220837			0	0.0803984
12.7545	1.22391			0.392852	0			4.12327	0.147346
18.4711	2.26254			0.151008	117.074			0.148492	0
13.4378	23.7381			0.144203	11.1045			0.46373	0.370616
8.79435	4.46705			0.179425	2.20017			4.17572	0.228241
0	3.32941			0	129.833			3.88977	0.00269733
8.12404	10.1373			0	0.0200936			0	0.0466994
0.974352	38.7171			0.11246	0.0746011			0.347824	247.868
6.35167	1.7383			0.0447969	1.99527			0	97.376
0.426925	0.921086			0	4.40777			0.0155974	0.407335
0	0.439323			0	0.26339			3.94181	0.00103594
0.137462	4.28363			0.148492	0			0.326547	0.0461563
0	0			0.46373	4.41095			0.378081	0.108175
0.959978	2.97987			4.17572	0.534807			0	0.137398
0.444837	0.019702			3.88977	0.264012				5.57096
0	10.1461			0	9.21574				0.111718
0.415521	30.9689			0.347824	0.0787036				0.937301
0.954888	2.85272			0	0				0.154586
0.280006	2.05095			0.0155974	0				101.843
	2.46607			3.94181	144.488				0
	4.99428			0.326547	0.309973				1.24936
	0.870169			0.378081	0.0485459				8.40293
	1.52445				226.879				0.144553
	0				244.947				0
	0.584756				0.377028				0.0267214
	78.6565				0.498313				0.220922
	0.014205				4.49904				0.0311456
	34.5725				0				0.0278372
	58.3103				101.843				0.125296
	2.09438				0				0.0298282
	9.02358				1.24936				0.420654
	0.40647				8.40293				101.572
	6.16502				0.144553				4.70703
	5.73533				0				0.223728
	0				0.0267214				0.154893
	0.499786				0.220922				0
	8.9466				0.0311456				0.0906462
	2.0537				0				0.0610544
									0.291875
									0
									0.196553
									5.76216
									0.537874
									0.198836
									0
									0.128425
									0.0803984
									0.147346
									0
									0.370616
									0.228241
									0.00269733
									0.0466994
									247.868
									97.376
									0.407335
									0.00103594
									0.0461563
									0.108175
									0.137398
									5.57096
									0.111718
									0.937301
									0.154586

## Sheet: FIG 1I
readout: % micronuclei positive cells
rep1				rep2				rep3				rep4				rep5
	UNC	siMYH4			UNC	siMYH4			UNC	siMYH4			UNC	siMYH4			UNC	siMYH4
	1.17754	2.04108			1.014	5.714			0.89368	2.28764			1.09687	1.67761			0.436	0
	0.925598	2.63389			1.029	2.457			1.2176	3.02912			1.17353	2.39162			0.472	0
	1.38687	1.99847			1.261	1.07			0.888717	1.47204			0.729609	0.804041			0.557	2.439
	1.02677	1.09582		Average	1.10133	3.08033		Average	1	2.26293		Average	1	1.62442		Average	0.488333	0.813
	0.726101	1.78368		relative	1	2.79691										relative	1	1.66485
	0.757129	1.91325
Average	1	1.91103
	Relative values micronuclei
siUNC	1	1	1	1	1
siMYH4	1.91	2.8	2.26	1.62	1.66

## Sheet: Fig S1B
Readout: % of gH2AX positive cells
Rep1			Rep2			Rep3
siRNA	gH2AX		siRNA	gH2AX		siRNA	gH2AX
UNC	1.12333		UNC	0.885		UNC	4.344
MYH4#1	0.809667		MYH4#1	0.866		MYH4#1	10.3533
MYH4#2	1.21533		MYH4#2	1.399		MYH4#2	10.0027
MYH4#3	2.79767		MYH4#3	7.422		MYH4#3	29.3267
Relative
Normalized to UNC
UNC	1		UNC	1		UNC	1
MYH4#1	0.720772		MYH4#1	0.978531		MYH4#1	2.38336
MYH4#2	1.0819		MYH4#2	1.58079		MYH4#2	2.30264
MYH4#3	2.4905		MYH4#3	8.38644		MYH4#3	6.75107

## Sheet: Fig S1F
MCF-7 cell line-gH2AX mean intensity
siUNC	siMYH4
12638	19352
5903	26532
13793	53983
11128	5794
14556	2178
1043	6882
5990	14465
15406	7340
6790	8169
10019	30073
22279	64629
4423	3853
30345	3716
12191	8704
9423	0
1446	17615
14590	13416
16632	0
7773	7586
1600	10911
1363	10356
2668	16681
2640	20580
26556	17668
668	6923
2048	1509
8837	5541
19781	20216
2924	18875
6012	16853
7259	0
10205	0
18895	0
29133	6367
1987	6614
33618	5452
0	44823
0	3466
2987	2137
15660	3785
2118	0
0	7141
0	5900
1679	11162
760	8360
0	14980
2977	7057
0	3660
0	5435
738	53596
0	1960
836	5333
1099	0
21315	10875
1506	1210
3214	2018
2187	3153
2066	15194
0	34621
1393	0
0	5479
610	0
1742	1811
0	0
602	0
3777	12295
0	8503
0	6466
0	4937
3539	4195
0	0
2665	0
0	6676
17802	20205
10945	7209
1275	17698
5750	1810
11682	1598
713	0
17583	728
0	883
0	0
0	0
1951	0
1192	1776
0	786
0	0
4184	944
0	10680
0	0
766	32901
818	72635
1020	33606
1454	11102
556	24528
3277	36909
0	2400
1059	26679
0	0
1075	25631
9601	0
13194	76156
845	12026
0	43329
1356	33324
2997	20535
16674	21388
741	0
20492	44046
732	21782
2075	36647
3576	11334
12626	629
0	9172
0	721
650	16243
19895	27463
1604	0
3335	13071
22221	30250
845	6398
17614	3445
8826	2004
12466	19440
16059	4202
0	0
0	16515
1502	0
20461	1660
3082	42707
860	46315
645	0
18672	1743
0	2589
14362	51853
7360	14696
2977	9849
0	39704
24400	56940
765	9880
14088	2879
7180	1770
6143	13878
1739	4387
12796	7957
19402	27783
1145	1044
24228	3636
0	962
3530	11831
581	31210
2441	17229
2592	13897
925	36210
18063	7693
7422	8257
27538	12912
1185	0
24808	2328
20037	11568
4750	1494
10380	11573
6812	12502
22253	9507
32541	10809
517	2171
0	0
14261	14924
23688	5497
4188	7900
15991	2714
20023	0
10320	60186
6532	47627
19236	0
25867	12637
20393	22912
0	0
0	0
21108	7060
12584	0
7909	20607
1772	9814
3311	0
2927	8340
0	0
16282	11784
0	20147
8557	8509
0	8283
21158	2071
13371	13813
20974	9176
12968	22837
25784	13992
28052	1723
0	12266
3915	15769
3044	1477
2531	0
0	56068
12355	64790
4357	3200
37866	2761
12771	860
7700	931
0	34378
0	1271
1133	15862
1200	21387
1714	7639
6518	21991
7793	2592
0	0
12736	902
13060	7058
0	30958
10436	42177
3702	36499
1792	26008
19284	27098
2670	0
11945	2050
7681	2782
9089	32294
12770	0
968	6666
23752	13646
0	15873
1517	6503
921	17938
15547	39311
11939	14864
0	18435
12751	7578
16524	15705
0	13883
0	1729
14204	15504
22774	30690
0	23005
0	26570
857	19325
746	857
0	3495
1264	14479
0	15127
3158	41014
10096	10111
750	8673
11884	72698
0	9110
5573	56704
667	38919
1234	19201
18760	1906
0	54821
698	2753
0	1286
13729	2030
23018	0
0	0
0	18508
9710	7997
4877	0
976	815
4096	4993
0	27395
0	32125
4036	14882
0	1086
18832	11381
7167	0
5692	39330
4376	2156
17386	29045
0	1951
2403	824
0	2143
0	7263
0	656
0	4697
0	6942
32983	1364
27415	50775
5874	0
19467	8879
0	0
3218	0
0	13285
24032	0
3787	13847
9559	0
5034	8677
945	21685
25805	16872
9739	15538
875	1986
8060	17736
22359	0
12696	9448
2775	24258
26527	61417
20380	39232
7596	0
18370	30425
887	31076
14683	11811
8596	15889
3372	13220
36909	0
0	57359
1874	35482
0	7631
1354	0
0	22865
0	11005
0	40545
0	36680
37030	19150
0	8375
0	16545
0	3582
2151	3078
5775	1122
1014	7906
11113	29537
0	12314
7562	24829
29833	25313
17893	24144
33308	745
36406	36363
13844	0
2569	21368
39307	564
0	7514
1575	7995
6155	21294
1478	11564
28205	12405
17364	8611
15634	3091
19285	13727
11995	2532
19158	21820
33956	67370
17576	16545
11355	6130
4087	1096
12402	836
23734	2303
16685	56441
16557	0
0	39211
14554	2856
23642	14835
17231	0
6706	0
0	1220
20142	56680
21385	30291
23438	869
12511	9324
7703	8594
0	11762
20136	19564
960	15970
1521	0
2528	0
31246	1935
15273	8386
12463	21655
3924	13730
4757	8643
20814	6977
0	12557
2326	14361
8049	0
22716	0
5454	114724
0	3423
1032	2169
22060	2379
37039	5149
0	12989
2152	7821
1363	782
0	6034
12048	0
4648	0
2891	22179
5531	0
0	0
588	26615
0	0
0	24268
5677	508
0	1717
0	6027
0	9035
0	8755
0	0
9500	6449
0	705
0	0
1399	69677
933	40952
0	0
0	6476
19740	16242
0	3441
1707	19002
0	0
4658	24607
0	0
0	37909
1389	46305
8891	860
0	5196
0	0
10149	17490
12304	10426
13042	6027
0	1496
0	4998
0	37961
0	6536
3977	12862
8444	1969
0	2287
728	1240
0	8719
0	23224
2439	12974
0	26531
0	8282
9423	28347
13663	25568
0	8585
13968	14239
0	3176
16207	3919
4578	25605
12124	28812
1216	17846
16943	759
11187	23529
0	2527
697	21372
1147	19292
2798	11219
3079	29713
12361	116694
0	0
6354	15017
0	55174
746	9766
610	24260
6790	35741
7088	19580
0	7094
0	2208
0	2378
5741	12047
0	6753
0	28392
0	22237
0	52456
11701	14403
38407	60139
8275	12278
8299	12046
0	9184
12991	971
5644	3984
0	26513
20349	2636
852	4480
10054	8478
0	4228
0	1116
1108	25637
0	11367
26636	1171
0	24828
31361	11196
0	0
0	5086
20797	0
1822	27086
0	21162
39313	0
0	19971
11354	32624
7848	19695
42610	22127
0	2263
4010	0
0	41021
744	6105
0	28233
38990	1966
0	22389
613	3345
723	40296
5545	0
14254	28040
0	0
0	17279
9177	0
1260	0
0	46456
1340	0
1455	11126
13445	24891
33003	0
18441	26251
7982	645
4120	811
24400	19221
8164	25498
25585	850
12406	13671
1162	24132
4063	21187
939	30259
4085	91284
22002	11949
22610	33046
3990	6299
6423	21479
27446	5476
8307	2512
39086	1518
606	6564
5612	8995
24852	6438
28607	9365
3387	13245
1587	9879
1526	6377
49067	8045
6679	15386
21567	44140
1026	18539
1327	11657
32299	24555
0	18500
0	7364
4102	3024
0	5514
0	27197
4401	15761
0	12974
3416	28245
459	0
162930	5156
0	5209
366	13166
3928	15313
4552	5722
899	27913
3791	1713
545	21419
442	13599
2941	16774
9720	963
8994	5443
4168	22848
9591	8964
7171	42947
1497	0
31113	10117
1289	4193
1548	23610
28377	1821
13392	11515
9276	10789
30931	788
8987	4637
28989	34278
16833	37468
10237	10010
7479	6485
21096	32975
2155	20739
6325	2900
24308	8737
1904	3259
25236	10750
14396	7892
24642	7734
1212	12125
0	41793
42166	5532
17179	0
7331	74725
0	0
25219	2273
645	0
5947	8671
839	20844
930	2911
0	0
605	21850
29007	27481
7281	3999
8577	23302
3506	4401
24899	0
7773	0
1717	3622
12231	28577
13410	44418
6051	2443
1180	17777
18722	14341
7990	15610
16961	18227
19905	7007
20414	439
10053	1010
3733	28762
23841	48151
32041	91169
24624	12599
17007	86920
1001	901
18288	2172
1743	4076
7777	2914
0	12495
0	12070
16793	892
0	32211
10453	0
5079	0
914	6951
2069	3862
17357	31540
2890	6887
598	1761
774	20799
12273	35939
8524	40086
1062	110288
0	9544
2311	14066
1319	31479
37890	48504
5825	0
0	41891
2334	825
37853	0
0	5714
2819	0
0	3214
2373	57808
1192	31229
10655	865
0	13636
7177	22081
0	32649
4069	7967
9287	4358
7461	6198
0	6992
2094	16956
9672	13361
2989	18316
0	4381
4937	8582
903	2450
4853	17237
5097	22568
16155	9221
1478	9948
1026	5378
0	31878
4723	0
6516	14294
31241	30914
11191	4153
0	1830
1460	0
3015	28088
5241	0
8170	34024
7687	18284
1133	37142
0	10741
0	19755
0	9288
0	9365
0	9783
3783	2142
0	19735
10755	7188
2387	0
9088	9826
0	3017
1688	980
23840	16260
32549	3036
8684	0
14398	3610
437	24159
788	660
10095	0
21416	18470
4293	5827
19502	675
14541	24407
0	0
4106	818
20324	3257
4464	18224
0	845
2127	0
17343	1823
0	3365
2587	7903
4976	0
0	30175
0	0
0	930
19632	3583
42878	659
4181	87553
0	1375
16109	24142
25425	9022
0	2042
21260	38872
13745	17265
1906	2239
20708	0
15401	20194
3542	1120
895	14770
329	21992
732	26770
1330	13206
2770	4788
1503	1103
20984	7080
30487	5474
31458	6225
25988	0
23106	694
26016	7136
13561	28046
26012	838
20787	0
22369	1222
6815	0
2109	14657
27898	11013
22272	17006
979	37354
949	5903
41056	595
6157	513
16162	10831
2590	5808
38514	5835
12035	636
23146	56676
4634	11710
25056	30684
15222	6211
25036	0
8408	11291
5177	6093
478	13571
3067	0
13960	15354
21605	9475
1997	3057
0	6401
13935	819
11474	6692
32478	8754
958	19430
3293	17302
0	8053
1326	572
11218	2430
25260	754
14375	3093
16902	7158
0	1869
0	72878
25097	44823
0	818
26718	20595
10210	10613
9353	28061
603	0
1306	15817
748	13511
20720	6866
11137	26176
4614	13296
21461	2322
15676	18262
11332	14481
0	23362
19205	1180
0	5768
0	0
13096	22112
11731	722
0	1188
9871	7254
0	2298
2421	387
0	0
11814	20238
13375	3009
0	5829
20566	25525
4400	9948
24206	1239
15009	37327
4478	0
15698	30930
357	14084
32636	16473
0	6929
3479	21399
1486	13455
0	90789
17002	25823
11610	13823
0	8578
0	10208
541	2653
0	18996
5572	2280
12329	11725
2534	16140
1042	6621
518	3786
22700	16640
607	13921
2087	23537
7713	8004
11067	0
0	6056
1853	1055
1652	12637
1201	1682
21476	23978
0	15090
6164	41578
0	4090
5445	1129
0	1685
2847	21847
15107	20946
1866	1701
0	11293
17823	21590
12802	25115
3926	38635
0	20171
0	7388
68486	0
0	22301
15160	22521
4031	5736
981	5503
0	4887
0	671
987	0
24252	29450
0	8052
0	23784
596	0
13765	0
9143	1214
0	0
0	22554
14852	0
8209	1965
598	2233
13104	0
0	9026
906	15053
5484	11123
14912	20932
0	9120
30447	8115
0	21173
6025	848
16470	12349
2765	3599
3728	33521
7196	6247
17898	814
5119	0
10777	0
0	16097
1139	0
2796	25118
0	2369
1532	0
0	2323
19366	8235
0	8868
4084	16790
15696	20964
4626	2969
0	5371
6267	0
13914	11098
1157	3362
0	20765
9732	13401
0	0
6240	715
0	21949
14328	1336
0	21330
2572	8987
1476	804
10727	0
21933	0
2288	0
19170	10091
494	24614
20910	0
3733	0
5323	10073
1002	5551
6816	2844
27968	32489
667	0
16813	7088
27641	0
2986	24901
23240	2500
6078	10564
938	1630
13263	3423
10245	22906
3734	59865
0	9043
665	5255
4820	4209
18559	21796
2413	2240
18345	12370
24163	2222
2657	8171
15468	32178
15442	0
1263	0
22313	45524
0	0
4591	16934
0	0
26423	0
4466	0
2877	2434
8123	4981
4652	24457
2944	16368
33811	9656
22371	2664
6558	5086
19264	0
0	22652
2637	7768
5300	3682
5508	1007
3526	1757
29916	32073
14889	0
1189	3465
8667	0
1134	51141
7674	11504
22074	12587
9840	33939
24636	30657
0	33523
19142	31626
21046	27493
18460	23018
25582	42312
12375	1301
1727	1349
5785	36796
554	7916
0	16123
12269	4935
9989	26962
12255	18863
19116	2914
1500	13961
1193	0
1002	23687
22582	22269
2414	0
0	0
2719	8915
901	2585
9855	4444
1379	572
18519	4262
2025	11879
0	0
2123	0
4626	33421
0	13665
19810	10342
11702	12550
3415	4690
0	9548
711	10284
0	11336
26829	2791
2641	0
2185	1781
4129	9967
0	0
0	29466
0	20979
0	968
4798	12954
0	3992
0	96869
24754	0
0	0
9331	15875
26803	380
1528	6438
28388	9994
15856	798
6804	1465
17602	0
8770	0
359	5189
886	3701
500	837
533	15687
4971	3921
15518	63885
6342	0
4459	6171
19601	36526
3945	0
3235	1842
19895	0
808	18065
38029	28279
9892	0
525	40119
705	4646
24955	7155
25790	4071
0	5406
5401	0
10997	0
21743	7642
1689	0
1814	23518
3538	6391
9630	33481
1511	0
25329	8906
16158	2327
19002	0
6555	1076
909	16623
29978	22489
29460	0
1173	684
29405	0
1852	4344
26609	8609
14155	0
30215	26149
16355	5341
376	7115
7940	2735
26955	3369
26990	1285
8006	19747
39326	16230
32743	15636
24975	2248
2634	3428
14556	7690
14467	29271
36850	19826
0	3020
20833	734
5464	843
1144	0
2550	2549
25082	22349
11710	5555
13855	26281
24183	3592
24704	20266
5273	15422
12716	3136
1348	0
6414	10876
3278	0
3351	11774
5004	8420
16239	2447
29268	13699
18103	3094
4662	14552
570	6066
2274	10472
4880	45061
25763	45124
22057	27511
37698	3712
1762	0
691	3782
28162	2450
1067	0
4219	7222
11827	6461
8549	1663
11278	1818
622	991
1603	0
3433	8133
2708	8218
0	24339
13533	7441
14435	0
17440	3508
26215	26954
3090	14636
8912	735
21445	644
21558	0
615	15732
4335	814
930	29717
12877	0
1275	14855
1198	4706
7776	29709
4192	1566
15417	22786
13506	4665
21765	2106
9981	4942
25357	14119
7171	2858
0	3204
22640	53759
8645	38382
2803	81720
608	1078
6444	24828
14134	0
18586	0
1512	3712
4845	0
26136	72349
2317	0
2907	28235
0	2632
2140	6036
2707	2376
0	2129
10788	0
1140	8083
2077	1072
23277	0
2244	7276
24570	5762
78603	931
27722	0
510	0
0	2230
24969	0
17608	660
1799	6129
32991	7440
2507	0
7218	23262
4193	18521
5519	25245
19695	666
20881	23043
1387	1472
5138	31348
0	17427
9437	88519
20796	0
1607	0
5326	24794
0	52285
9563	15130
15009	14139
0	0
2557	3592
18203	5091
455	3500
0	0
461	4079
0	544
0	1597
0	14487
0	854
4967	3007
0	16677
13004	0
0	0
0	0
5796	0
12657	4339
1183	13976
15096	3124
10641	16116
1359	26701
11592	0
7802	15811
5993	1583
12661	11989
529	16577
4927	2868
669	864
23557	12881
17031	0
1353	10202
576	0
3122	14977
569	14760
16422	0
6582	5153
7762	0
0	42999
6558	24219
16289	12320
13279	21888
12820	39470
3875	0
8747	2674
0	21846
818	956
0	16870
0	24560
0	0
8633	20293
22223	5063
4376	17168
12009	29449
0	24031
17776	13538
0	4033
10292	64079
4017	3288
0	1306
369	23599
0	18966
953	699
15572	11997
1601	18104
0	4084
0	3078
1573	0
1518	3495
12361	77005
0	3676
16639	26332
3229	21615
4234	28721
1032	13748
1142	33403
0	455
34656	22980
11673	1628
0	27250
1393	0
0	2958
797	19603
10829	82455
0	2977
18012	16867
16412	4250
0	1282
4593	24695
398	3693
542	6854
0	45952
692	27329
13321	11824
2110	29722
3890	23367
12397	52540
10550	17098
12682	51608
12531	18229
0	2724
889	0
2394	3048
1161	14617
8957	6558
608	0
2169	735
8276	1552
0	8266
15141	0
4727	1876
955	463
18709	0
3051	0
15230	691
9468	14831
9786	50267
7502	33978
8656	7928
2057	1326
8351	1420
20258	32766
891	10928
6752	720
5617	2407
344	0
9399	0
7491	0
14490	25027
898	17715
2854	1201
14944	2576
34224	5504
563	0
22322	33114
4326	12113
19802	26033
26176	12425
9956	0
14310	24232
0	0
7079	1328
3565	0
21402	3385
12100	12380
14023	4789
609	2992
10816	0
3809	4873
11541	6330
15348	38127
9215	34746
1749	5902
25013	33696
13264	1620
5707	33339
18793	0
15022	2439
0	3312
7017	0
2331	3319
16465	0
0	37867
0	14018
16938	9743
1692	22113
0	10216
15021	9643
645	4776
24404	0
3937	6904
2011	30893
21613	3729
774	0
18085	0
23453	0
38641	21476
0	0
3437	0
0	14667
24276	2897
1794	0
20267	2253
0	0
36183	0
5343	6921
14404	0
1212	1117
15745	2647
0	14406
4961	2261
1380	27079
391	25801
9296	1130
12560	0
18245	29417
0	28487
3605	762
22274	12952
10390	5679
12926	11038
0	11740
472	2296
19392	2657
11320	30580
21381	2733
23571	6391
1240	5072
1244	50234
8887	4021
3199	5501
26215	889
20136	1546
8903	25324
17426	13024
1369	775
2861	22668
748	9933
2534	9569
0	22228
1169	24786
2804	36061
2423	24316
18572	16462
6286	34023
0	14570
646	14627
880	7157
0	0
0	16009
3432	25609
13491	8691
12600	4204
7072	11995
23168	14942
926	46002
31299	20812
366	8853
3539	5387
24328	27798
18760	12140
23501	897
20901	5190
0	24122
11781	30833
903	0
33122	766
15437	7886
30605	8777
538	21125
33018	5642
13970	5519
13512	5246
0	15149
3868	7667
27318	8215
6154	0
5409	584
17692	9437
30487	13705
10434	0
3240	21241
26357	825
1049	14060
1886	14038
22381	10058
7376	0
22588	13853
16521	2141
6283	0
0	6741
3174	3297
24236	1197
18155	0
1646	1714
2349	18839
804	9123
20248	1803
1160	4426
0	11485
19699	74429
37817	0
1228	44197
2737	5174
22000	9932
13280	864
12810	0
15796	5384
6305	3050
4711	12531
1471	3913
1609	0
13546	24217
25933	0
22767	11702
0	0
7493	0
15032	0
34783	19266
10592	3889
18950	1511
1537	9200
0	0
0	5574
3384	41306
11105	9176
48381	67764
0	18066
19351	13525
1896	19247
3229	0
18910	14368
15597	8714
745	2405
0	15966
2714	3869
0	6439
21106	13412
32603	20933
6625	4497
0	19851
0	1046
14088	5037
10409	0
4066	11811
32853	14537
33762	15718
17319	7167
12158	7493
8968	17707
20316	10844
19803	9879
5713	0
0	14928
0	12068
14115	0
0	0
19267	10320
4698	9878
7168	5869
1436	923
491	10414
4912	11494
1146	1670
0	11906
10053	43869
1289	18952
9777	10233
0	16382
2524	1007
14210	16623
2803	3514
3237	26629
1840	22209
0	34761
695	1625
0	10636
6305	19304
0	9862
29918	22970
18887	10824
20014	9881
18143	0
22665	1716
0	21820
21292	22754
11901	24480
1376	14616
17920	0
15274	17758
15499	1529
13323	22159
2242	10202
3516	28155
10141	12440
33596	0
0	0
0	17103
0	12746
0	6914
808	10483
0	9387
1417	1837
2380	0
10494	15747
0	6656
7536	34437
6957	7924
17222	11935
4708	1983
13314	20514
0	8674
18749	5651
9710	16461
0	1935
0	8861
0	0
6713	14991
0	26251
343	14157
6872	7959
29550	0
0	31953
967	6443
7043	29735
0	25831
26574	0
11767	10175
576	882
19819	3945
15204	17287
0	26314
0	8042
8641	947
1642	34049
0	4551
0	6309
10093	16516
17838	4070
1401	15182
14841	18023
3679	3313
17614	5221
12690	5616
850	4369
27257	8039
16596	9057
24879	6402
0	15528
649	14009
5567	13153
17792	15103
0	10560
27169	7158
710	12456
22396	4184
18604	13850
2431	64808
0	2165
3859	3436
0	2285
24781	10055
21906	2429
0	45316
4535	17646
0	2432
628	5835
25926	52673
863	4006
27089	5704
0	11608
432	4890
14629	1643
1948	3360
550	13364
37699	26665
32419	27111
0	23859
0	0
0	43740
27785	18125
0	17605
0	1175
0	15855
0	0
41516	14267
11007	22980
0	6162
13941	3860
0	4246
0	3494
13858	3128
0	10909
37418	3466
8016	1566
4479	21430
16447	7155
0	12142
14592	4787
0	9464
0	22852
9682	11299
0	2408
17121	2576
22492	576
0	25523
36594	3135
4918	27201
0	43970
0	8453
0	10484
6015	30999
16614	3687
3331	9724
1113	17167
0	9190
0	10254
0	713
0	14679
0	11225
705	10248
0	13629
0	2955
0	23070
837	8466
3657	21467
4267	24725
9340	17882
3704	11459
3424	7597
8655	737
4244	13071
12529	9600
0	6076
1194	2131
4947	3289
0	5033
0	555
7345	6389
14213	12368
0	5394
5833	11920
3374	929
723	5628
5246	1390
2023	9063
6130	0
10663	2182
4150	3405
8079	3314
29861	8155
8307	11385
11187	2244
6667	911
2333	0
2674	1590
1080	4593
0	9685
4314	6611
4931	31932
0	759
918	8727
3458	7241
982	17185
8260	15502
14291	7042
22958	40106
3514	2073
985	0
0	9819
12341	8103
2776	11380
11309	16277
47348	15737
0	0
26200	11533
7542	1067
26106	88589
0	14216
716	26601
10881	30184
45209	1271
23649	842
593	16271
0	14277
22852	39187
16584	17399
0	30321
19056	25799
21786	15750
9851	35045
3028	25250
19459	5435
0	33855
10387	47391
12085	74549
19607	32450
2164	6992
16952	17716
564	2781
0	7918
6890	36410
0	20887
11448	95825
37677	0
8303	9128
25035	699
0	8288
1171	20605
0	9353
489	125078
1161	2862
3434	27162
8447	14554
8249	23138
9474	20241
16672	6424
4487	0
341	17621
2068	13457
2633	11111
3108	5104
2967	9930
0	10264
0	11951
0	31004
0	0
0	7223
3743	4694
6383	4386
1766	14855
0	26743
1993	10753
0	14115
0	8330
6611	1429
7331	15372
14406	22077
8688	28762
0	53250
5562	18736
0	37031
1933	8873
5395	2657
0	0
862	9572
4120	51804
0	24254
0	7956
0	10595
0	771
18077	17552
0	12046
12277	13338
3818	23447
0	17970
8955	4050
5775	12035
0	8632
654	1884
815	705
948	7343
13761	1515
35573	48269
0	13159
0	1950
1512	2799
17818	22352
0	0
683	11915
10674	883
2585	1430
3366	8738
927	18819
569	11562
13968	22734
15357	847
692	15015
0	10947
990	9435
1085	11757
10765	7040
6494	12707
3855	12199
1013	18514
4962	0
0	1995
61529	2013
3552	19510
0	6667
5893	22929
0	3308
4565	16220
11668	1912
8003	2139
3847	810
5980	30387
0	4189
0	0
0	1477
5173	5202
0	0
13488	5836
0	34237
1258	175558
2276	651
7104	4159
0	9759
0	1705
9538	11274
2737	655
2033	0
0	5874
3897	9830
1055	0
13700	0
14699	0
2744	4604
2290	0
0	2314
11948	1029
0	883
1255	0
0	28591
673	2752
5650	0
5866	0
1834	0
0	3410
9051	0
0	7234
4429	26080
0	56482
0	68450
0	725
2093	29284
2505	1596
2789	7819
2264	49244
0	8519
0	19995
5549	16029
662	8447
0	3696
0	12093
0	11032
1696	3298
10032	12099
0	19576
0	5171
0	0
874	1751
0	13188
716	3968
1133	0
23859	0
6266	7690
0	6399
1817	17846
0	107327
0	1127
1258	0
4489	0
2285	5138
2951	5712
0	15533
2248	21215
0	35330
0	14474
14568	9392
0	96576
0	20401
541	0
5949	31619
1603	16635
1091	20992
651	6024
0	32718
25196	22932
18473	3141
0	30434
2996	39216
2355	60206
6692	68490
8470	23885
5616	2587
9002	36796
17888	30290
0	15299
0	497
7154	23936
6447	44079
1165	0
71637	0
667	15483
5371	518
5370	4976
12824	6025
0	18246
3244	10727
4198	11144
12741	30193
6574	0
8318	33415
0	0
13395	1564
0	0
5703	0
8829	2295
19975	24179
0	8695
[truncated: 6,341 more rows]

## Sheet: Fig S1G
REP1	siUNC	siMYH4		REP2	siUNC	siMYH4		REP3	siUNC	siMYH4		REP4	siUNC	siMYH4		REP5	siUNC	siMYH4		REP6	siUNC	siMYH4			REP1			REP2			REP3			REP4			REP5			REP6
	gH2AX FOCI INT	gH2AX FOCI INT			gH2AX FOCI INT	gH2AX FOCI INT			gH2AX FOCI INT	gH2AX FOCI INT			gH2AX FOCI INT	gH2AX FOCI INT			gH2AX FOCI INT	gH2AX FOCI INT			gH2AX FOCI INT	gH2AX FOCI INT			siUNC	siMYH4		siUNC	siMYH4		siUNC	siMYH4		siUNC	siMYH4		siUNC	siMYH4		siUNC	siMYH4
	4386	19352			1857	79290			4015	61758			2732	10108			15201	3137			4286	1592		AVG	9061.17	11593.3		6942.29	9102.76		7405.11	11751.5		6135.44	10622.6		5958.19	9774.87		6272.76	9528.73
	948	26532			0	1396			1438	0			9762	0			1339	5910			3232	10290		relative	1	1.27945		1	1.3112		1	1.58695		1	1.73135		1	1.64058		1	1.51907
	1083	53983			1498	4767			0	1603			2049	1419			8052	3702			7716	31002
	11187	5794			0	10906			18802	3300			5955	25441			7360	3051			1482	0
	15991	2178			1546	10689			1204	4118			6822	921			2338	7750			1245	11079				siUNC	siMYH4
	17452	6882			0	4839			2886	0			0	877			2426	13469			1420	1548				1	1.3112
	20621	14465			4902	3676			2264	16201			7255	3935			2802	9234			0	2496				1	1.58695
	3477	7340			18881	7465			0	0			5493	8800			8817	6408			3375	4171				1	1.73135
	795	8169			9537	1642			2147	0			3338	2121			2714	32029			8859	8946				1	1.27945
	12841	30073			12837	6887			0	2260			0	0			1232	4387			3904	41572				1	1.64058
	3197	64629			0	24318			1790	3804			5312	7047			7102	0			0	13007				1	1.51907
	736	3853			2480	6513			3304	20116			2141	2649			1027	1627			3985	0
	4951	3716			0	14721			0	3940			9253	3704			0	9020			3802	4175
	2152	8704			1321	4241			5449	3744			2697	14277			1084	1219			6945	1665
	2061	0			0	5971			2515	0			10495	19411			2178	3192			2652	12670
	15191	17615			4967	0			12596	2840			10384	7745			1501	5183			10662	33231
	4892	13416			5693	802			2092	4605			2304	0			0	0			0	10167
	14247	0			0	5265			3842	2960			1854	9339			57666	5249			1170	2669
	0	10911			2556	0			1810	0			1205	11509			6407	6314			6028	1246
	14654	10356			11917	19734			0	21106			6353	5528			2113	1098			22328	1816
	17851	16681			4597	1324			0	0			23587	4988			3343	0			3496	2383
	19574	20580			0	5057			1980	4445			7095	14987			986	9790			0	13619
	0	17668			16745	1309			20092	4035			2549	0			5906	26663			9021	0
	17481	6923			2008	0			3072	0			17996	8435			2168	8615			0	8418
	16029	1509			2735	0			1913	5031			7551	6051			1277	6055			1222	3321
	23239	5541			2422	13591			3169	5690			10332	6249			1879	7222			1913	55119
	679	20216			12585	3059			2353	1242			0	5592			0	20643			5054	1407
	2752	18875			0	20023			2469	0			4335	13736			7691	2802			31781	6508
	13364	16853			2671	3589			1245	7182			5281	3812			11448	24782			54099	0
	18790	0			1909	7915			9381	23228			11734	12129			0	11563			13034	6744
	0	0			2422	9964			2728	12464			3106	9440			3421	13913			11089	809
	27404	6367			2439	5750			17706	4596			2476	22892			0	4622			4902	1634
	535	6614			5972	1345			10264	1074			6555	0			0	0			2154	2976
	0	5452			3878	2600			1665	7387			1859	0			4996	14087			17344	3121
	16138	3466			21718	18736			7100	17403			14312	7320			5064	4192			1944	0
	29919	2137			0	2320			0	3522			5724	0			1451	19684			11291	8335
	0	3785			4254	0			26893	10653			0	1812			3914	8877			4327	11249
	9041	0			3071	13945			5682	0			6587	6818			0	12472			33788	5306
	4415	7141			0	3106			13645	7467			4368	0			0	67771			0	2511
	0	5900			17923	0			14482	8578			5543	5586			0	9718			0	5680
	0	11162			2357	0			1666	17904			24762	10833			0	10575			1007	8773
	1978	8360			18371	3812			0	9592			0	0			5307	18120			2313	6340
	8902	14980			4759	4015			14517	34618			5598	1734			0	18095			0	4070
	0	7057			2228	0			2117	23777			37425	4261			0	2868			3536	0
	0	3660			7479	3447			9085	1328			3459	11028			2036	2141			1831	1319
	13569	5435			1849	0			2532	4687			2987	15071			0	11853			1708	9307
	1434	53596			4260	0			4105	28617			2686	7577			4388	4394			7446	0
	2723	1960			4346	23172			8800	2765			5144	18086			0	4870			0	1379
	531	5333			5455	0			3975	0			2793	4047			0	9991			5674	3609
	24994	0			4742	8411			5715	13655			2644	0			5666	25124			907	0
	8016	10875			8374	8615			2898	8723			4209	12575			4784	16587			8148	2241
	5160	1210			11912	2078			6735	27720			3894	9301			1263	14508			9483	20388
	0	2018			1688	5674			4377	7341			0	16304			23336	2646			11459	9822
	3603	3153			0	3210			4038	6059			9707	5992			15917	0			9333	1424
	8152	15194			0	0			4404	6284			6014	5643			6329	12469			3804	0
	847	34621			5181	4915			7569	22402			4415	13829			2886	3669			9889	8913
	0	0			0	3131			3354	3018			0	1452			0	13501			0	8144
	8584	5479			4593	4038			7259	19199			3948	5366			11114	77472			2535	0
	5153	0			3966	3405			3224	3490			2325	11340			10819	0			3585	1156
	5312	1811			0	7328			7709	0			16768	4308			6405	1752			33192	17741
	9363	0			4094	2994			8115	9342			1852	18337			11178	5779			8652	0
	14634	0			48851	2068			1708	12840			1468	8302			11512	5465			1661	3039
	0	12295			10352	4216			1246	17003			6458	55526			3861	10758			12701	6256
	10470	8503			23971	15292			6236	20481			0	1358			5829	0			0	14890
	7708	6466			5520	1919			0	17331			1434	11102			3720	15194			2866	15024
	25069	4937			1913	1166			5913	1742			6695	8784			22881	17662			0	2953
	0	4195			6302	0			793	7491			2400	6310			6896	890			0	1235
	2662	0			4900	3794			11945	19044			0	0			2591	0			5044	2736
	2053	0			20854	6488			0	21846			17944	843			0	0			7122	1729
	4893	6676			13757	7623			2839	8140			12817	0			1303	85929			14629	7446
	832	20205			4697	2705			4742	0			2927	0			7825	2848			0	4672
	0	7209			5605	31555			5555	2212			0	4077			8127	6742			0	0
	8236	17698			4565	0			13975	0			0	21086			4862	1404			3036	4233
	9783	1810			19450	0			2799	8598			9255	20209			0	4813			2519	5004
	15466	1598			2813	0			4042	22566			0	12297			11130	17069			1303	1152
	3346	0			12472	1732			1781	8037			2613	29717			0	20233			3782	3494
	0	728			7114	7682			14033	30156			10218	0			5555	1639			15416	0
	0	883			9451	1833			0	9103			0	4003			12247	0			3232	1233
	2661	0			0	4566			7815	1734			0	1779			29437	0			5866	2595
	1372	0			4687	1098			6973	204123			5572	2340			2193	10940			5728	1857
	3696	0			117105	0			2816	1260			3472	9330			4824	18739			6530	7956
	1178	93443			3504	25246			4481	5705			7895	0			0	2621			1945	0
	0	786			8419	9738			2563	10354			1281	9882			3986	1072			4614	10858
	4488	0			7483	4502			9725	8033			3793	1153			0	3234			1935	7203
	670	944			1624	0			13265	0			1144	0			0	0			3509	2352
	6994	10680			13241	1052			1817	5348			7701	50462			0	69488			0	6067
	18934	0			13632	9343			65535	5503			5825	6455			30245	12688			1494	1180
	2824	32901			7435	5072			7880	12292			6553	4268			11031	0			1559	0
	0	72635			1921	39385			6916	11791			6318	16390			2866	2563			0	1971
	3856	33606			0	7588			2939	6497			9507	2034			0	8555			0	5309
	6473	11102			18025	13651			12634	16842			12760	5681			6076	902			9840	7017
	0	24528			1817	8853			7907	1840			2661	6609			0	4037			7848	5737
	3345	2400			6389	7029			7360	8373			6481	3102			0	0			2143	7128
	11990	26679			16294	6520			4024	11774			12595	1436			14876	2970			0	4391
	4826	0			20102	0			12867	0			6054	0			8073	0			0	5725
	660	25631			3956	4559			2614	3898			2690	4233			0	1759			0	2152
	15429	0			20556	1943			10920	8878			0	0			3326	17801			13763	2138
	10402	12026			20272	1956			0	5414			1648	5619			1471	10020			111750	3689
	0	43329			0	58365			11872	2370			0	0			7706	0			0	6096
	0	33324			13668	4077			4459	0			6916	4526			1461	5205			11553	54219
	4895	20535			76300	7396			5270	3630			6109	4711			3544	4094			3636	1785
	2925	21388			3592	9697			4381	6820			0	13636			4371	0			1350	0
	30568	0			0	0			8455	8922			6911	1078			10569	1550			0	3431
	0	44046			21707	0			4576	5573			3620	13024			3765	0			21951	5209
	1645	21782			8091	3493			0	13951			0	0			5663	9485			2138	3536
	0	36647			2225	72870			1582	2747			11826	27830			2904	2776			4192	12723
	0	11334			10545	9930			11386	17442			6136	15071			0	0			8557	40196
	0	629			2639	2364			3823	9165			1605	1680			1260	4475			1157	0
	2836	9172			0	3770			0	6931			0	6267			1789	30450			0	1537
	15486	721			1735	0			7799	2500			3263	24164			16410	5631			2517	18856
	1533	16243			33423	9247			2999	1661			3046	6065			0	10011			0	8994
	2729	27463			0	51903			4207	5716			4945	3509			3771	27247			6222	9782
	0	0			6939	0			6621	6111			2082	1065			5370	79651			0	1770
	24154	30250			6389	0			11379	18181			2731	24241			4618	7337			8789	7334
	0	6398			0	191105			13864	19461			0	5113			0	1490			0	18976
	5276	3445			5282	7035			24972	8670			0	5181			0	0			3445	27548
	0	2004			4462	6270			3859	36550			10220	5765			0	16257			5360	1642
	0	19440			5607	5110			797	8135			11599	2947			0	16194			2593	1970
	9969	0			6563	0			13648	64399			5430	8280			17432	1501			0	0
	1175	16515			0	0			12944	11146			0	10837			13093	10392			10984	6412
	14480	0			0	2298			6833	6063			9926	6380			12154	8279			22234	2117
	14714	1660			10670	9821			3979	2396			0	0			4690	5292			13022	1750
	0	42707			7671	4632			5738	24440			7673	1129			2552	1156			11188	11576
	1385	46315			9725	0			20909	6497			0	4742			19670	5069			6531	885
	0	0			10030	8586			32934	1140			1416	3196			17554	0			0	41898
	1825	1743			8672	4842			5176	6353			6454	3859			16969	7265			2248	31746
	1750	1572			3402	1756			4720	8563			8746	7351			10257	6461			11699	5725
	3594	51853			19918	4092			6637	6613			1238	1940			13479	971			4622	14309
	2235	14696			4683	9126			3725	4345			17114	10340			5822	0			1880	8203
	0	9849			1443	70610			9131	8348			2896	6115			7167	2421			3100	3079
	0	39704			7416	4724			9718	40251			0	5355			0	12287			1902	3047
	0	56940			6355	0			2924	9698			22746	2109			0	3121			0	29737
	0	9880			2218	2338			39845	15563			2253	13378			3955	2120			2315	0
	25339	0			6457	0			8616	5707			2550	3079			8506	2535			4955	26463
	10294	2879			2560	899			10865	1057			5271	12022			0	11665			2837	31107
	1036	13878			2304	1555			0	3579			8235	3732			6116	0			12905	0
	0	4387			2638	0			4615	4340			7316	9485			6311	14189			8238	3789
	17164	7957			3957	0			7530	1962			1791	6608			0	53858			0	1139
	0	27783			0	5759			5457	3457			3754	885			1327	11547			22080	1225
	5655	1044			1466	7353			3424	7161			11000	1555			1086	5083			15295	2784
	11041	3636			4654	5497			3376	3713			7228	15636			9325	2036			0	22874
	0	962			0	7003			0	12852			3840	5197			10383	3389			0	1954
	0	11831			0	4282			4777	3260			1294	0			6546	7370			6210	3768
	0	31210			3246	1734			16194	2376			19793	2088			1860	3929			46904	3551
	6470	17229			1498	10026			12930	2606			3529	5370			1300	0			0	19888
	25451	13897			5476	0			1996	0			2271	42391			0	14076			2468	9997
	8206	36210			0	0			6416	1564			2677	20766			3179	7916			1320	13456
	1065	7693			6432	55477			2908	2209			0	0			8230	8437			1118	913
	0	8257			3884	5012			0	2414			2596	4616			8429	11384			5434	0
	1081	12912			0	3816			0	6069			0	28175			2356	7501			1523	0
	713	0			0	5779			0	13706			2911	13053			0	5721			3979	0
	0	2328			4235	2656			1786	4910			4868	18540			6102	17936			63413	2873
	7823	11568			9278	12566			13420	8378			5887	21615			0	6553			0	13858
	1338	1494			0	29197			54096	18625			15211	11115			3497	16331			0	1629
	4212	11573			9020	4450			8243	23233			6714	0			0	0			0	3252
	18173	12502			0	2886			13077	1926			0	45849			0	1302			1479	141059
	1768	9507			3225	2257			6095	6153			174853	1379			5318	0			7080	2733
	12188	10809			0	16632			1249	0			7649	24011			0	6741			1080	7119
	23992	2171			11309	1085			6015	5036			4271	51861			0	11216			982	21700
	573	0			9596	53095			0	13569			11566	9430			6406	5036			10769	7374
	0	14924			4218	9093			0	1006			0	9735			0	6178			5277	6784
	16457	5497			17435	6053			0	6292			4782	12536			8034	7747			0	11556
	6651	7900			2020	4397			6001	3816			12334	9181			7467	19512			105864	1816
	0	2714			5985	45896			10607	3131			0	5528			12150	5062			2530	2375
	30673	0			3608	0			4490	2691			1520	63470			0	64735			0	955
	6554	60186			0	0			5712	4016			0	14956			0	33177			34268	2380
	1005	12637			5062	2656			0	9533			3953	19924			2974	21505			26342	6241
	981	22912			4713	2097			7580	21724			0	282645			7403	6279			0	3809
	0	0			0	12926			0	15860			0	3077			0	0			0	5544
	28996	0			11111	31282			1689	41892			0	19029			0	0			0	53526
	0	7060			0	0			0	2921			0	0			0	21051			7226	15437
	21827	0			0	0			0	17166			3677	8718			9584	8473			0	4233
	27795	20607			1516	9143			12119	8948			7386	18440			0	28826			21528	1480
	0	9814			1659	4090			17971	44761			2980	16741			4361	0			0	7928
	5438	8340			6876	1721			0	9989			2308	1368			0	0			1179	0
	3063	0			1552	6482			10475	18348			0	10305			10578	0			21152	3885
	13005	11784			0	1604			3421	34815			3165	9328			6327	2113			3058	92144
	6140	20147			0	33516			1702	10481			0	12615			8730	0			0	15907
	901	8509			3655	0			2228	23859			0	8552			0	2689			1837	1373
	10648	8283			15541	5352			2883	5840			2323	4047			1429	9996			0	0
	0	2071			6177	3503			0	816			3949	0			17925	0			13176	0
	10824	13813			19856	1845			7203	0			3855	1445			2238	10151			0	982
	18068	9176			0	11850			4384	0			4831	17472			4164	0			16282	59983
	9975	22837			0	5102			1748	22308			0	5508			2232	4968			0	11206
	11215	13992			11515	3719			8346	1628			0	6175			6636	8650			3293	2790
	1261	1723			0	4176			15034	5024			7708	6122			4958	5817			3592	1199
	1759	12266			9659	4935			6707	59687			0	4072			17646	5677			1492	2929
	0	15769			2443	2776			4703	3140			4841	13644			9232	4467			0	0
	3651	1477			7744	1435			2482	848			1255	4993			18577	2650			6020	35471
	16839	0			0	889			17248	8011			0	5943			2353	1901			3728	3014
	6873	56068			0	48733			5890	15464			0	8375			0	3956			12113	978
	19413	64790			8074	1503			0	16592			0	9187			0	13979			0	0
	37977	3200			6163	3188			13439	4950			9837	12718			0	12109			3787	1386
	19324	2761			9381	1193			15748	0			6153	0			0	4400			1735	3893
	3569	860			0	0			0	7790			3970	15705			0	7818			0	8710
	0	931			0	19906			1947	10178			4611	17009			13278	17280			0	0
	18669	34378			3949	4098			3049	4450			0	4996			1554	7236			0	0
	0	1271			1200	1927			7393	13991			14847	3152			2024	0			4234	13626
	0	15862			6847	0			6564	0			0	2699			13679	0			3873	8326
	20275	21387			22377	1541			8273	65298			11748	8032			11041	12564			2939	0
	3448	7639			2848	1178			2273	2675			1886	13668			11677	5865			0	6392
	0	21991			0	0			0	4305			10828	2701			5311	9006			0	12919
	1047	2592			21713	831			30975	2521			21095	2747			0	5255			0	3818
	12612	0			5308	2453			2352	0			36873	12808			11663	0			5242	4225
	738	902			2068	2819			2616	29772			0	48683			8662	3280			44699	0
	14968	7058			14498	2569			0	0			0	0			2192	5386			997	13456
	11248	30958			0	4169			12186	0			21074	5354			8665	130504			3031	0
	32659	42177			2521	168209			0	1076			1584	23888			7510	0			26521	0
	680	36499			22925	0			1197	11522			11393	0			0	2754			0	12309
	22867	26008			0	30599			12527	0			0	2065			1622	2906			0	4454
	6852	27098			0	0			6780	83541			4704	1537			15203	0			30122	1146
	0	0			0	3685			0	0			0	6897			9849	0			4864	35538
	26383	2050			19469	2277			2678	0			0	1605			1297	0			0	7204
	546	2782			6903	4285			2446	0			0	26682			6321	0			0	1638
	548	32294			0	13003			6069	0			4423	1680			5390	0			0	0
	14577	0			3897	3742			5648	857			15637	12254			18626	0			0	8477
	480	6666			2767	5661			2088	0			1575	0			5162	0			4699	11215
	19649	13646			3942	4345			51138	1808			18995	6335			2046	0			8227	6113
	0	15873			6133	0			14756	3263			1324	0			1625	0			0	1573
	9030	6503			0	846			50497	23386			16599	0			3569	0			1105	0
	6423	17938			0	4812			865	8701			0	8971			1384	0			5633	1508
	5921	39311			50207	30787			10218	80081			0	33279			0	0			9072	7042
	14987	14864			6211	83765			6730	10392			8156	1136			5981	0			0	22760
	8233	18435			0	13894			7182	8643			2413	0			0	0			3836	0
	28269	7578			0	13280			7064	5210			0	2422			0	0			0	0
	22348	15705			3759	0			1860	13510			0	11328			2246	0			0	1982
	10651	13883			16577	6779			0	2753			0	22702			0	0			7804	959
	18851	1729			0	0			8047	11172			1828	5825			0	0			0	9739
	13931	15504			0	823			4246	0			6683	26383			5748	0			4273	0
	3919	30690			8295	0			6682	10089			0	0			0	0			0	0
	3391	23005			1446	1317			3002	18390			0	13925			20146	0			0	14058
	19883	26570			7789	14994			0	6258			0	5317			0	0			0	0
	13704	19325			1451	3227			4290	8593			1573	3756			0	0			1338	4128
	20603	857			10288	2178			12501	5488			0	1103			7467	0			0	7993
	9812	3495			1471	0			13843	12694			2378	1625			0	0			0	857
	25318	14479			13947	1344			6097	12913			0	41354			1972	0			0	1462
	0	15127			0	0			1299	3324			2375	3163			0	0			0	1660
	0	41014			12248	22209			2154	8654			4255	9936			5293	0			0	18846
	54286	10111			1388	0			4872	49936			1548	14084			11302	0			0	35118
	1300	8673			0	0			2544	2151			1484	0			11756	0			5471	0
	654	72698			17461	6979			0	0			0	31919			2783	0			0	12235
	29254	9110			0	4417			5905	62093			0	6922			3560	0			0	4450
	0	56704			0	1970			4557	0			1513	13424			2198	0			2692	2510
	0	38919			0	3635			2059	26009			2213	0			6923	0			1346	9501
	586	19201			1323	3724			5421	1352			0	3075			2193	0			0	1681
	3497	54821			5427	0			0	6309			2068	0			0	0			0	2709
	9266	2030			19314	1606			10663	3992			0	16054			32563	0			0	0
	21311	1242			2181	1133			4465	3569			1548	4670			0	0			0	11682
	0	18508			6865	9853			21226	0			2447	3922			2495	0			3266	0
	25679	0			17893	2890			3451	15456			3618	1612			0	0			0	2796
	0	815			6558	13331			12946	19999			1462	2174			9823	0			12351	3161
	691	4993			61859	1975			0	1262			1775	16400			1902	0			4374	0
	0	27395			2789	1652			2001	20998			0	3558			16596	0			0	12344
	0	32125			1397	8913			5101	22994			0	6980			1852	0			0	15930
	18841	14882			7310	3504			0	5251			0	10243			1601	0			0	79247
	0	11381			1715	2955			1248	2812			34108	7169			5862	0			4487	16060
	5015	0			3337	53109			806	3470			2134	13276			4690	0			3626	0
	0	39330			18711	55059			5474	2216			3769	9522			10248	0			5034	0
	0	27642			2947	1082			1769	65150			8154	5222			1470	0			0	87918
	0	29045			2794	7322			3545	16329			7974	2940			0	0			1050	7737
	4024	1951			3161	12242			7318	3498			14233	7768			3268	0			0	13522
	5265	2143			3054	3401			1716	9355			0	1081			11956	0			3692	8606
	21944	7263			4832	3624			0	25682			0	1211			1789	6985			0	5666
	0	656			0	6276			9605	14222			0	0			5197	0			3235	6086
	0	4697			115336	12963			6179	6896			0	2237			0	0			6118	3564
	0	6942			1914	993			0	4393			0	5626			6061	0			4352	8475
	59197	4506			0	2369			0	7070			0	2404			0	0			1357	12103
	0	1364			6464	29352			1536	1914			6980	0			7848	0			3774	40308
	0	50775			8964	0			3922	7042			2226	1023			2868	0			6755	3374
	0	0			3829	0			0	10815			0	2853			7997	0			5883	6674
	0	8879			0	167459			6968	12607			9732	5551			1900	0			0	5564
	6069	0			45182	15821			90486	0			6609	1635			21973	0			0	16238
	3406	0			14908	6841			1135	2058			0	1614			9678	0			1259	9483
	27627	13285			11228	2306			0	5469			0	0			0	0			0	2627
	1741	29530			14598	5952			4148	14060			5417	1119			4713	0			4185	10914
	0	0			6063	0			8712	4733			2206	9384			1380	0			4882	0
	3483	13847			3253	3313			1144	0			5546	3316			2816	0			10130	10976
	0	0			28106	6437			5809	12874			2412	29738			0	0			0	24026
	37799	8677			1535	2194			5295	3018			2495	6446			0	0			0	7201
	0	21685			5410	10788			2381	26432			7237	18015			1883	0			0	0
	0	16872			11331	6884			0	8339			4042	7752			12570	0			2676	4998
	20253	1986			129280	939			3251	20333			0	3110			3348	0			0	3671
	0	17736			5550	5107			0	5255			8170	14046			5652	0			4882	28731
	60193	0			24674	3741			5436	9469			7964	10587			1843	0			15801	3981
	1963	9448			7445	5839			4504	88437			13141	1138			0	0			0	13374
	2476	24258			0	6504			0	8996			8232	0			0	0			1572	1047
	0	61417			7786	5491			1744	0			15130	65332			2248	0			34522	7142
	0	39232			11637	7359			0	10544			16577	1072			7948	0			1613	3745
	0	31076			8383	23232			3735	3929			13780	0			5527	0			0	1381
	19295	11811			2044	9790			6037	1376			3053	0			17644	0			0	2273
	1248	13220			4227	10336			9690	25416			17548	0			0	0			0	1894
	4388	57359			3354	0			1949	9222			21212	0			11159	0			0	2778
	0	35482			2236	7776			4553	50007			2442	0			0	0			0	2344
	8080	7631			5906	8359			0	5023			0	0			1006	0			0	1472
	0	22865			10960	3587			4491	2013			1874	0			8854	0			0	2018
	12840	40545			1664	17852			2422	14801			0	0			2926	0			0	4835
	0	36680			2627	7331			4786	1687			0	0			0	0			0	3666
	7190	17197			28623	1112			8485	18248			28568	0			0	0			0	2232
	6925	19150			22817	0			1518	1484			0	0			4316	0			0	3424
	3043	8375			1741	7493			1558	3251			25354	0			1749	0			0	13688
	17613	16545			8084	10255			10836	6976			3326	0			5264	0			0	1385
	7603	3582			1249	0			1267	4851			3812	0			6596	0			12337	11245
	16251	3078			1315	7623			5023	1139			0	0			7435	0			3136	0
	18464	1122			8961	2784			3923	17773			1571	0			12102	0			13314	21636
	17184	7906			4985	15667			0	19823			0	0			22956	0			0	25397
	902	29537			5808	2010			4151	8238			1013	0			8459	0			2551	8087
	0	12314			0	14437			1916	7033			4080	0			0	0			0	5219
	31178	24829			0	0			0	10292			1431	0			1896	0			0	12007
	20281	25313			8694	26792			4319	4548			1877	0			17247	0			0	4296
	26778	24144			8425	0			2195	7143			16846	0			2354	0			0	42779
	0	745			8906	0			26676	19957			8643	0			0	0			1882	9896
	19282	36363			1724	14784			0	9151			0	0			4433	0			0	1632
	4369	0			2460	2161			6067	4095			5848	0			4160	0			0	0
	0	21368			2553	9076			2302	0			3480	0			2117	0			9275	3521
	0	0			28071	1017			8700	2265			0	0			20560	0			11190	21072
	0	564			1874	5302			0	3076			4477	0			5941	0			0	13197
	993	21294			2265	12147			4850	11548			1679	0			2438	0			0	0
	5726	11564			2331	3901			0	7073			12208	0			8494	0			0	3532
	20605	12405			25392	1972			1572	49101			5138	0			0	0			0	2631
	17070	8611			12925	12611			0	0			3303	0			4575	0			2036	1698
	1909	3091			8225	3199			14960	5750			1803	0			2273	0			5706	1538
	0	13727			6559	0			4285	3537			2650	0			0	0			0	0
	1103	2532			0	3095			0	10437			10348	0			7631	0			0	8995
	10838	21820			21624	2612			5936	0			25562	0			0	0			5428	15611
	0	67370			0	32913			1091	4693			1488	0			22404	0			0	0
	0	16545			27952	0			66876	13806			20045	0			0	0			0	3679
	15985	6130			6149	1044			10581	1481			0	0			0	0			0	2468
	33651	1096			0	9455			0	93623			3716	0			0	9057			0	2702
	20236	836			0	0			0	6564			0	0			0	9058			1158	280035
	25774	2303			0	2999			6969	5017			12851	0			0	0			0	5485
	11192	56441			3725	9229			6238	8014			0	0			3269	0			9271	5851
	4269	0			8088	8042			3296	45135			1488	0			9140	0			7850	22056
	11792	39211			0	0			9890	0			1876	0			7940	10686			0	3803
	0	0			873	13527			2116	3240			12255	0			0	1445			2370	3873
	0	0			0	5729			18578	2428			13463	0			5852	1518			1946	9332
	11777	1220			0	8717			3363	15737			7079	0			7402	12818			0	1073
	3296	56680			3544	0			5190	7181			12892	0			14291	0			57040	5169
	4751	30291			0	0			32772	0			0	0			1795	4576			2937	7076
	0	9324			0	11035			0	0			20817	0			16919	0			2283	3117
	3700	11762			0	6022			5594	10144			9495	0			0	0			0	2802
	820	19564			0	9331			1208	1732			0	0			0	11008			0	12805
	0	15970			0	2130			4496	1904			0	0			10598	0			1314	7017
	25217	0			2098	1794			0	2441			0	0			11194	1516			1130	0
	0	0			7621	7420			2003	2312			0	0			2230	7016			0	2284
	12053	1935			23488	16109			0	51430			6253	0			0	60090			0	8196
	725	0			0	20079			1794	1699			0	0			16284	3679			5286	0
	0	8386			0	2507			0	11754			8611	0			6399	4018			0	6011
	5646	13730			7502	0			0	54830			5679	0			4995	23476			7489	15275
	5798	8643			0	56176			6088	19484			9677	0			1347	2835			5355	2838
	15842	6977			1572	23412			12303	33005			2450	0			1948	1327			1429	19263
	0	12557			0	5864			193187	0			9516	0			0	51062			29280	7590
	32229	14361			0	5044			10823	4791			1833	0			0	9907			5374	10317
	29204	0			0	10051			9942	0			26912	0			4401	0			16792	7058
	0	0			0	0			4554	32801			5275	0			9983	7639			0	12245
	6061	114724			1553	5116			4979	5699			0	0			3696	39832			0	4472
	5171	3423			0	2316			11628	2695			8850	0			0	4031			0	11863
	0	2169			0	5553			4601	9028			10735	0			18830	0			4678	18611
	0	2379			3395	3641			1960	14168			1821	0			9286	123610			2391	4864
	5596	5149			0	12754			37549	33336			3000	0			0	11963			3850	1489
	5065	12989			2748	3611			3230	8891			0	0			1131	25908			0	5649
	0	7821			0	4545			2786	10788			19733	0			13745	17607			1338	61112
	4050	782			0	184831			2854	55707			4095	0			0	7260			13310	42854
	4194	6034			0	10563			18481	2585			24708	0			6927	18819			0	4196
	35890	0			2490	14697			19000	0			4801	0			2305	6940			2280	3648
	0	0			47091	4089			3450	4144			14108	0			1211	16082			0	4863
	0	22179			0	9712			0	12058			2301	0			6710	8059			0	22353
	5850	0			0	7023			15414	14554			6540	0			3933	11657			0	1506
	2681	0			1231	16281			4049	11299			12917	0			4719	20466			0	1946
	0	26615			5142	10683			5417	3884			6188	0			0	0			0	21975
	9671	0			0	14565			45236	5730			16089	0			1723	11787			0	6814
	1566	24268			0	3905			9490	2305			21628	0			2253	41960			20112	0
	0	508			13915	1063			3748	10694			2086	0			0	8366			2412	774024
	0	1717			0	9414			6182	0			2589	0			3271	6313			0	0
	12647	6027			1123	0			6179	16835			17848	0			2023	13393			0	22395
	2170	9035			37925	5368			6628	7215			0	0			0	6045			0	6334
	5864	8755			0	21062			4129	51525			1212	0			1908	7663			2767	7042
	15855	0			2629	49687			21397	7013			29659	0			0	0			9287	972
	823	6449			8610	17557			16576	11708			9727	0			9425	12846			0	0
	0	705			9734	1791			1767	29693			1865	0			0	0			0	0
	0	0			37992	10559			4089	6068			0	0			1864	6668			0	8689
	0	69677			0	0			3437	13046			0	0			15873	9411			0	0
	0	40952			1367	1651			0	3097			5623	0			2432	8318			0	0
	19164	0			0	12040			5757	2079			18376	0			0	5385			0	0
	1010	6476			1774	12022			1178	0			7554	0			3779	0			4698	0
	1683	16242			0	7213			0	7503			4191	26105			2748	8789			1557	0
	0	3441			0	1402			9163	8932			0	0			2269	6938			0	0
	8556	19002			3904	9661			5305	1020			10832	0			1262	4491			0	0
	2236	0			2171	0			2503	3564			1728	16766			21774	4184			21569	0
	11015	24607			0	9149			0	28478			1297	7757			4061	1810			0	2892
	12043	0			33129	8952			0	5396			1661	0			1620	5461			1814	0
	0	37909			8424	2180			0	17847			3900	5236			2321	9694			0	0
	1181	860			6826	9889			0	0			4652	3101			2859	18286			0	0
	8984	5196			4110	3800			5640	0			0	63481			4667	2352			0	0
	0	0			13137	2220			5118	11550			8431	2332			3296	0			19974	0
	6650	17490			4072	46416			6673	4370			4664	0			7692	0			0	0
	10962	10426			0	1421			9281	0			0	7860			7099	6015			0	0
	0	6027			6203	12031			0	6408			0	95909			0	0			14362	0
	15563	1496			0	3223			23650	7970			0	7799			3841	4624			1612	0
	0	4998			5802	928			0	5330			2133	4079			2571	3305			0	0
	3700	37961			0	0			4632	0			3988	2945			0	5225			4235	0
	5589	6536			0	4954			2869	0			1983	2428			1928	4725			14610	0
	0	12862			0	10484			23285	0			19221	13667			4462	25956			1539	0
	12860	1969			0	2300			4120	2800			2288	7646			0	131412			0	9433
	20933	2287			0	0			0	12320			6449	6573			21970	4309			0	0
	1539	1240			5347	7187			8366	4823			3098	21859			0	11648			2943	0
	0	8719			3262	3363			1452	8611			0	13505			2015	4195			0	0
	16425	23224			2683	972			2319	10161			1545	12520			20111	12791			5551	0
	4708	12974			3094	0			0	22507			5152	4312			6559	3427			1591	0
	0	26531			11468	0			3497	2165			2558	6895			6269	5006			0	0
	7043	8282			4799	12766			13057	4364			15396	24485			981	4490			0	0
	0	28347			1569	12991			2590	6311			0	12277			10274	10041			0	0
	4203	25568			8968	25248			0	7612			1836	0			34814	0			0	0
	844	8585			10618	4406			4112	3263			3470	0			0	258179			0	0
	3569	14239			2521	4346			0	1208			4256	0			0	5599			0	0
	2209	3176			0	2003			2949	7312			7026	7855			3839	8917			4073	0
	2746	3919			12674	2657			3995	2713			1630	4925			1832	0			17119	0
	5598	25605			18477	1577			4409	3035			7667	3723			0	7360			8799	0
	0	28812			4099	5400			0	0			1875	6806			2406	2735			0	0
	0	17846			0	25866			5036	1392			2329	6915			23296	10875			8326	0
	2067	759			26384	1642			20101	5195			2308	13162			0	3570			0	0
	7628	23529			1808	4407			20342	11401			3397	7215			6724	0			1859	0
	716	2527			8350	56699			7362	1539			0	6737			0	64512			3607	0
	1014	21372			3809	1895			8195	6116			10287	60563			0	2497			6522	0
	2127	19292			16626	2030			8188	13038			0	7412			2164	2269			0	0
	0	11219			0	1705			0	12163			0	26325			2877	9718			1859	0
	949	29713			0	821			0	0			0	8542			1281	25444			3295	0
	0	116694			0	0			0	0			1873	4373			8594	32555			30289	0
	4380	0			0	1985			0	0			3975	2352			6461	4958			4551	0
	0	55174			0	0			0	0			7263	3166			5503	5837			4272	0
	1020	9766			0	2032			4085	13253			6954	3232			3554	0			10784	0
	0	24260			5113	6707			3917	0			999	71841			2557	23457			19482	0
	21130	35741			0	945			0	6791			0	14701			0	12376			0	0
	0	19580			1531	0			0	0			0	7281			0	0			0	0
	1714	7094			8991	2190			1529	25918			1097	10616			1047	11860			4409	0
	11373	2208			5741	2305			1440	0			2149	18990			0	0			1561	0
	656	2378			5247	721			18899	11783			10457	59477			5179	8758			2213	0
	22236	12047			124795	0			0	7561			59063	7232			1725	52890			0	0
	729	6753			0	0			0	2164			31279	4465			11479	18807			4784	0
	24257	22237			2279	0			9695	12657			3268	9676			5968	4302			1609	0
	3159	52456			0	0			20900	1646			0	8407			0	3710			5701	0
	17494	60139			2908	11074			7036	0			5734	4832			0	2849			5069	0
	12161	12278			5022	6947			13481	1779			3547	10568			0	0			45962	0
	0	12046			20491	0			1593	0			12954	2492			0	4206			0	0
	11107	9184			5732	22041			0	13894			1320	1350			0	2569			0	0
	546	971			0	0			1612	2007			5305	6839			0	9086			3152	0
	3805	3984			0	6886			3667	4871			4138	3116			5073	3587			0	0
	27665	26513			3701	12448			4062	12249			0	16155			13528	8707			17152	0
	5795	2636			11132	2711			2009	9583			2731	15051			14439	8093			3560	0
	0	4480			2093	0			5377	7580			5233	13346			8154	2109			2808	0
	0	8478			3440	10028			7251	0			4643	3649			25666	4380			1775	0
	26275	4228			3205	0			2048	59003			1876	0			17926	8403			0	0
	13976	1116			55556	2866			0	11143			9576	0			3763	7473			14981	0
	0	25637			0	0			2609	2356			1428	0			6512	8896			11900	0
	5182	11367			0	4739			2864	8150			0	14934			25727	8219			0	4325
	1024	1171			0	15802			2827	6265			12061	1955			0	7484			0	2318
	2337	24828			12870	9285			5252	44289			0	3489			0	0			0	0
	3945	11196			2758	5131			1475	1744			0	2317			1388	40136			0	0
	6436	0			0	0			1884	0			12130	6667			9656	4928			7502	1162
	6933	5086			66982	2510			3789	1222			3224	10658			2205	26256			0	0
	4636	0			0	1152			2540	4162			0	11790			0	1118			0	0
	1774	27086			0	2895			0	13646			0	0			3130	5347			4495	5813
	0	21162			2989	0			0	18632			954	28983			2498	1218			0	0
	8089	0			0	0			5364	2305			0	4054			0	1824			0	0
	5591	19971			0	9044			6538	7269			1409	11711			5059	4608			5088	0
	7798	32624			0	0			2895	8565			2359	13747			0	0			1521	26712
	1053	19695			2088	3991			0	1225			3005	1825			1212	3018			5889	13353
	28533	22127			4209	83915			0	11615			0	1829			0	26167			0	5727
	4987	2263			0	12678			0	17426			3836	29926			1066	21402			0	4232
	15791	0			0	8521			0	0			2457	25274			45533	58827			1306	0
	4172	41021			0	2635			17241	16479			0	0			2121	13903			1411	0
	15418	6105			2342	34199			3165	7847			7076	0			0	1077			1797	0
	13235	28233			0	32215			153233	6234			7680	1612			0	0			0	0
	0	1966			0	0			1609	0			45397	13328			33351	24991			4275	14043
	2364	22389			0	0			0	4866			17761	5782			0	3041			6544	9458
	0	3345			9433	0			0	19084			0	10722			2620	77430			4532	0
	799	40296			9512	0			2474	15952			6621	1750			0	1919			0	0
	10780	0			6028	0			1070	6650			0	4724			6645	3404			0	0
	1911	28040			0	0			4352	16323			9279	3877			5629	10667			3114	0
	3032	0			0	15916			0	1503			2616	192199			4444	0			4337	0
	1015	17279			2016	0			4370	0			1477	5736			0	44254			1443	0
	7829	0			2773	0			1895	1064			0	2110			0	1559			5081	0
	12925	0			5539	31700			2575	33067			3179	14887			1840	12890			0	0
	4167	46456			6598	3619			4900	13219			0	3473			0	0			9825	0
	2139	0			3321	23345			0	3968			4655	71786			1819	91011			5054	0
	17744	11126			1507	3516			1247	1753			2726	6638			14597	2819			0	0
	669	24891			3038	3888			0	5244			4193	5854			0	8090			1562	0
	5918	0			1993	4043			2138	996			11033	0			0	1329			4130	0
	13070	26251			3882	32631			5321	0			4997	8342			0	48119			3968	0
	0	645			0	14666			7424	1102			9056	8704			18908	8306			4260	0
	5496	811			2472	11937			1451	12029			9769	3546			0	8482			0	0
	11482	19221			0	6985			8180	0			0	6073			10529	1950			1338	0
	23046	25498			0	25062			0	2277			1051	98934			0	2138			3274	0
	31913	850			0	11102			0	18745			5420	0			5738	1452			9597	0
	26097	13671			0	0			3638	3491			2614	7842			4282	2974			7837	0
	2868	24132			1098	14209			4433	4217			2576	1907			0	5612			9399	6228
	781	21187			2574	14276			9137	3358			18314	15265			0	0			9828	0
	0	30259			0	0			4093	1398			4424	14601			0	0			2592	5721
	0	91284			0	5496			16392	6533			1644	6425			5044	7567			4508	9598
	0	11949			0	51655			1285	3362			11178	12355			1104	0			1051	0
	0	33046			0	3998			36182	3189			4591	5939			1422	3040			3672	0
	0	6299			0	1565			3417	0			3463	22695			0	12038			4435	0
	0	21479			4600	0			984	0			6896	7104			17158	4167			4173	0
	2217	5476			0	0			8059	0			1319	33541			1570	15544			1879	0
	0	2512			1493	0			3262	1984			19114	15226			1259	1858			0	0
	7297	1518			0	0			2904	0			11743	22692			0	0			22277	15425
	0	8995			0	2648			11858	2922			0	12257			6645	8400			0	28021
	0	6438			4064	0			6263	0			2926	27377			5845	6050			6563	0
	0	9365			2383	0			1323	1291			329507	9375			5220	3173			54287	35813
	0	13245			0	0			0	0			0	4884			4765	0			2122	0
	0	9879			0	22798			0	21550			8322	4503			0	0			1244	0
	0	6377			2759	0			4824	0			1437	9272			9438	1708			4499	0
	3678	8045			150336	4179			0	4165			0	40126			37049	0			1006	0
	7314	15386			0	2235			2743	16092			0	0			1690	7599			0	0
	3479	44140			0	2949			936	4406			4701	3460			3791	9324			0	0
	836	18539			9613	100981			1138	3561			2858	6913			0	5518			11019	0
	14225	11657			0	25518			0	1762			0	6958			1254	8494			5888	0
	0	24555			0	24272			1438	15976			4944	5979			0	3266			0	0
	943	18500			0	4688			0	5090			1264	5671			3923	4336			3110	0
	0	7364			0	12589			1069	0			7881	9607			0	2441			0	0
	0	5514			1379	0			0	91415			4496	0			9881	0			2861	0
	1169	27197			10683	9752			2160	7694			15732	0			0	7381			2967	0
	0	15761			0	11864			1847	89475			12156	11990			1304	0			3312	8104
	2939	12974			0	6420			0	25138			0	1964			5454	0			3274	2716
	324	28245			0	22762			0	8609			19246	12684			5104	1291			2869	0
	728	0			0	8665			1391	1682			12686	26428			0	15951			0	0
	2329	5156			0	10834			0	5916			14989	6917			0	0			0	0
	600	5209			1408	6236			0	8827			1287	2648			1697	5592			0	0
	19861	13166			9770	5288			3598	9791			0	6936			19540	1848			0	0
	0	15313			0	22351			9348	0			6899	3039			3525	1085			4669	26386
	869	5722			8052	16591			3752	10442			19732	35697			2156	0			12629	0
	499	27913			0	3589			0	2229			5132	3703			0	5760			0	0
	5828	1713			4484	1575			0	18487			18921	4492			0	0			0	31856
	0	21419			0	1344			3519	5512			0	16734			0	0			4763	0
	0	13599			2148	7938			874	0			16910	3996			4439	14166			0	0
	2312	16774			0	2553			4662	1841			6449	1570			3586	71177			1629	0
	10052	963			0	28722			0	5818			0	7715			1309	36406			1664	0
	7151	5443			0	1658			0	1828			5216	6409			6168	0			894	0
	0	22848			37880	0			7210	1730			0	3003			5502	3357			0	6840
	0	8964			0	8890			0	8897			3600	87459			1410	6744			1238	0
	12226	42947			0	0			0	2406			41500	63408			0	10276			0	0
	19668	0			0	9627			2507	11034			2490	6256			9421	3714			2597	0
	938	10117			5273	2887			0	3503			0	92125			9051	3189			0	0
	0	4193			0	0			3302	38621			0	159330			1087	9354			3905	0
	835	23610			9397	13862			0	0			0	1952			7379	3384			45568	0
	0	1821			193628	4039			0	3840			2067	1923			10893	3611			3450	0
	2505	11515			10257	0			877	8625			1618	0			4891	42203			0	0
	305	10789			0	0			0	1240			2963	3634			5380	12948			0	0
	8937	788			0	0			5050	5633			0	10245			2694	27484			7554	0
	0	4637			30584	0			5812	0			11972	17882			0	18043			4590	0
	18211	34278			0	2459			1108	0			5792	3623			6051	6158			0	0
	0	37468			135294	9127			0	0			4334	13757			5007	6593			1292	0
	6704	10010			0	0			1190	65823			0	5775			0	4456			0	0
	2861	6485			1244	0			0	0			0	14322			1071	0			1545	0
	3897	32975			1888	13840			6935	128885			0	0			2517	3533			10533	0
	16147	20739			1160	14647			0	6656			0	1023			0	5244			0	0
	330	2900			8908	11654			5820	4488			4334	27120			0	3186			4105	0
	6402	8737			0	13884			1073	0			9807	0			8492	0			4491	0
	0	3259			0	0			13918	5792			5003	4421			0	2029			2728	0
	2764	10750			8307	11398			9786	30404			9996	1470			0	2744			0	0
	5025	7892			0	32240			0	0			3409	2109			5415	5521			1928	0
	3209	7734			19090	10393			4099	5934			13030	6595			829	18130			8777	0
	5113	12125			14403	1389			1577	2017			3697	4770			12782	1850			0	0
	0	5532			21025	26929			1058	0			13456	4197			9710	23988			2137	0
	8634	0			2844	6125			2467	0			3646	13852			0	3253			1470	0
	2342	74725			7664	7504			0	9474			4728	39833			14110	6974			899	9487
	2343	0			5475	3308			4674	0			3062	31905			13742	2391			2033	3915
	4946	2273			21584	8107			4170	0			7717	3613			0	0			5166	0
	2731	0			7564	14406			6053	0			4808	8361			4080	12008			3993	928
	10753	8671			3157	13434			18576	12420			11773	4841			3823	6238			1485	8277
	297	20844			6405	10851			5630	2732			18539	10422			3559	3868			5384	5369
	2448	0			1722	866			5294	26978			3039	1946			14738	13505			1359	6745
	2795	21850			3643	20194			21602	3891			2951	12808			10523	119989			3242	9427
	755	27481			48558	15554			0	5202			0	2383			0	5539			4455	14706
	938	3999			1482	8675			2949	8062			3446	10412			4420	12383			4196	1259
	0	23302			4711	3351			27302	24619			3244	10870			8328	4772			1982	8398
	39342	4401			0	0			2333	0			3592	71889			3352	2044			0	4650
	607	0			0	6007			9029	0			11440	3608			1982	6501			7298	18757
	2572	0			0	4695			0	15555			0	2331			0	0			0	2246
	2044	3622			7151	7815			5615	5906			12470	5662			0	18784			16195	3735
	0	28577			0	8017			22448	14139			3853	15962			15791	7936			1237	6263
	2130	44418			3237	6100			0	1471			9168	7815			0	28371			50633	14127
	5641	2443			0	3524			9737	0			2747	13044			0	17709			4774	0
	0	17777			1497	0			0	21130			1592	2269			0	6269			6027	5625
	13018	14341			0	6612			2094	26391			0	0			1682	0			2920	6943
	0	15610			0	14511			0	1473			2730	1363			20851	13534			0	4060
	24581	7007			6318	4536			0	3281			2223	16358			0	6584			9925	14864
	0	439			6200	0			0	9372			0	4331			0	0			5242	4234
	0	1010			3437	25220			3206	8204			4488	11563			15239	0			0	15588
	11892	28762			10393	5448			2036	9873			3593	0			2062	21645			0	16515
	20475	48151			11141	8366			5657	4668			10154	3264			2326	4760			7014	0
	11392	91169			5237	5436			2414	5208			0	6200			11286	15016			6065	2421
	1806	12599			0	55763			2324	0			0	2145			0	5859			3362	7317
	7882	86920			27326	5848			3491	1736			2963	20527			5473	4205			6968	2267
	0	901			11213	3192			0	23893			4202	51911			1932	0			12128	0
	685	2172			3091	4116			1284	6701			4149	4621			0	40664			4167	9321
	1220	4076			25060	993			4474	11184			0	6060			13362	33534			0	7593
	1830	2914			4535	0			0	9030			5029	5559			0	5667			0	3802
	0	12495			0	9186			6240	5046			0	2238			25395	1716			17022	0
	21275	12070			17548	5030			9710	4527			1645	17077			5539	3396			6550	9440
	0	892			12789	0			13381	5141			2938	38045			5251	87330			0	977
	814	32211			7139	1430			2615	6853			3556	0			0	2699			0	0
	0	0			2741	3420			0	0			2262	5208			0	18952			7666	0
	532	0			0	0			8604	7774			2431	12729			2567	0			21511	2433
	892	6951			20185	3557			2885	5910			6282	8863			1793	0			2077	9700
	9421	3862			3056	8936			5156	10349			0	11896			0	0			11539	2663
	975	31540			5918	8708			2216	9611			5021	4045			0	0			1059	38748
	3398	6887			2299	3147			3149	5967			11986	26870			1467	3274			1216	0
	2489	1761			0	42149			0	3843			2043	150015			1446	0			5407	0
	11918	20799			2020	1429			10692	11084			0	5243			0	4434			0	26278
	3148	35939			0	19351			2814	9418			10361	19494			14570	1481			4458	694
	1201	40086			3832	32699			2709	7096			0	4351			4968	10574			8946	1771
	0	110288			0	19112			15427	31333			1456	4686			1714	19929			0	0
	10084	9544			0	0			6343	0			0	2232			954	2211			19946	17391
	5775	14066			6346	4171			0	2998			6501	17126			12432	0			0	2980
	27401	31479			0	29033			2098	9328			15737	10949			0	19854			3266	2525
	1647	48504			4151	25603			0	2503			1549	25730			0	6190			15490	3051
	14969	0			21861	8099			16726	3522			11725	3792			6063	0			7414	1461
	24798	41891			26102	15993			0	6413			0	16055			13140	0			8913	1529
	29916	825			13237	4173			10882	1181			7034	0			0	6379			5958	0
	0	5714			3144	5834			8263	2685			1945	0			8596	2894			1757	1508
	1289	0			0	1075			3184	3063			0	8383			0	8885			2717	2059
	10034	3214			1441	0			22290	8892			7734	15326			2487	8244			2870	2301
	43561	57808			0	0			2067	3456			6450	0			8878	2032			14097	9315
	0	865			5095	7780			1721	0			1454	3125			14773	1331			1846	2769
	5279	13636			0	15839			3735	8311			8637	18004			0	3261			3691	6081
	2395	22081			0	8777			1317	1968			0	2696			0	0			1354	2102
	11757	32649			0	4078			4383	1052			0	16889			2680	8984			2584	3726
	14485	7967			1786	1223			0	22275			0	0			0	7424			4538	8278
	5473	4358			3058	1106			10557	0			0	185137			9288	10364			7497	0
	0	6198			0	9140			6320	0			9399	20077			3474	0			6197	1311
	46221	6992			0	6729			5920	2642			8495	0			3842	5431			2090	0
	4704	16956			0	0			1940	26753			0	20054			29795	10437			19450	2455
	8542	13361			0	14279			0	0			18406	5427			1576	2863			15072	46086
	45287	18316			9673	2309			0	8861			14795	4436			9933	2661			12615	1702
	8472	4381			0	0			61077	7325			131444	12088			7075	2603			12939	14655
	1030	8582			16737	6458			1298	3468			1529	5358			4445	14453			0	2612
	0	2450			16135	3145			3791	11867			2027	4837			4044	2462			0	14303
	1979	17237			133776	0			11217	3679			2900	43302			2908	2865			0	10615
	1619	22568			5901	2110			0	5396			0	23025			2024	0			4581	6738
	6523	9948			12856	13296			5885	0			0	14360			2710	5004			0	4939
	0	5378			25128	2577			0	2076			0	4950			13840	0			7366	0
	0	31878			7967	4157			5410	0			15757	6309			2283	8500			4243	2732
	9141	0			0	21970			0	6196			0	0			7076	3960			0	3706
	1473	14294			21891	16914			0	1235			8616	16291			23389	14639			2415	5341
	788	30914			3160	28347			1368	0			3987	18957			6396	9559			11126	5930
	1353	4153			10173	7404			0	1470			7330	1955			3428	8154			5945	0
	1246	1830			4029	7073			0	0			1210	7614			3497	2694			0	17460
	0	0			4770	0			0	3954			3750	36372			1463	7276			0	10245
	8167	28088			3992	12438			12976	1431			0	11563			3623	5622			0	10353
	9299	0			18718	0			9175	1316			1585	0			21215	0			7791	16604
	2246	34024			2549	14477			1583	10891			8100	5207			7747	32160			0	4209
	2039	18284			3230	268401			16774	4496			0	5045			10837	5212			13956	17170
	9799	37142			0	0			1848	9493			5167	85634			3504	4999			0	12363
	0	10741			12104	16061			9362	5489			1269	13297			0	0			0	7047
	1117	19755			21017	0			105880	112665			0	21884			17237	2125			0	8017
	6623	9288			0	32860			11717	4276			4111	16433			0	1427			2909	14470
	3242	9365			5278	6422			9345	2939			4512	4478			31914	3155			1869	5769
	2752	9783			1933	18644			5988	3102			0	12675			8875	2791			0	10605
	2353	2142			6920	52950			0	5893			3501	0			2572	1717			2371	24160
	20073	19735			5379	20741			5613	2921			0	4180			10785	0			10770	8051
	11894	7188			4646	2352			1314	24823			16179	13576			1164	904			1036	0
	979	0			9099	0			0	4486			5627	9073			0	0			1417	0
	16975	9826			3733	8192			6301	2036			0	12850			5947	965			0	9771
	26924	3017			4734	4590			8558	0			0	12392			10506	0			0	61766
	30842	980			17376	7726			3381	10990			6047	7411			4643	5030			1480	9487
	16735	16260			4474	0			2720	10260			3764	11576			1516	4595			90517	8098
	24174	3036			0	23594			3507	7223			8636	3488			20192	6086			0	27253
	0	0			5498	2720			2019	4754			0	8844			13413	5856			2038	7034
	25224	3610			0	5692			10381	15767			10832	10354			0	11301			1311	2209
	50083	24159			0	0			9505	12176			0	7202			5198	6201			8447	2860
	2841	660			6170	7062			8965	3444			6835	39256			6626	9449			0	7063
	30923	0			2502	0			4993	1187			0	27748			11128	0			22547	32434
	0	18470			0	5808			3068	5726			0	0			6853	9284			1758	21197
	18729	5827			0	2287			2799	1918			4856	11536			0	920			1402	0
	0	675			0	0			0	2753			3361	0			2286	29624			3438	3596
	38668	24407			0	4128			11343	2377			0	2340			14910	0			0	1127
	8282	0			0	0			4810	5323			2359	0			0	17923			4892	10550
	32196	818			8216	0			1245	1048			3899	0			4306	4789			1005	2928
	20824	3257			8805	1981			0	0			4322	41229			8567	15437			1809	1725
	1963	18224			0	994			9624	14140			18185	4933			2330	47121			1471	20661
	12801	845			1842	4278			2872	1416			17607	25911			5164	33763			1111	5739
	17514	0			5975	41584			5188	6768			11897	7311			0	11117			4691	0
	0	1823			1875	2880			3756	3194			2337	5141			16947	12552			0	16759
	0	3365			2749	6492			3695	0			6180	8388			0	13333			0	9643
	0	7903			0	5818			9627	1097			1634	2030			2391	6109			1382	11960
	0	0			0	8065			1490	5820			5580	3909			8916	14827			6791	0
	752	30175			0	5866			0	0			3605	1985			4699	0			2965	6984
	1166	0			93924	18909			4099	2995			3209	5114			1584	5959			3505	18730
	3216	930			0	0			6465	24691			1500	0			8004	2767			0	5146
	17507	3583			11237	1145			4495	9474			6754	5188			1880	2513			0	4074
	0	659			0	4359			7916	5224			2533	13112			5078	1656			7046	3213
	0	87553			0	0			0	3773			0	0			0	2003			3100	5893
	0	1375			2519	3643			21059	15599			1788	9998			3485	0			4204	18596
	9653	24142			9692	10159			0	10048			0	2716			3750	0			4309	1677
	0	9022			0	4413			3476	2433			8760	19128			2359	0			6570	10703
	19340	2042			7066	8778			48209	0			0	18828			5039	0			3030	6148
	1066	38872			5612	7703			0	0			2935	1619			0	0			0	7248
	18072	17265			1169	0			7300	13376			6598	3165			1435	11036			1996	2007
	0	2239			11694	3356			0	3306			6614	55009			2469	0			0	2748
	0	0			2313	4888			0	26687			0	0			5902	7716			5440	12174
	7837	20194			2873	10924			7731	19389			8441	13842			1305	0			2394	0
	0	1120			2365	13073			3272	9452			0	2826			0	1158			0	14409
	9515	14770			3215	18540			41578	11196			18677	0			4829	0			3464	2178
	1955	21992			0	0			0	2100			0	2649			4702	7798			0	2877
	0	26770			0	21741			5624	6490			0	4712			1218	3596			2774	132708
	820	13206			57303	6435			6334	0			4080	4753			9266	0			9182	0
	756	4788			6546	1600			1728	0			2039	97687			4735	10293			2824	8398
	5482	1103			0	14488			13984	1383			15847	20526			29136	0			0	4519
	25698	7080			8058	5970			11805	7523			13692	9506			26776	0			6866	15999
	27762	5474			0	14592			36332	374735			2459	8673			5033	0			1618	9825
	0	6225			1597	0			26325	2276			9611	0			1611	11172			3309	5575
	0	0			4475	13784			12316	14129			2603	20925			4429	4653			8059	8409
	0	7136			3105	1399			4549	8016			4974	4526			0	8233			5395	1690
	0	28046			4271	3447			0	990			0	0			7128	5537			0	3131
	0	838			2976	10354			0	22478			0	26496			11120	2369			0	4435
	1272	0			20144	6361			3907	0			6323	6180			147752	6252			4973	4207
	1215	1222			19638	2432			5176	25803			14659	7659			3044	24365			0	1486
	10402	0			7157	1050			2283	54872			116845	16440			1249	3315			0	4800
	0	14657			8322	15085			13418	5321			0	12399			72759	3491			2747	6531
	0	11013			3410	33724			22114	5441			4409	8470			0	3759			13255	8344
	1376	17006			3671	0			10230	3254			0	2849			3354	3656			30359	4961
	0	37354			50745	0			8104	1430			0	1140			1635	4370			2943	6668
	26199	5903			0	15489			0	2471			20430	3584			27594	7177			3859	6474
	1532	595			4604	9844			2524	2169			0	5831			1578	1695			25305	4693
	0	513			3476	2209			7118	1993			2587	1070			2974	4967			16397	5567
	3388	10831			2747	16330			3453	3934			0	8994			3558	16315			0	3693
	7377	5808			0	1437			0	0			16632	7043			1890	7337			13313	8137
	1261	5835			0	0			6117	0			10118	6151			0	0			18192	6219
	0	636			3203	0			8875	0			0	0			0	8440			2282	5479
	6120	56676			7659	0			5400	1828			1903	11291			13105	0			0	3619
	0	11710			0	0			6860	1604			4523	3818			4673	8521			20447	6808
	0	30684			35894	0			9354	8104			14870	8554			6318	18308			4163	0
	1836	6211			0	47030			0	3614			10937	12473			3196	72951			14727	3322
	706	0			4143	3450			11977	0			7711	9223			1728	8510			8941	44859
	23141	11291			2826	5504			4618	38844			0	11150			10789	7862			19336	6345
	7858	6093			0	0			0	6666			3365	3698			0	3273			8158	9922
	21523	13571			8357	4396			23939	0			1283	0			6424	5096			2139	0
	708	0			0	0			3261	10736			12873	9836			0	0			15865	32891
	5367	15354			4812	9126			35808	0			5782	7476			3096	5798			78159	5060
	11223	9475			93748	6222			116403	11431			6153	8072			0	0			24793	41667
	0	3057			33940	0			0	15477			5465	18835			4468	131064			0	14573
	11428	6401			2587	8774			2988	5650			2929	15959			0	2923			0	2315
	4800	819			1670	2706			12195	59536			20353	1325			0	3618			0	26034
	8258	6692			11644	20474			36301	0			4040	12166			2807	2367			16854	0
	3882	8754			0	1160			4804	10669			0	10407			0	7507			5054	4238
	7310	19430			5366	8108			3814	6217			14732	10405			0	4260			4287	7876
	15829	17302			0	5824			23698	12817			5947	8433			5409	3695			3309	9364
	8419	8053			1343	0			1749	2014			1505	4521			0	1993			14766	8776
	2441	572			0	7221			3139	7319			1281	16345			1560	3469			6354	11081
	1534	2430			52881	11520			4521	4965			0	4462			0	8787			0	10663
	269	754			74563	14623			3864	4994			3003	9703			0	8950			8987	2814
	1567	3093			3906	0			0	4397			8704	4985			0	4389			2153	4612
	12272	7158			2377	2551			7326	30881			0	5802			1341	35272			0	5153
	5294	1869			0	2456			12458	2541			0	20500			0	2301			6038	4133
	8990	44823			20701	6598			9354	1508			10874	6143			2002	0			5594	23024
	4615	818			7713	40719			0	4033			4425	13047			0	9864			10435	5897
	5724	20595			4642	3760			8035	12714			0	5672			0	45554			8399	22669
	12807	10613			6386	55224			14842	66138			4663	0			0	34403			8425	14945
	27292	28061			0	11392			30834	0			0	4288			0	0			15144	14919
	3023	0			94584	4186			5753	4331			0	6041			0	16502			3066	0
	6313	15817			2601	4723			7351	3409			9674	0			2979	11707			3863	6282
	5484	13511			6697	31915			1360	3071			11393	5062			1557	8526			3816	16604
	682	6866			11825	2223			3329	16549			1816	0			4116	3872			4980	6281
	3316	26176			10566	0			15738	1279			5714	3062			5920	2638			7677	6088
	5058	13296			8886	5176			2608	0			1377	8165			1337	3567			0	7724
	490	2322			5231	4205			3904	5847			0	13592			2534	146850			17383	4842
	0	18262			9296	8646			15352	7668			0	6710			1515	11980			1393	1931
	0	14481			15198	6818			13645	9875			0	19690			0	253388			10194	0
	1035	23362			5342	6075			21436	3824			3277	6511			4099	1381			0	0
	0	1180			3654	13646			3875	1987			0	1950			2912	8435			2043	0
	3647	5768			10059	0			0	2868			1161	5462			1420	4342			8712	5013
	13482	0			0	8274			9033	19008			3721	0			5133	0			29525	4150
	7869	22112			7341	0			2949	3629			7448	4672			4934	1753			6092	15628
	2454	722			1149	16946			9748	12146			0	15791			0	2167			2393	89180
	1582	1188			1036	7263			9246	1096			8191	22430			6245	4373			5662	7187
	577	7254			3497	3218			8344	6101			0	26825			1476	8662			4852	15078
	1495	2298			15740	12353			25384	21462			11253	0			0	0			3854	2454
	2031	387			9943	2717			3272	4017			4303	18610			16323	0			6640	0
	5804	0			7579	4473			7351	8820			14138	1799			2435	2921			2405	9543
	811	20238			0	35875			11045	5045			2440	16584			0	1877			3822	290959
	0	3009			0	6612			9081	1349			5756	0			8097	0			4670	1659
	861	5829			1320	10957			3895	1695			0	1450			0	0			4647	29348
	746	25525			13766	3468			2558	18550			3716	27145			1571	9530			7664	11034
	4879	9948			5468	1199			15127	8721			4012	3332			2390	1091			1844	4062
	35032	1239			0	9376			7078	980			1937	39939			4492	24429			6674	147666
	0	37327			12553	2462			8539	17499			3908	2693			9026	6620			5863	3588
	28490	0			0	2661			12659	21548			1436	7060			3745	8128			9192	121022
	30713	30930			4147	41970			10862	0			97655	1630			1502	2734			2106	4898
	25267	14084			5099	2161			4745	8123			0	17251			0	6340			10459	9136
	14231	16473			1445	5331			1217	0			15551	31438			0	5020			8620	0
	32193	6929			16801	13385			6277	20221			4097	22050			1780	0			8995	23878
	12525	21399			5168	1694			7117	26394			13317	0			6789	10602			7182	23446
	17311	13455			8104	27512			19728	0			0	0			0	3548			12238	3841
	10606	90789			5036	18638			7383	0			2233	9909			9110	2671			4145	3933
	11128	25823			15622	10916			7608	2380			21733	0			0	1930			13696	2034
	13788	13823			0	2129			2352	3699			28909	8057			79857	2492			6311	20664
	16929	10208			14938	3486			7478	3266			4168	6747			2185	2571			16566	3858
	30602	2653			2907	6487			6942	13413			0	3983			4247	5017			18122	5386
	12233	18996			36514	4823			5671	3135			5022	8524			3973	7404			3079	4831
	28785	2280			2978	6519			1579	4091			0	0			2149	1774			33106	14751
	4839	11725			10043	3484			8050	15069			16455	7999			2954	4461			3709	5934
	0	16140			4321	5506			2430	1442			13409	16456			1859	19006			7033	0
	35664	6621			28371	2821			1463	0			16912	13059			0	1362			8167	3818
	2426	3786			3951	3021			9980	4895			1785	2533			5460	9520			4084	5977
	983	16640			6806	6931			0	4987			0	8504			0	0			10895	4292
	18607	13921			5864	7400			11578	0			0	0			1326	202522			0	4567
	38408	23537			7456	14772			5854	4952			0	14989			4450	6959			0	10626
	11619	8004			4305	6034			0	14702			2553	13496			1295	97162			8549	24766
	0	0			0	10647			2814	0			6385	1204			8787	3887			1445	0
	10879	6056			76066	9017			5235	3604			3635	18177			3943	4803			8846	10310
	26770	1055			5600	8081			6188	2211			0	6217			0	3423			8990	5893
	3548	12637			0	4420			12047	2194			20859	0			4629	166768			1392	0
	16584	1682			48692	7914			14637	1497			8600	5346			5467	18060			5365	0
	20462	23978			0	6527			8660	19868			0	2952			3027	0			3391	6539
	33687	15090			7147	9962			9483	3808			20778	2412			1614	0			3463	1618
	0	41578			0	12925			11124	0			1114	10431			0	5933			5865	6098
	701	4090			6601	1014			6297	3486			0	0			3559	1005			0	3418
	1299	1129			0	9479			13887	16711			10691	0			1277	0			11667	0
	16421	1685			5401	4850			11175	0			46219	11016			1436	0			11325	1918
	21732	21847			5261	10296			2066	19508			25833	0			3414	4676			2055	11297
	581	20946			1777	7768			8109	4816			4989	2056			5692	3176			2909	18576
	2401	1701			4181	0			5184	0			1479	6381			6215	3363			9012	9965
	14032	11293			0	6411			0	4888			9615	4653			1760	0			7327	6824
	21492	21590			4419	0			11051	0			30754	0			11170	0			5199	8646
	16279	25115			2663	1736			4478	56769			0	0			3317	17170			6522	2803
	18721	38635			0	0			12730	4379			1317	1804			0	18634			2331	2792
	736	20171			4236	135178			9716	2349			6529	12220			1293	1214			2856	1303
	1915	7388			0	9399			12888	908			25463	4472			19209	26194			9531	22946
	895	0			0	1599			6631	3100			15011	11137			0	10131			12653	10358
	1046	22301			0	2865			2729	3240			4369	14144			7614	2265			32526	0
	6626	22521			7341	3943			3410	5164			22550	3080			3176	1385			9941	9240
	18377	5736			1272	11194			47582	1290			4146	8709			1745	2919			17683	7048
	7871	5503			8915	0			6945	1714			10914	4725			3614	1644			0	0
	26172	4887			0	3552			0	2896			0	15687			13841	14169			1270	5202
	7660	671			5635	3323			2269	0			1495	0			0	11639			1606	47658
	32061	0			1186	0			9620	0			8530	4601			1326	0			3300	4598
	0	21117			0	3351			7460	8985			0	16147			0	81793			6887	4677
	4087	29450			0	0			14470	0			0	4136			2598	19209			1458	4694
	3302	8052			0	5208			17275	2779			10532	2405			2486	15936			5979	11305
	2552	23784			2550	4408			17066	7471			1771	0			0	10874			9397	27802
	20079	0			8262	2006			13120	0			8881	2882			7821	11521			1923	5871
	3259	0			0	0			1955	3316			0	16760			2683	1342			12873	21386
	5804	1214			0	0			16083	6407			4366	18425			6350	0			16892	0
	20445	0			0	1119			7111	0			5144	2322			5079	74211			19647	7493
	6667	22554			2020	5934			10343	0			8697	4863			0	0			6862	1479
	3969	0			5041	4280			3740	704			2964	20179			9380	16187			0	12416
	11111	1965			5401	5991			0	5411			6903	5300			16093	12650			2489	8041
	13497	2233			3777	2907			4401	0			1680	17186			1411	1950			0	0
	285624	0			935	0			52106	7486			3004	5510			0	17125			0	5911
	7684	9026			8949	5364			0	2542			3741	0			10438	0			1668	11601
	448	15053			17228	2672			1124	64639			6894	835			3894	0			0	1496
	9442	11123			11535	3629			16932	128774			1354	0			3241	1196			10250	16494
	756	20932			12726	0			2146	4174			2796	6131			13388	4488			24176	6955
	2268	9120			0	4542			22771	17857			0	1931			3115	18566			10933	7877
	27700	8115			13873	2281			9183	0			0	0			0	48921			0	5352
	62494	21173			1793	0			12785	1403			2325	6851			4629	63612			13895	918
	10488	848			0	2004			1584	13552			1540	0			0	2852			2380	0
	34280	12349			21578	0			0	8661			7955	6395			5911	4423			0	3331
	21270	3599			5721	4893			0	9978			2261	12996			2332	3466			10835	10010
	14834	33521			0	20119			6140	4792			12952	3739			11377	27991			59984	1747
	13430	6247			1428	1452			2374	23275			8238	7777			5893	29495			6739	0
	15541	814			3172	3408			1097	0			5813	3845			1556	0			2232	0
	1796	0			4162	71908			4870	22445			0	3979			16164	3979			2917	0
	18193	0			14072	6125			0	0			0	1839			7866	4883			2967	0
	16116	16097			6246	3081			1489	7033			7422	1602			3772	2825			1322	2484
	21464	25118			30573	4847			10053	12448			5356	1791			0	28418			3307	5732
	13985	2369			4795	19508			0	3647			0	8495			7230	6435			3570	2303
	0	0			5244	6029			48438	113235			0	2380			7391	13120			9084	4825
	15085	2323			12410	5598			4151	1390			66973	2225			2391	8057			9439	2284
	10757	8235			11940	3669			8828	7381			2920	1155			16602	89808			8594	0
	20632	8868			2006	2168			4742	9150			3469	2745			2896	12138			4743	5358
	612	16790			7805	1082			1367	0			1125	3197			0	7673			0	0
	7180	20964			2586	3244			14764	5962			0	9288			0	14494			3992	117499
	707	2969			5795	8010			10329	973			1673	6292			19521	3648			4150	7658
	27335	5371			12780	4817			0	5764			3321	3016			1410	18965			4738	6341
	10106	0			18283	6283			2105	5823			6373	2086			2195	2209			5336	5677
	1622	11098			3110	0			0	2545			25162	4874			5980	3158			7999	1204
	25864	3362			5296	10233			29920	9126			8305	8564			2697	105304			8086	1747
	13100	20765			10871	6314			8179	0			0	35479			2642	0			7361	7682
	30488	13401			21349	17200			0	8283			10336	3131			1715	3879			7289	3678
	20041	0			16549	1351			0	5987			0	1515			1680	6695			4547	2589
	0	715			11665	1367			2045	18040			3322	0			45691	0			15015	1217
	558	21949			12362	6545			2604	1575			26220	9938			1641	0			1705	1190
	0	1336			0	9730			11856	0			54322	2789			0	48932			4256	0
	24099	21330			14255	5600			17327	12688			0	7572			11449	14205			0	2555
	18702	8987			1713	16299			3614	3986			0	27894			4058	6475			0	10510
	15530	804			2163	3294			2741	5214			0	29220			4600	126559			0	0
	1745	0			18070	44409			10690	15177			17141	1408			4225	4774			7001	3874
	865	0			8964	1067			10110	10023			12102	11019			8663	29596			0	1081
	527	24614			0	1201			8266	0			10147	2230			2058	2489			0	6058
	5529	0			0	2169			6612	33027			0	2843			13616	0			5366	0
	12112	0			5361	2455			0	77551			0	0			10161	5634			3058	4886
	18857	10073			4831	5285			1857	22581			2129	6011			25570	3473			0	5931
	19758	5551			0	5289			2570	8216			4954	8338			7410	4538			2549	1008
	43439	2844			2628	8526			4209	0			3133	6824			5899	0			0	5466
	1355	32489			5145	14943			0	54722			4857	4555			3551	3261			3302	0
	636	0			4911	29555			10370	6151			5985	0			2447	10061			4862	2613
	577	7088			3668	56104			0	78797			11991	4200			10292	1265			5032	3246
	5421	0			3890	8114			5027	34526			6651	1797			3040	3553			11502	4644
	30534	24901			8335	191081			18777	4045			16792	12517			2157	7151			1491	1306
	5444	2500			0	8040			10301	20309			13124	1597			5668	0			7642	18372
	21573	10564			7711	160135			5698	8860			3320	4596			13113	5451			0	3073
	16548	1630			3383	24695			14239	1475			14288	6729			5069	1843			1923	2562
	24861	3423			900	20952			7080	9679			8286	3449			10777	0			2704	6281
	14630	22906			0	4865			5497	15975			2363	2847			3824	3225			3284	15513
	15425	59865			0	0			6449	5926			2488	0			17331	16787			3273	1402
	521	9043			4963	11090			0	30451			4145	31865			18647	0			1684	9585
	23378	5255			2392	3968			1194	12656			3301	7028			10289	2538			2541	3017
	1991	4209			2039	14325			0	10265			7186	2392			0	7342			3849	0
	18734	21796			1808	0			2612	13543			2650	4056			5829	1803			1899	25639
	5857	2240			89142	1134			2334	2779			2000	8517			0	3114			0	10394
	7100	12370			3946	4659			2290	6716			4128	50364			1113	8665			1790	0
	6187	2222			3535	3731			12663	3000			0	14945			10438	6673			3388	5974
	18122	8171			2482	1849			910	7506			5049	0			11861	1098			4344	5797
	2881	32178			1824	13474			0	0			0	9835			8188	0			53610	2802
	19378	0			2352	3984			4274	18325			5600	5540			1619	38124			0	1175
	10626	0			1409	16053			8487	0			4339	12671			8175	1310			1443	7476
	1540	45524			6557	3577			6016	10815			0	5578			7381	1083			3570	5613
	2082	0			0	4838			9315	6652			15296	10535			4432	1336			1498	2520
	14556	16934			0	10226			0	0			9973	20789			0	0			6262	0
	17785	0			0	6357			1269	2877			5361	0			3630	1611			0	1512
	910	0			0	9597			11053	4399			0	7804			0	80439			86003	0
	0	0			5559	4601			40522	0			5830	0			5732	3332			2572	0
	2524	2434			2829	13121			4013	4951			9600	4597			5573	4306			22028	0
	0	4981			15104	6932			0	1370			27299	2031			2085	0			2202	5006
	10926	24457			0	0			4318	18729			0	5353			0	4188			0	1484
	18155	16368			21851	0			0	7274			0	0			16419	5331			1428	0
	23644	2664			14591	1352			7413	2222			7644	5854			16471	24287			7160	64208
	530	5086			1253	15553			1220	8699			0	3033			6797	4520			0	4560
	2577	0			0	2309			0	14059			0	0			0	13103			0	2404
	9561	22652			0	32369			6887	12837			3248	0			1867	1646			4966	20499
	2338	7768			18372	6942			4124	15700			0	14583			10615	3918			0	2776
	2661	3682			5912	2056			0	4980			6633	5109			3324	3747			0	0
	886	1007			5205	21813			3612	10974			1133	0			6904	3203			3300	0
	1411	1757			2158	7069			2096	3606			10252	3041			0	0			26948	0
	4144	32073			0	0			13132	0			4452	5118			0	2153			8324	0
	19418	0			3951	56474			0	0			1773	5155			17410	5772			2199	3783
	28117	3465			0	5790			30623	7018			7992	5091			0	0			7421	4244
	3676	0			5308	5535			963	2218			0	21115			9974	3122			5892	0
	23117	51141			4123	37118			0	2479			0	2908			82775	4446			4897	0
	3420	11504			2363	2022			9968	19368			11531	65979			0	12159			7580	0
	0	12587			1841	0			5940	13764			0	0			1288	9560			9097	32983
	0	33939			1896	13115			1715	2143			1554	15800			7391	5217			33139	9931
	2740	30657			10622	7369			4064	9180			0	13817			1768	8836			0	0
	1357	33523			8742	5285			4818	27156			21691	55157			8451	11091			4026	2398
	0	31626			0	10945			3262	14622			0	4127			17712	2690			6286	0
	5588	27493			0	5990			4302	0			12480	3059			15433	1150			0	0
	0	23018			8157	7982			0	91042			2764	11767			16566	4399			4197	0
	24195	1301			3945	0			0	10218			1721	1635			0	3684			20854	0
	13395	1349			0	0			0	70664			2441	7363			2932	2710			9293	1628
	10414	36796			2010	4181			0	82674			5162	69296			11083	11821			7902	2000
	2967	7916			5421	47169			1021	2218			6848	19481			0	2295			1770	3569
	5569	16123			62782	39180			2230	16810			51284	1979			4123	5811			2941	6634
	11162	4935			0	18423			2450	1449			4154	14637			6486	4518			0	4008
	677	26962			2929	20001			987	15584			0	1302			0	1901			5283	1291
	533	18863			0	8905			1609	6721			0	22233			0	0			5165	1790
	5781	2914			11417	868			0	16457			23214	28651			6658	0			2247	0
	3887	13961			0	13849			979	2321			0	9449			0	9078			14339	3499
	26567	0			13948	45323			3601	3097			13555	2140			0	3949			8500	2492
	5120	23687			0	21584			3138	2124			0	6732			1638	33146			4695	7277
	19163	22269			4091	1280			9156	97854			2853	1618			18367	7108			6642	28020
	8845	0			2798	1748			10772	8074			9595	15665			21555	0			4983	7427
	17155	0			0	0			16960	5891			9229	20788			0	48591			8138	3596
	4088	8915			6164	8398			0	1879			16607	5421			23548	2352			3130	1324
	1686	2585			7480	1157			0	0			2183	38223			2100	23246			11301	4473
	13809	4444			3872	0			0	0			0	17552			17505	79658			12801	14421
	954	572			4780	0			3559	0			68430	14780			7685	4583			18635	4860
	4587	4262			7090	1603			0	0			3134	1307			1509	9624			2745	5412
	4932	11879			0	4916			108295	45706			1559	6084			30046	1224			4089	15537
	1493	0			1456	2448			1280	38571			7785	20675			1380	1724			12957	2156
	1971	0			2884	4471			0	8465			5845	0			0	0			2709	4239
	1811	33421			0	0			0	7294			6121	5690			18194	0			0	6847
	3513	13665			6841	0			2361	1436			1620	0			0	11132			4188	0
	40089	10342			13461	0			2221	6237			0	0			0	4551			143030	0
	2660	12550			7248	8791			4364	10177			1879	5539			0	6412			15061	0
	2320	4690			0	2659			835	4003			4723	8440			13229	6056			14183	2685
	1266	9548			0	13584			6552	14002			1552	9062			9399	16366			7723	59744
	14179	10284			28677	2332			0	14139			1146	21751			3672	10508			1549	5870
	1823	11336			21486	5045			1626	2856			2429	10722			1557	52759			5045	4273
	44242	0			105578	1785			0	15070			3319	6629			36243	2492			30128	0
	0	1781			0	0			2167	4582			0	0			3549	103467			9596	65122
	11794	9967			5739	0			3049	11406			0	3024			1828	7205			17485	2145
	1997	0			2347	3093			0	6141			1582	1139			4718	15077			1375	1221
	7440	29466			6437	1352			4868	18910			4249	0			7291	11463			17273	6982
	11102	20979			5100	7096			8207	4073			0	2110			3943	11209			1712	0
	34665	968			2029	1714			0	6467			5192	29709			6105	3269			10110	3565
	18807	12954			8042	14320			5380	70622			1199	2501			18692	1558			4078	5742
	9484	3992			2603	9253			1546	5298			5423	2745			0	3615			12699	1974
	19075	697			1901	5391			0	0			0	3992			0	17992			5470	10808
	9627	96869			0	0			1656	10528			0	3209			1434	13825			16225	0
	19616	0			4540	4305			16264	4440			1360	1962			2441	69949			0	7088
	25366	0			4342	10513			0	6463			0	0			2596	11974			16784	9122
	19100	15875			0	0			2512	23271			3035	0			4953	0			8717	18397
	0	380			3717	13798			4122	1193			3377	4549			1627	7174			5655	6078
	0	6438			0	2223			3928	3044			0	7338			1617	32534			0	0
	10979	9994			0	5491			0	18362			0	971			1054	3986			1802	6526
	4470	798			0	7802			0	3602			0	241342			0	4231			3437	10002
	1378	1465			0	3426			0	5885			0	0			894	2556			28363	5688
	10584	5189			17057	2145			4704	11786			2362	11817			0	0			5399	18085
	2478	3701			13329	11600			1154	29538			961	887			0	3220			0	5269
	23608	837			4347	44595			2993	27419			8355	3474			0	8778			27503	0
	6913	15687			0	1712			2155	1285			4474	45789			10475	0			5815	1573
	31859	3921			11232	4531			5224	5176			7393	3515			5045	5468			2039	36976
	25238	63885			0	10066			4752	6430			4379	0			2646	25071			0	6360
	420	0			3514	2327			0	1476			0	0			20331	3045			8501	3203
	16652	6171			7717	7849			12449	18555			0	74320			0	4023			0	7918
	2529	36526			0	59848			8662	29232			0	2946			0	1497			5693	4675
	0	0			10391	5285			0	22406			3145	1063			6606	7863			3278	119208
	0	0			0	1600			6761	68823			10112	0			3629	5667			0	4578
	5547	18065			2454	6737			7740	6392			0	0			0	3172			5067	5951
	0	28279			0	3684			7183	0			5234	60517			0	2473			9270	2435
	25797	0			3465	11041			1265	20071			0	3290			1578	0			55209	8704
	0	40119			1841	4733			4007	8486			1834	0			1247	17644			6124	0
	879	4646			19379	5957			1376	3869			0	8739			3577	4983			1482	8277
	5954	7155			1959	0			14584	16258			3771	2547			0	8598			5822	2073
	12550	4071			2238	191751			16702	5577			10992	30601			11594	6760			3093	2006
	17498	5406			8129	11371			3398	15651			0	186978			1924	5137			1443	2405
	6712	0			18534	2212			2131	8232			3241	4537			2149	6205			2083	15971
	24105	0			1391	2557			2917	0			2746	2126			1902	7389			4723	2443
	0	7642			5598	814			17172	17777			0	6689			4462	2580			1706	1461
	8833	0			8657	1961			9778	5660			7778	15382			5929	2829			4871	10626
	46286	23518			10947	3499			3999	16924			0	17267			9693	2634			9600	9000
	19919	6391			9762	7339			5359	4341			2991	0			0	7279			4482	6903
	9669	33481			996	0			15741	6034			0	3262			16045	0			72948	1733
	25433	0			12155	5052			1475	47903			29666	1659			4812	5503			0	0
	0	8906			12633	0			8010	4371			0	6668			0	2431			4192	6210
	15555	2327			2352	13252			0	0			11219	2330			0	0			7689	6019
	24817	0			0	0			0	3122			4543	33663			0	11210			20433	33978
	812	1076			4791	3294			2990	176707			9176	11717			1045	10814			10714	14533
	5168	22489			11033	5657			2531	3528			0	9294			0	69453			0	1742
	4837	0			0	1374			7101	5340			9095	3348			0	3930			0	1409
	6309	684			3186	0			2607	7443			0	0			0	9801			0	1392
	43638	0			12658	816			1266	24592			0	6977			0	9831			2956	2445
	447	4344			5240	1343			10657	5930			15911	1064			0	8502			2457	3905
	618	8609			6992	45661			7771	0			5725	3741			0	16809			0	15148
	7398	0			0	3578			0	17787			3295	11245			26892	2450			92094	3207
	1813	26149			5698	1642			3191	5189			1934	3953			10543	107319			0	0
	11791	5341			20601	2259			1604	25152			0	3165			0	9860			3467	1913
	0	7115			22475	1843			0	4511			2805	0			0	1669			20991	0
	15986	2735			12520	3632			1790	2771			3517	14213			0	3108			5910	0
	9190	3369			8409	5335			28094	35758			5227	6778			0	10396			0	0
	12428	1285			10941	0			2815	38301			12650	3328			0	8966			0	0
	1704	19747			1932	1204			1735	10686			4679	5860			0	18282			1326	9502
	3548	16230			55630	20107			0	0			4897	6481			2470	20212			8709	19862
	605	15636			18935	38385			2216	5081			2133	0			0	14438			0	17737
	4553	2248			7645	0			7425	12103			0	4120			0	7145			5053	0
	0	3428			5108	0			2993	6435			7922	10925			0	2060			0	42170
	870	7690			1676	13621			4378	0			6392	99573			0	7936			1781	0
	0	29271			7179	2777			5598	0			5037	1452			0	11357			0	21803
	0	19826			2860	5962			0	7137			4205	8292			0	0			0	9066
	6548	3020			0	39947			2920	9616			0	18281			11184	0			8877	12316
	725	734			0	3382			9551	9901			44317	1033			5196	0			1891	3779
	9452	843			4558	6613			18903	14959			10249	141154			2350	4430			0	1240
	312	0			3292	2359			2756	1086			0	20082			22476	2155			9331	2184
	3982	2549			7856	6874			2340	0			0	1043			2698	2593			1290	5130
	940	22349			2214	78017			3311	15104			5269	3026			4724	0			0	3275
	0	5555			29987	18020			0	4758			1160	0			8612	0			0	35119
	15720	26281			0	5792			1553	9618			0	0			3435	6651			6750	10170
	836	3592			6987	3152			3133	4388			0	0			1449	10525			3706	6683
	7063	20266			0	13026			3310	8147			8546	0			0	10004			10002	34825
	1036	15422			0	2757			5997	1557			3910	11503			1920	1358			3292	7904
	1846	3136			2583	2401			4925	3734			6542	1534			6819	5907			12233	1184
	1741	0			0	8451			0	2571			7537	8884			5794	8477			1695	12053
	0	10876			3020	0			4477	0			4649	948			3775	19344			21384	17970
	1777	0			8981	3558			10251	7559			12848	6173			8946	0			0	3522
	2335	11774			2439	22772			3272	1492			3083	6578			0	2451			1492	1778
	3337	8420			7730	25513			3447	6381			0	8352			0	18413			2152	6758
	1135	2447			5171	1174			8608	2433			0	10712			0	8081			14275	1001
	9804	13699			2668	3890			7992	9779			12293	5922			11843	37927			6434	4437
	0	3094			4679	17084			0	1335			2672	14873			21496	11643			5902	4990
	432	14552			4002	24925			5213	1367			4145	1506			6444	7892			3501	0
	0	6066			7164	2891			8460	12312			1857	9199			10436	2100			5034	29571
	1468	10472			2432	3661			0	8027			16308	58101			2066	1827			2485	1630
	11269	45124			0	26362			1430	4667			11472	2980			10082	1552			25082	0
	11319	27511			6914	5240			5242	4406			43683	3309			3154	1093			7350	3584
	4910	3712			0	5074			8888	953			0	5994			1985	2552			28392	1874
	2290	0			1854	10810			3493	36758			0	5498			9113	1930			3976	2140
	1214	103411			0	0			13395	12858			8202	6222			0	4675			1174	13969
	0	3782			0	0			28297	12958			22298	6479			0	1011			12120	2833
	1212	2450			0	18421			1348	1469			11428	8371			0	9743			12810	11749
	6966	0			4269	21732			0	2072			9791	3542			5485	1562			93356	24737
	5527	7222			0	3303			3219	9667			1947	16899			0	13433			2254	2866
	970	6461			0	11856			0	18641			11535	68416			1996	982			0	5383
	5434	1663			5388	1118			8462	4066			14791	4120			0	5648			3371	1114
	22096	1818			7196	7103			10262	4460			6759	8498			14371	8838			1869	19840
	0	991			0	4538			16891	51412			7692	1833			0	3103			16753	0
	16716	0			7409	10181			8699	11359			0	5537			18395	0			1192	967
	11856	8133			1546	4485			3779	889			14527	4812			0	1923			0	1374
	13790	8218			2354	67337			13432	1269			1862	3214			3441	8441			6467	1579
	18299	24339			4125	8185			4802	12621			0	0			0	8104			6640	9683
	550	7441			1874	1100			1060	7614			0	1304			0	1775			0	1049
	956	0			3237	4623			18363	0			1460	3514			0	4472			6003	26191
	24133	3508			5083	2944			0	9280			2238	7295			10128	3090			7686	2284
	14302	26954			1921	6420			2677	12226			1411	40846			5531	9557			0	3563
	23253	14636			1605	3449			16220	7109			7135	8608			24708	14020			10957	917
	9002	735			929	25800			4427	25721			3721	5257			5407	1715			9989	0
	2919	644			5588	14433			8982	7078			9213	41656			0	27004			2731	2656
	11098	0			0	27460			2703	1453			960	17784			4086	5269			2327	6599
	30251	15732			0	17426			5097	4015			0	2166			9891	0			2026	9747
	19679	814			5328	6107			5544	5530			1683	3567			12808	4887			6723	6909
	4041	29717			0	22288			2869	0			7994	0			3198	2658			7575	712
	6520	0			4144	22661			4765	4432			9922	0			0	1980			0	0
	3919	14855			0	2940			11545	2538			0	9964			1310	5133			5273	10280
	958	4706			7922	3994			3374	1857			3788	9153			1375	5159			0	3225
	28983	29709			4721	9862			5584	11623			878	2013			2880	4567			0	0
	17065	1566			0	3664			87555	41634			5607	8608			0	0			2544	2169
	26863	22786			3684	13694			6377	15164			0	8076			6829	3354			3746	0
	0	4665			2136	7327			1813	4354			955	4314			0	940			850	4887
	1174	2106			0	9756			2596	9294			13154	11875			5903	0			5301	1140
	27454	4942			0	2887			4523	13319			5773	6407			2619	3674			0	0
	23701	14119			0	6489			0	4242			10163	1634			1366	1235			2540	0
	14316	2858			0	30996			0	24137			0	35704			6124	3190			3391	2995
	27195	3204			4364	4037			18995	6553			6873	4400			0	0			0	1251
	8923	53759			5835	5077			4641	2488			0	4978			0	6398			0	1588
	10036	38382			0	8133			2670	2448			12550	1167			0	5827			0	11232
	15051	81720			0	1442			0	15388			1676	14278			0	10202			0	0
	14907	1078			0	12639			3257	0			0	32493			2184	0			1247	6056
	28669	0			4054	4590			22999	7847			3319	16976			0	0			5663	6009
	6003	0			0	8243			3863	14744			2474	1543			0	4855			0	216296
	11652	3712			1717	3453			7081	0			6476	34227			0	59008			0	1229
	13748	0			0	10327			4464	5403			0	0			0	10828			33515	0
	4239	72349			7489	4267			15954	8891			11691	3233			0	13437			0	1349
	2289	0			4128	10567			2050	14345			4294	6796			2034	1006			7078	3372
	8267	28235			4352	0			1933	7815			4436	0			0	6957			28221	0
	14501	2632			1978	9151			0	21385			0	2384			2774	27386			2242	2809
	1027	6036			13150	0			3083	9745			6268	3920			1998	0			3587	3270
	10025	13686			0	16502			0	14016			4128	7857			0	12014			3030	2946
	2869	2376			2953	0			2580	0			6453	7884			3092	4483			0	5654
	19694	2129			1713	24497			0	5791			1287	18247			0	3446			0	10536
	32734	0			0	2757			2251	59259			1157	13793			0	5455			3688	0
	12285	8083			2150	4579			4632	6910			2544	19377			0	3525			3661	3705
	828	1072			0	6599			0	3320			0	8005			0	1748			0	862
	1554	0			5753	8813			0	12677			4409	43922			11507	9844			8780	0
	17450	7276			0	4849			13995	0			14476	10087			21416	6603			6229	1911
	1409	5762			0	13464			0	5112			13299	13060			0	8529			3617	0
	426	931			22674	15531			1925	46980			0	4767			0	3314			3592	4376
	1925	0			2208	4434			1589	14397			9000	2084			4065	8042			1158	23442
	26787	0			2738	12305			0	136649			2384	0			1849	0			2171	0
	20977	2230			9485	8961			0	15837			169885	26987			0	0			1329	0
	3762	0			3525	37217			94469	8661			5100	25153			4464	0			3167	0
	2803	660			3394	1966			6344	52700			1708	15737			2370	1145			3314	5798
	1441	6129			6233	2283			1399	8606			17078	4586			3273	8817			1651	4092
	4313	7440			12357	17250			29725	17949			0	0			1771	18289			0	12137
	1757	0			1921	8290			2700	5540			2744	84384			6418	1284			0	0
	2634	23262			0	5386			1961	0			3297	3624			0	0			0	29175
	10744	18521			0	0			1813	70007			91185	10823			3048	14378			2506	6412
	1270	25245			4908	7932			2489	10671			0	0			0	1960			3134	2214
	15360	666			119558	0			0	3872			4920	8424			2196	34903			5041	5077
	2870	23043			7575	16522			959	3518			1192	10428			0	1591			2981	9161
	9620	1472			4829	1714			1960	9725			12069	3294			0	7434			0	44988
	11894	31348			9691	36947			0	13625			2754	12427			8111	0			0	39439
	5608	17427			0	18175			5933	14655			15397	6652			0	5088			3611	13310
	1055	88519			1507	10528			30606	1553			0	11880			0	3012			0	0
	811	0			3925	32779			2453	81638			0	5859			2633	1671			3620	0
	2063	0			0	20636			4580	5043			8623	8004			3318	0			0	37468
	9773	24794			1118	9557			8395	138902			0	75891			3141	27421			0	0
	3597	52285			0	6445			0	0			2969	3856			2332	4714			0	1070
	3912	15130			0	18820			6249	8414			0	4196			3489	0			0	0
	19661	14139			1038	12590			1316	7848			6654	16913			2521	0			0	2714
	17031	3592			1429	6115			4270	9002			0	7272			1978	13331			0	8062
	3637	5091			0	5007			3613	12961			16279	6768			4483	8072			0	1597
	35336	3500			0	2443			2291	7738			1256	2449			1653	19051			0	1041
	29551	0			0	1819			0	28539			2394	7778			0	6659			0	0
	39607	1597			0	11781			1593	8478			5988	3986			1735	59353			0	1251
	13719	14487			9705	8520			0	15536			7916	22519			4527	1954			0	0
	2598	854			9166	4670			30563	17491			0	34632			2484	1376			3746	5775
	31037	3007			2281	5065			2358	25189			3697	4091			2110	12137			6074	1105
	23269	16677			0	0			6603	24204			0	4972			0	40082			0	5790
	26713	0			10861	10348			0	0			3580	0			0	0			0	1339
	31882	0			0	9397			3095	16242			2322	0			3786	1472			8977	0
	28096	4339			0	0			6540	7960			1825	0			5925	0			0	2823
	864	13976			0	7818			1932	11248			12101	25846			0	25230			0	0
	5875	3124			6047	24424			0	13094			0	7157			5192	0			1422	3337
	4799	16116			0	12796			15427	5748			4899	8332			7803	0			2913	0
	5696	26701			2370	1284			0	10882			11557	0			0	0			11195	0
	14642	0			0	0			1660	0			2098	8268			0	0			2310	0
	5301	15811			2280	0			4157	4499			11718	7854			1648	0			0	0
	29777	1583			0	5563			974	1225			2667	2156			7963	0			0	0
	35356	11989			0	14229			5790	10026			44134	0			9820	0			7359	0
	31207	16577			3337	22731			6619	16108			8261	7550			6864	0			14754	1097
	49566	2868			0	25185			3693	14096			18327	6851			4096	0			17376	39717
	596	864			0	5153			14145	4751			1010	6253			6480	0			11469	5997
	12944	12881			0	12277			0	7068			13537	0			7036	0			1685	0
	13817	0			0	33469			7004	0			1969	1563			5564	0			0	8754
	1481	10202			0	0			1815	73172			2254	2686			0	0			9017	6203
	8194	0			0	0			6523	0			0	4905			6852	0			27467	18062
	2248	14977			1723	887			4325	8946			0	5892			0	0			0	7126
	9334	14760			0	5751			5376	23624			0	0			6838	0			4910	0
	0	0			0	10425			2268	21513			14665	2423			0	0			24463	0
	0	5153			0	2628			0	5998			4065	2621			0	0			0	14787
	9154	0			0	1285			6080	17307			9367	4665			0	0			2591	1592
	3778	42999			0	8814			144785	8005			9632	2689			8304	0			8317	47960
	0	24219			0	1642			0	15293			12221	2451			5181	0			1870	1455
	9122	12320			3679	0			12092	8116			1908	5375			12868	0			6071	1638
	837	21888			0	10093			7265	5836			0	23575			1289	0			5283	26692
	1802	39470			7231	0			6946	8794			6172	6829			7175	0			0	0
	7994	0			10945	8398			1686	0			0	2717			1840	0			2165	3877
	1897	2674			4866	0			3486	14962			4000	7257			0	0			1354	2650
	1869	21846			5466	0			0	0			12096	3203			6630	0			0	3261
	1867	956			0	3829			0	8714			7715	18344			1704	0			1835	63269
	733	16870			3237	9821			0	5290			0	2644			1582	0			0	2072
	5750	24560			2177	1345			7919	14030			1387	2679			2130	0			0	9452
	3301	0			7823	1032			6062	1961			2955	5657			0	0			7600	0
	7429	20293			4280	14110			12635	15851			5962	6080			7568	0			7466	7483
	12155	5063			1769	64857			3796	5002			14390	0			3766	0			2677	3994
	0	17168			5093	0			25240	11376			1687	11095			2443	0			1086	5336
	4232	29449			0	24376			7080	2825			3034	19261			6310	0			3313	0
	5223	24031			5037	0			0	1965			7934	4049			2035	0			0	11621
	8915	13538			0	0			1149	39420			13041	0			0	0			4460	0
	0	4033			2489	3124			2834	5378			28476	1179			0	0			3698	7121
	0	64079			3911	0			7730	44241			6801	1769			0	0			4452	22312
	0	3288			7586	9443			4036	0			0	2542			0	0			6854	5184
	0	1306			0	4350			0	8840			2280	3841			3983	0			2878	0
	796	699			3532	1629			0	10927			0	0			0	0			1308	0
	0	23971			1999	33252			12836	12241			5501	2280			0	0			1821	4950
	2029	625			0	3873			22639	68191			8379	6599			10076	18585			1508	9974
	0	18104			1681	11481			0	15205			8606	2366			1166	0			5112	3506
	1466	4084			2832	8132			0	19666			0	10032			1502	31035			0	0
	692	0			0	7110			10709	12096			0	24179			10617	0			0	9444
	16901	0			2819	3569			4872	27760			2607	7473			11383	0			12868	73718
	0	77005			0	4743			10691	2990			0	1130			0	0			8542	18635
	14813	26332			2047	2564			8182	5327			4526	0			1369	0			15340	14540
	0	21615			2234	1453			7290	2267			0	14915			10641	0			5026	3943
	0	28721			24404	9270			3957	1410			1357	31096			5404	0			1857	0
	0	33403			0	1367			9520	3762			0	3755			0	0			11066	21644
	12546	22980			0	12239			4795	13080			0	2439			6901	0			0	10646
	0	1628			6484	5656			12415	37812			2190	7686			2460	0			0	75408
	677	27250			5477	0			5335	4566			5725	6644			0	0			0	46414
	2395	0			7439	14767			7108	18464			4305	6965			12753	0			5360	4848
	7289	2958			0	0			0	106946			0	24810			13987	0			1973	0
	0	82455			2571	2566			11659	768			74040	24942			1071	0			0	5303
	1376	2977			0	5580			23955	14738			2272	1010			10891	0			3778	1396
	1380	36811			4027	4085			27085	20771			4373	14440			1874	0			6486	2776
	17366	16867			47841	7837			13769	4834			0	0			1682	0			0	2435
	8701	24695			1753	6671			14853	6693			5331	19684			13822	0			7832	0
	0	3693			0	6348			31177	0			24042	0			2135	0			1733	19354
	9754	6854			15030	13900			53756	4874			2629	6529			3468	0			7889	1470
	0	45952			2723	3915			8262	1348			5281	2251			1296	0			1628	1677
	5461	27329			1063	0			26845	0			11884	9706			2844	0			1931	18416
	9672	11824			0	17430			0	6608			3150	4603			0	0			6218	0
	0	29722			0	4855			2226	0			2992	2582			3443	0			15686	25191
	1989	23367			0	5880			0	6942			7370	15316			0	0			3592	9585
	2757	52540			0	12441			11058	14552			0	2492			0	0			2030	16873
	21148	17098			5421	4388			12228	14286			2733	37616			57382	0			1433	5075
	12672	51608			1908	0			18330	15242			1115	6619			3449	0			16588	27116
	9901	0			9369	8359			22924	2935			4206	11856			0	0			1700	18581
	0	3048			49896	0			9666	0			2715	0			1502	0			0	2762
	23598	14617			10278	3811			8954	0			996	11965			0	0			6824	1730
	9885	6558			0	6091			3276	19884			1767	13894			2745	0			0	8480
	18608	0			0	3045			4783	25359			7134	11317			0	0			3421	36836
	0	735			0	8226			0	1371			10110	0			3205	0			0	0
	3651	1552			0	16119			1527	8938			6696	2923			0	0			2736	1477
	1112	8266			0	25714			44000	13512			1508	2725			0	0			0	2646
	0	0			13284	2708			67315	6679			5271	19659			0	0			7860	5684
	870	1876			0	4613			0	5687			5332	60825			0	0			22016	3117
	24689	463			0	1967			4073	0			2461	10359			2524	0			7090	10499
	0	0			27966	0			12168	3845			13107	1209			3777	0			0	1532
	1053	0			1505	9083			2079	0			4650	5564			4179	0			8898	2251
	407	691			0	0			7093	9899			10313	4932			5009	0			7771	13022
	10935	14831			0	15872			6527	3043			4979	3239			0	0			6196	0
	2598	23921			32344	2283			0	1417			0	3625			3465	0			0	1754
	14027	50267			0	5529			4326	2312			10085	6501			7186	0			2863	2322
	0	33978			0	13325			2372	3750			9645	8621			12696	0			1856	1786
	0	7928			2129	0			3893	7984			9137	14072			0	0			6443	8611
	888	1326			0	6244			13007	8757			39187	0			4098	0			0	16669
	0	1420			0	0			5362	0			9467	7203			0	0			6113	27452
	12182	32766			0	5960			1157	0			0	2442			2375	0			0	17041
	16784	10928			5273	8797			95052	5488			0	8945			3326	0			0	1970
	2878	720			0	16052			1635	8990			7780	3318			2621	0			6981	4620
	18350	2407			1968	16690			11631	7860			3068	7030			0	0			4614	15850
	8479	0			0	4376			7208	14527			4049	1453			3285	0			3089	2506
	16977	0			6969	1539			1263	4701			6390	8870			2547	0			25046	3872
	1226	0			0	9700			2200	2479			11943	1947			0	0			12925	3343
	10191	25027			0	7138			1905	10374			0	11156			0	8168			0	0
	0	17715			0	24851			1388	15491			7339	2442			0	0			11983	0
	1829	1201			8370	2595			16832	14192			4995	35652			7550	0			5686	0
	18006	2576			0	0			4750	39186			6571	0			19447	0			20189	7121
	4444	5504			0	6537			13509	3481			5948	2876			0	0			19569	6275
	22080	0			0	13052			1839	1478			4767	2137			1943	0			5496	0
	0	33114			0	1566			8838	15804			30594	7684			7056	0			16098	9746
	5102	12113			1998	1418			3094	714			12648	2340			0	0			6987	0
	4312	26033			1764	3354			2294	6505			0	13256			3895	0			8381	5289
	32001	12425			2941	10984			1087	0			0	0			31648	0			7460	5937
	4075	0			0	3468			16122	23169			1135	0			11600	7586			7390	9092
	0	24232			1134	1499			21980	7294			8171	12452			8029	16078			0	2483
	571	0			0	10605			5021	0			4281	0			10417	4989			23851	52697
	13242	1328			0	7972			2324	8859			0	0			6377	17932			6907	0
	0	0			4222	4879			0	3047			0	3919			15873	4205			1738	0
	9503	3385			19630	0			0	18730			1181	10501			4603	6863			0	2800
	0	12380			0	16340			10665	10864			6410	7199			7692	1354			0	0
	0	4789			0	8646			5399	11605			12956	0			889	1242			2377	6018
	9636	2992			44069	12149			5313	4287			5632	18427			2799	8425			0	24029
	6998	0			0	3111			3453	0			1271	2820			0	7062			3345	2841
	732	6330			0	1353			12899	76997			4462	9282			2194	11222			21528	0
	8560	38127			0	1337			4837	4610			6996	1693			4913	2554			4852	0
	518	34746			8242	0			2635	3679			0	0			0	1785			5093	7802
	665	5902			0	8956			1205	1477			2507	0			2246	3862			3161	2855
	0	33696			0	2149			4722	7231			4048	2551			2755	7406			0	5201
	5583	1620			19693	5041			4382	82749			5804	5937			4109	6172			6077	11462
	0	33339			8307	7177			6408	11253			2513	3571			10734	3785			6679	0
	13432	2439			10348	3021			8859	3532			1705	17161			5826	2303			4269	7032
	11281	3312			3817	6450			5735	0			4731	0			6324	5053			9290	11692
	0	0			0	17401			6819	7798			9331	5099			2230	6255			16527	5642
	6048	3319			1340	4033			5710	0			1284	11684			0	93723			9595	37648
	0	0			2306	12651			6499	3619			4108	43056			3274	0			10366	3084
	6950	37867			0	15471			3254	5171			11597	3560			5666	5328			7844	2011
	0	14018			9622	9813			1710	8902			6756	3684			0	0			1960	5114
	18395	9743			6280	4016			7470	11038			5642	15245			2850	43720			4295	1455
	0	22113			4800	3737			8248	34416			6143	5147			0	1945			0	1808
	6044	10216			1133	2047			3758	8770			0	6357			5109	11908			9887	0
	3907	9643			8757	1045			96321	13691			0	9187			4934	57382			3532	5715
	23490	4776			2667	1017			0	3867			1176	1211			8367	1312			5721	0
	0	0			13029	0			0	15321			0	1774			0	6457			1699	33004
	5061	6904			23474	6232			0	0			1847	0			0	0			1451	3521
	9063	30893			0	5447			1432	6535			1275	0			1783	64648			3642	13598
	9649	3729			3132	6498			0	9333			0	1418			2021	0			1283	9512
	3888	0			0	6455			1849	0			1288	851			2365	4367			0	0
	24805	0			4785	0			981	25873			1647	3334			0	4229			1758	2184
	21322	0			8669	3997			0	29025			1049	0			14065	1637			0	3503
	15584	21476			0	8118			1009	80764			3156	4285			1664	8251			4254	12727
	5636	0			6981	4878			1428	2785			13806	1773			11012	0			0	2914
	0	0			2098	0			61234	4384			0	0			0	4424			15018	6684
	9910	14667			4475	9875			10846	4349			0	1320			1439	0			0	1210
	6335	2897			0	8174			74475	24332			7629	0			1467	14808			9239	0
	9738	0			0	65261			2412	18814			17861	4071			1008	3297			16935	1287
	0	2253			7742	5932			6772	29071			0	956			2626	0			6959	0
	5324	0			1325	11487			10436	1234			0	3229			9702	5776			946	8315
	1020	0			0	0			3975	7306			0	2258			3667	3348			0	10987
	0	6921			6948	5881			7679	3383			0	10396			2499	34636			5342	10356
	4713	0			7182	1524			13645	3012			7890	0			0	21759			1671	22491
	16707	1117			3919	9385			15757	7121			3708	0			4895	6977			4938	19866
	0	2647			7234	1241			0	17912			0	7631			9792	8216			5073	4044
	13727	14406			1509	0			13033	5906			2922	1601			1871	10957			4756	6975
	4275	2261			2317	2923			12790	3104			0	3986			1788	0			3459	6626
	0	27079			0	3051			0	5372			3437	18467			4879	3334			0	3897
	4839	25801			0	6366			0	6290			10165	0			2095	6101			1452	4808
	1093	1130			2134	7436			5933	3405			0	19757			3029	1711			2300	119576
	1765	0			7249	0			21516	79374			3244	0			14078	0			1924	0
	7105	29417			2280	29211			28933	5435			1403	7846			10359	0			7880	13456
	1085	28487			1167	5391			0	22424			0	3012			3708	57841			1043	1166
	0	762			11161	0			2906	44595			1227	1084			15106	3116			4594	4805
	0	12952			3428	5557			12064	21188			1778	9367			8757	0			3111	2538
	13444	5679			0	4248			16248	6606			3989	4701			9799	4732			5698	19891
	7634	11038			0	0			0	7713			2470	0			8926	11509			2911	11197
	0	11740			27791	13250			111651	30084			2384	1490			5835	29694			7978	92747
	4916	2296			2407	1576			2257	3864			8105	22839			2777	1046			1881	12767
	2106	2657			1912	8177			6987	0			10619	6334			10342	4291			4663	0
	0	30580			0	0			3590	6109			5078	4172			15038	8944			4947	0
	12148	2733			1489	0			6819	3126			1336	5869			2847	12529			6983	20942
	0	6391			11930	18816			0	18489			10367	20349			17214	13848			4527	4926
	12786	5072			0	1854			0	10650			0	0			1534	52167			13184	3830
	933	50234			26303	0			5859	22296			0	2930			9342	0			6139	3953
	0	4021			0	0			11470	80819			0	4698			0	0			0	8622
	28971	5501			0	0			0	1797			0	1542			3554	25504			3733	0
	16912	889			0	4990			1284	3666			967	24922			1477	265102			1742	5782
	5108	1546			3853	9729			38525	17963			1835	8110			9086	0			0	3230
	5419	25324			0	1831			0	2265			9674	4491			12789	93503			25035	14063
	0	13024			0	0			7405	17442			2462	4112			3308	6862			0	2619
	0	775			1398	5326			1991	1324			0	6197			6137	0			0	3631
	8069	22668			0	12461			0	0			13111	10912			0	5094			11968	10408
	4545	9933			20078	19886			1427	5865			7437	5798			0	0			3455	35460
	11296	9569			0	3992			19093	23816			3157	1015			4971	14163			1614	3962
	1262	22228			0	4062			1795	8430			5007	16033			5548	15329			8031	11781
	804	24786			0	0			7114	26788			3121	1282			2061	21905			0	8062
	7714	36061			5866	7185			6304	9155			4191	10114			0	18809			1022	32045
	0	24316			0	11588			1612	9350			29570	8440			0	4433			1682	18371
	0	16462			1144	4751			3367	35093			1084	8371			8033	5426			47037	2657
	0	34023			28329	0			1083	7500			1186	3853			48586	0			2050	2677
	0	14570			0	7917			195231	16223			6850	12350			6256	17251			6213	0
	4242	14627			0	31324			1949	13017			0	6132			0	0			3036	1184
	2718	7157			23747	3428			2458	0			0	25864			14727	21089			0	1324
	0	16009			0	0			0	3854			2916	1691			7464	0			3907	3996
	13550	25609			1341	1722			1615	25117			3504	6335			0	1628			10810	1032
	5820	8691			3310	1164			5718	20533			0	13569			5162	4488			0	5812
	18173	11995			13652	9653			7011	13642			0	12055			10873	4243			2187	0
	1382	14942			0	0			3478	15769			0	5531			15068	2074			11305	0
	3181	46002			10599	14033			17127	0			9204	0			4120	0			3384	0
	6004	20812			0	3166			10931	18935			5187	0			10811	0			0	28323
	6383	8853			0	0			1559	0			0	9116			10374	8943			2003	2581
	19991	5387			0	2209			9825	13685			10516	15441			0	12353			0	1133
	8440	27798			16041	0			7245	1500			1120	8793			7223	5965			4622	1313
	12104	12140			3780	2432			2156	31434			0	0			3588	27195			1401	0
	8595	897			0	981			6743	9593			3302	0			2475	7215			17615	2344
	27365	5190			0	0			11781	4535			0	15602			6040	13835			29520	2438
	7114	24122			52009	0			4050	0			4340	5094			2400	2642			0	4562
	16058	30833			3397	0			4721	6901			2104	18982			7683	16858			5171	11454
	25041	766			1615	4921			0	9204			6491	0			0	2975			26030	15965
	594	8777			5945	17268			1975	16490			3759	3122			2701	8896			14500	8430
	11100	21125			0	6240			75465	19059			0	0			5509	2409			40001	8330
	16491	5642			3402	0			1806	6956			0	0			1300	11710			1755	0
	5133	5519			3791	0			0	33141			0	1962			56766	0			6797	22379
	9406	5246			0	1505			4921	21685			0	12797			1599	5417			39770	3887
	8019	15149			4591	0			1882	6694			2760	0			2606	0			3652	2774
	1077	7667			0	8598			94497	23624			28910	21719			1425	7056			4198	17586
	1109	8215			2108	36760			0	43792			0	14098			11431	6561			3896	34486
	12537	0			2007	8505			1229	5294			0	8805			0	7771			1288	0
	3571	584			0	7527			0	6689			9184	5375			3562	3088			3926	3360
	22452	9437			0	32985			0	3699			0	0			8784	47255			0	8458
	13513	13705			0	12415			12780	0			0	5147			2222	6258			2758	1973
	16467	21241			0	1683			5613	16019			0	0			3309	2131			11207	3248
	1434	14060			0	0			0	13076			0	3154			5262	0			12697	0
	41320	14038			0	3056			3011	3135			5386	2223			5952	0			3996	6184
	3956	10058			0	1083			7844	0			1632	4342			1515	13317			35513	28565
	0	0			0	5913			2705	1085			9651	0			4954	4246			2498	8311
	0	13853			12748	7462			4850	115253			0	0			10959	7359			7101	4156
	2727	2141			2715	3351			1867	37634			0	2082			11241	24881			5075	2338
	4411	0			0	1355			1577	15749			0	26294			7651	10381			3036	59756
	5919	6741			8559	10654			2529	9975			6558	223776			34304	1363			0	0
	8949	3297			4336	14134			0	5134			0	53874			10510	4645			22171	2387
	3429	1197			4426	19881			8889	5995			0	1361			0	11343			9856	3665
	26123	0			1217	0			9190	2653			0	5373			3172	0			3268	1747
	16592	1714			2076	0			17125	16706			0	7289			6679	14014			0	9353
	25279	4426			7454	70012			0	1882			3513	8579			8352	5177			8040	60215
	11194	11485			5724	4009			1426	3410			0	0			6823	16123			6413	7568
	14412	74429			8725	17718			1647	1993			1151	21803			1497	2846			3831	2404
	14475	0			0	6502			12002	0			3623	1100			4225	1543			2111	22816
	8607	44197			1817	5392			15017	68731			2078	5989			7819	12022			1086	7132
	0	5174			0	2544			1478	2962			0	0			2102	1522			22607	1561
	9878	864			0	9378			2556	28177			0	7027			1782	7476			6299	5040
	1226	0			5363	5674			0	7452			15238	0			19517	6876			1747	0
	26846	5384			12457	5448			0	5626			4291	7942			3780	15868			0	4206
	0	3050			0	2246			3533	6190			0	27557			9463	3871			8147	3105
	52996	12531			15858	33645			3529	2156			1224	3206			5481	25160			1918	6600
	0	3913			7858	9400			6296	19784			8920	44147			15794	6052			1691	0
	0	0			11879	15347			3618	9333			6505	8029			14629	8181			23067	7051
	13780	0			1477	1798			4103	10078			0	8194			9669	2782			4509	10220
	0	24217			8286	3310			0	6382			3716	0			11786	15500			6312	3591
	15105	0			22839	3124			7532	26738			6339	0			7818	6210			2967	7575
	20487	11702			10990	808			13546	0			1463	2372			1188	15105			7116	2462
	8100	0			17205	0			11480	21378			0	6497			4144	21252			6451	1613
	12909	0			9441	4012			0	2513			4878	15185			12475	10622			3289	9507
	22329	0			0	17168			12378	5607			1587	7970			2685	0			5014	11518
	2014	19266			3783	31564			0	4202			2984	4584			3621	1783			6109	7444
	0	3889			0	8605			4098	4537			6895	11489			9104	7165			4507	3955
	8093	1511			0	4461			0	3208			0	1878			8331	2376			1579	6113
	0	9200			0	2710			4945	6189			5574	5894			2113	5117			1749	3073
	0	0			126283	1802			0	11942			3554	7959			2737	6582			7004	0
	9040	5574			6977	26874			32977	12838			1463	5757			3792	0			3623	4976
	12070	41306			4039	5728			21980	10539			5189	5295			0	44241			8555	9203
	12771	9176			8179	0			66411	13684			6901	3631			0	15785			3247	16137
	38009	67764			11135	5523			11396	7570			4620	2902			1450	0			2051	13963
	1905	18066			6560	4789			0	3419			6654	13265			11843	7355			0	0
	5576	13525			10439	9637			16624	44424			0	0			10301	8636			0	7741
	0	19247			2474	1284			4697	3419			7905	2059			6086	0			139978	3797
	2281	0			19233	0			0	6403			3876	16730			0	6332			2025	7878
	14451	14368			2477	0			16569	1674			5483	0			9286	3741			7057	4253
	17167	8714			10668	1323			2915	1964			7246	4246			4419	15574			5010	3314
	0	2405			2113	0			1742	3137			5013	24980			1455	5380			1381	4883
	7417	15966			5780	0			10133	6034			3871	8544			1152	16605			0	0
	8990	3869			0	6561			1515	14778			2053	9125			0	0			1095	8904
	24036	6439			31567	5781			2291	8543			4650	72909			4176	2929			2734	22621
	324	13412			9688	4924			0	15900			3386	5800			5914	0			0	6120
	2916	20933			45336	2488			0	5292			2728	0			7498	0			19900	8252
	0	4497			5106	15512			2361	5168			2572	25687			7519	1609			3868	76816
	18728	19851			0	6217			2071	4508			3608	4515			8053	0			5356	4014
	0	1046			4655	12725			7183	1501			2731	14650			9750	8168			0	0
	0	5037			0	0			5175	9378			3697	0			0	3028			1310	1698
	2243	0			7160	7334			2315	14719			0	3187			4423	13614			0	9247
	13622	11811			0	3109			33132	4780			2500	3229			2375	7132			7714	4659
	40400	14537			4627	29222			12606	4101			0	165447			0	6493			29464	4904
	747	15718			6260	24371			0	1796			5757	0			0	7917			0	5091
	16031	7167			3566	1026			5978	20187			1505	0			1924	0			0	0
	0	7493			5562	0			13433	4193			3491	18863			2373	0			0	0
	29723	17707			0	8084			1018	2068			1548	7933			0	12321			3116	9751
	6099	10844			4589	2561			13174	6752			4556	5384			0	3661			1192	4995
	2553	9879			0	2149			4029	14613			0	8466			4007	2798			0	9585
	2677	0			0	9688			4006	9573			2926	24897			0	18222			3981	6678
	0	14928			8608	2951			5635	46625			0	9706			0	8561			11261	208165
	0	12068			25057	2380			0	2944			0	5871			6243	25293			1364	2811
	19806	0			0	4828			6052	1452			6373	0			3619	0			6557	0
	0	0			0	3950			104990	54026			3900	1501			1259	0			6232	1566
	0	10320			1591	2418			2367	49711			0	0			0	7836			59582	9127
	15068	9878			0	0			0	5504			0	4562			0	12715			52019	4648
	10501	5869			0	0			5486	7954			0	2032			1855	2840			6864	11534
	21753	923			4677	4690			0	3376			1800	5620			1643	3105			8761	4055
	16389	10414			38766	15789			2631	2705			0	16234			1680	7033			2116	3902
	0	11494			0	15365			5005	34122			4342	3383			3726	14511			8372	4952
	0	1670			0	8336			0	0			13968	0			2639	37703			12812	17265
	17463	11906			0	2694			0	12619			0	4467			0	3928			6210	4383
	1227	43869			0	0			1578	13648			8075	42193			2994	12474			16827	1822
	35989	18952			0	1093			0	45830			4157	24893			0	5670			0	30341
	1800	10233			5024	3282			0	33125			0	6936			4511	2693			1284	16483
	20213	16382			0	0			0	18497			1431	5855			1212	3500			1503	1452
	1307	1007			0	58201			2904	9731			0	5815			6192	2415			0	6412
	3863	16623			0	12838			22745	8834			2628	9955			2756	6717			1535	0
	0	3514			0	8109			42708	5895			1487	12286			1676	30616			2205	0
	0	26629			0	14313			3787	4687			0	11358			8110	25790			0	1046
	2090	22209			0	0			4356	6437			5160	0			1329	0			0	70228
	442	34761			0	4724			3470	14613			12746	38689			0	3220			1725	3536
	4000	1625			0	19810			2370	0			0	6343			5175	929			2155	10282
	4644	10636			5182	6390			2981	14790			2981	22659			4492	10869			3077	0
	12309	19304			6519	0			0	4798			10360	6330			3405	5118			2914	0
	14384	9862			0	6933			4673	1612			0	0			0	6579			0	1935
	10776	22970			4354	2563			0	12137			1435	10880			2467	7341			0	13563
	4054	10824			3204	4766			0	21506			6589	6479			52472	14203			2220	18706
	3320	9881			0	6561			4418	24111			25124	0			12803	4959			11978	8748
	2535	0			0	22760			2529	127551			4251	3782			26235	17781			0	9820
	0	1716			0	4938			9729	1391			8898	4037			147713	0			7096	6927
	4799	21820			0	6642			1448	314128			0	4869			0	6755			1695	8595
	11834	24480			0	0			5728	2483			1122	5334			1552	0			0	7817
	0	14616			0	24718			7227	4402			2317	0			4179	11453			1437	2480
	14635	0			0	11375			1185	20404			20701	6785			3276	1437			13907	3115
	48042	17758			0	7208			5683	4912			3372	9750			0	14191			8816	4393
	1985	1529			0	12089			2994	3866			2901	10270			3652	16389			10014	14576
	17415	22159			0	3055			5360	3463			9638	1459			6291	3715			14914	1471
	9911	10202			0	0			0	5633			1560	7567			1605	3252			25191	8138
	15777	28155			0	7281			9922	7882			2993	6303			4445	3501			9744	3018
	1100	12440			0	2014			383732	7517			3471	0			1829	56937			19752	1418
	22444	0			0	3017			6111	7951			0	1710			0	4663			4920	1421
	3834	0			0	6275			8431	14361			0	18910			1332	4251			18017	24594
	12892	17103			14489	0			3433	2955			0	6161			7112	26447			25305	20771
	576	12746			0	6087			6287	12166			24756	9584			4566	4418			0	3848
	1031	6914			0	0			4102	3461			1742	3262			6306	13306			0	6465
	580	10483			0	21123			5060	9279			1718	1539			0	5668			0	12071
	18075	9387			0	3466			0	2612			9838	7523			7753	14435			18899	6934
	752	1837			0	2237			2622	6857			0	26708			7650	6319			1408	6145
	9679	0			0	2182			7581	3222			3189	5558			7044	0			15260	1665
	0	15747			0	11251			15931	2720			0	9321			11706	0			5892	0
	1808	6656			0	10948			5195	4275			11723	2796			4877	0			22796	19937
	1152	34437			0	1581			0	8379			0	17642			8309	0			1744	1417
	0	7924			0	0			8114	19503			1848	7134			0	0			5506	4691
	798	11935			0	0			2700	7056			1643	27909			16503	0			0	15195
	1077	1983			0	13524			8485	1146			3215	25434			4515	10391			9679	2136
	10671	20514			0	6987			9623	0			3953	0			17769	4958			0	909
	0	8674			0	1406			13057	0			3186	0			0	7776			18303	1963
	0	5651			0	0			8315	11636			22756	16597			0	6090			2859	881
	920	16461			2070	7553			6423	6954			10927	0			4293	1484			1315	0
	18123	1935			0	0			2784	8886			1609	31066			5097	9175			2623	1690
	1880	8861			0	23844			16673	5746			8518	0			0	4438			0	1922
	0	0			0	1836			4946	0			5180	3839			6305	12230			15023	0
	10088	14991			0	0			4705	6607			7047	6084			1787	0			3787	2560
	14727	26251			14722	6514			4147	2550			1219	9970			4699	12916			10915	9280
	0	14157			0	0			6646	32988			13674	20507			26800	0			27116	0
	4150	7959			0	26153			0	10074			3544	5608			2370	5763			3597	22637
	1535	0			0	7064			3367	0			1210	10889			6702	32183			2203	6292
	18283	31953			8180	0			7794	1917			11748	15301			4950	0			10600	3139
	0	6443			2348	0			3183	7898			0	9081			4430	3754			2217	3384
	0	29735			0	0			7219	4618			26476	4781			978	9040			4103	17465
	887	25831			0	7371			11460	10256			0	6360			0	32340			1296	6233
	10189	0			0	8031			4028	7376			0	0			6582	8743			5911	5819
	0	10175			0	21523			3433	9044			16266	21659			1431	12125			8489	0
	639	882			0	66372			7838	269334			0	2575			3789	0			3572	2426
	9604	3945			0	1455			0	5770			0	14443			1391	2603			0	8457
	0	17287			13705	12398			5497	5280			0	3447			6939	10042			1812	4746
	0	26314			0	4641			0	12260			13387	65504			3218	1746			4014	8003
	0	8042			0	0			0	19929			7601	7766			0	0			11925	22774
	16113	947			3557	25350			10527	3683			0	2341			1733	21814			12879	26291
	494	34049			4123	0			4011	0			0	32165			0	12384			1745	3234
	34718	4551			0	0			3470	1608			967	76164			0	24129			7183	0
	28291	6309			0	2959			0	1903			0	1528			1520	0			2931	2134
	29400	16516			6176	2672			14448	3385			0	7168			0	5676			9213	0
	23312	4070			5560	8034			2125	17450			3047	8617			23815	4815			0	0
	37693	15182			4164	4386			0	1503			0	12754			3710	10509			1896	0
	13408	18023			0	1194			0	0			2599	16845			0	23244			0	10044
	18092	3313			0	8100			5062	6583			0	12257			2888	14067			14181	1551
	2492	5221			0	9456			11493	2605			2740	11087			1038	2492			5661	11071
	15041	5616			0	10440			5137	1238			0	18274			0	9531			13453	7292
	16745	4369			0	0			2720	13489			1311	6552			22016	0			15315	5715
	1004	8039			18532	30701			8655	2788			30984	7692			2336	13580			1538	1710
	8881	9057			2031	3192			0	1268			6319	22515			0	0			1318	21475
	29189	6402			0	73373			11635	17859			6852	11669			3719	6923			6945	4770
	0	15528			0	0			9164	0			7733	5256			10142	5029			7616	21501
	23099	13153			4808	3856			29590	2788			4079	9827			3182	13145			3858	0
	2046	15103			0	1165			3621	2831			15126	3555			4488	9726			7263	0
	18472	10560			11681	1997			0	1332			5041	10071			0	9534			10927	4926
	0	7158			0	7974			1953	2363			6671	0			13223	8606			2196	0
	480	12456			0	3989			7189	31600			0	13912			5070	2783			0	0
	14698	4184			0	6065			7385	5413			5257	40350			6568	7880			4380	0
	12946	13850			0	8401			2654	13230			6424	11875			1381	78505			0	2238
	4249	64808			0	10783			8510	1213			0	6794			2618	3174			11910	12053
	17731	2165			0	21718			1824	2894			7053	11409			11434	14211			2811	0
	0	3436			0	6459			1189	4915			2052	17952			10375	11004			0	2020
	13298	2285			0	3265			1750	4134			4727	13947			4454	33472			2729	5554
	772	10055			0	0			0	43614			6052	97415			5690	9127			1697	5863
	30479	2429			0	4105			5392	1382			0	8770			3315	1808			9869	4318
	0	17646			5774	34379			3839	0			5515	6699			0	7433			1537	0
	0	2432			0	0			27427	0			0	11529			6794	0			2628	0
	12830	5835			6120	4132			0	8213			3790	0			11540	4139			20110	0
	0	52673			0	0			1816	3089			3752	0			1971	1423			13301	0
	30814	4006			0	0			6920	3801			8488	20932			3050	0			5393	9275
	11673	5704			5814	11625			0	28020			0	3517			0	10497			1058	4632
	3435	4890			12043	5526			0	967			6851	7830			0	11609			2123	72270
	0	1643			0	3412			6645	0			2824	5219			6807	8125			21489	11512
	9377	3360			0	5716			3438	0			0	3102			4157	0			6190	13220
	7294	13364			7582	7359			11524	12994			4657	0			3376	2350			3177	2845
	1865	26665			0	10574			0	2165			0	27095			1104	2281			1241	17185
	0	27111			2465	2971			12201	27833			814	8249			6362	0			6630	1396
	5681	23859			13566	1880			0	1606			4495	1347			0	0			11040	13781
	1854	0			0	11432			0	10268			28533	11291			17049	1615			1032	5617
	1338	43740			17183	16977			0	688			0	0			6578	1420			26564	16864
	8024	18125			20854	31178			7496	1158			0	9165			3105	0			10547	4962
	1546	17605			0	12349			10849	5431			0	1124			29352	16083			1780	9966
	4609	1175			6061	7298			1364	42185			3366	49242			10136	21025			5723	6565
	11038	15855			190191	3478			17578	0			17811	11491			3675	2375			2392	11702
	1368	0			68275	10636			0	4635			1557	99196			3807	8021			30013	5734
	24157	14267			0	15144			9237	29458			10891	1674			0	17761			24371	0
	19214	22980			0	3766			5118	0			0	1743			9917	6538			5984	4854
	10583	6162			0	7093			6955	7458			0	5071			3052	0			1207	4475
	31356	3860			0	2498			1962	4475			5704	1634			4434	13513			0	1002
	17084	4246			0	0			9989	5828			0	14152			5534	1640			1822	0
	1043	3494			0	16079			2778	12932			2124	5907			0	14493			0	0
	0	3128			0	0			11303	0			1669	8814			0	9315			6491	3354
	7656	10909			0	4873			0	9954			21544	17776			2549	10832			9671	2771
	4199	3466			0	3373			4204	13934			4355	3033			1422	9558			2325	10561
	14540	1566			0	1500			10566	4247			10201	82331			2807	12742			4597	0
	0	21430			0	0			78731	2904			8271	19969			3663	9227			1801	1992
	8984	7155			0	0			1210	13520			6979	38611			0	1620			4554	14917
	12672	4787			0	4371			0	0			7048	29867			0	6747			2005	4480
	25192	9464			0	1894			3327	9440			3459	18661			6210	13098			0	29798
	3430	22852			0	6212			1441	3860			2296	5118			0	40102			0	3681
	15546	11299			0	0			1277	3145			3106	49173			0	23174			18580	8859
	19306	2408			0	2833			5088	7931			1614	2372			21531	14827			10124	5079
	6432	2576			0	5655			34903	4685			0	23500			2158	29957			0	2750
	507	576			0	6237			5939	2118			5499	3146			3706	19659			3085	2960
	18189	25523			0	8266			55399	986			2012	17473			0	6271			0	7832
	9174	3135			0	32696			1247	15001			3338	83860			2461	2749			2152	74633
	491	27201			0	1364			5940	1246			4098	2565			1405	7076			13110	4132
	7108	43970			0	1075			4250	3151			0	1807			0	11725			4849	0
	3152	8453			0	4814			0	4984			1375	9446			3149	18790			7798	34144
	25603	10484			0	6059			2201	21290			0	6870			0	5037			3119	14362
	15584	30999			0	13397			14840	61298			4204	0			1404	7158			7412	3500
	7561	3687			0	0			27671	4833			1614	13472			2323	0			0	18256
	9421	9724			0	0			889	12713			0	16253			0	10692			9465	10425
	31275	17167			5366	3049			1793	7275			0	2379			12409	13770			1834	11189
	939	9190			0	0			1850	4936			8746	2016			4315	7544			92615	0
	4369	10254			0	0			7480	3830			0	10301			0	19984			9102	16326
	17300	713			0	5038			4045	23520			3915	5787			0	3495			0	3562
	0	14679			0	12811			89885	8953			0	4015			1575	16955			28002	0
	6506	11225			0	16815			16569	159781			0	17536			21092	8024			5655	11878
	1073	10248			0	4842			2929	1874			8066	92390			0	31821			19775	19939
	13350	13629			0	2452			12606	6264			5414	43833			0	2325			4612	2596
	0	2955			0	0			16051	15690			2932	0			2418	0			3545	0
	22390	23070			0	0			1922	10264			0	5798			3181	11962			6793	2872
	0	8466			0	0			4726	0			2950	1847			9653	6347			5668	8678
	5581	21467			0	149651			5415	15590			1566	929			1821	10557			3752	0
	0	24725			0	11570			4207	2793			6355	11054			12999	17382			3567	6316
	23613	17882			0	8831			3623	7640			0	1313			2808	19071			6903	14826
	12163	11459			4432	51064			22592	5136			2120	1337			2123	14776			2334	46049
	0	7597			0	23169			4489	22235			0	16106			1932	15380			13884	12338
	7907	737			0	2876			0	15116			1216	12139			6101	21094			0	22641
	0	13071			0	23786			0	14973			8877	6422			2739	0			16764	11026
	2314	9600			0	6002			2005	46615			0	3176			12214	2804			1303	17429
	794	6076			1637	1679			1340	10592			1675	0			2543	3925			3264	1254
	6011	2131			444402	44835			2451	34414			0	1475			0	2808			0	5638
	24971	3289			30064	0			4605	0			2474	1658			8061	18194			5606	2951
	4038	5033			0	5683			2122	2837			3364	2240			12375	50283			7872	11371
	786	555			6656	5348			3654	22982			23070	40193			10977	10728			2276	1339
	11986	6389			3294	4749			4028	5376			13054	2326			0	3274			0	7093
	0	12368			8564	0			8443	68320			0	0			0	5706			2032	3131
	1478	5394			0	96365			2086	14327			0	2649			5941	10468			1664	15637
	24341	11920			4438	0			2567	6400			1960	2095			6728	7221			14611	11969
	0	929			146004	10219			1199	66801			12686	8334			2351	5905			0	8175
	0	5628			5317	0			3837	18252			3481	4130			0	5542			12005	0
	15463	1390			0	4213			11191	1498			12612	2719			5157	44054			2305	21790
	1183	9063			65502	1421			19653	4953			0	0			0	9552			11224	16926
	0	0			13714	26632			0	8344			0	0			22855	0			8130	5810
	709	2182			572229	11833			11572	23691			35191	0			2491	7467			1308	7507
	21486	3405			1831	7106			1390	7094			8591	0			14677	11895			2083	6995
	0	3314			10459	4801			9560	1548			10963	0			7261	1353			6979	22976
	4004	8155			1766	7553			2421	5141			1460	0			16321	10847			6371	6028
	6186	11385			12739	5439			7336	17316			5034	0			6007	0			6098	9110
	2972	2244			0	4257			7232	3594			0	0			4478	2139			0	7632
	1035	911			22715	0			17186	9534			99525	0			8205	3191			7519	6944
	0	0			6704	0			1809	0			2017	0			0	2517			3634	2269
	1831	1590			0	10056			0	0			8620	0			995	5015			4050	4718
	1039	4593			17049	11300			2796	0			8687	0			1598	142076			1528	4012
	0	9685			19923	1110			7410	13224			0	0			4707	0			0	0
	0	6611			17484	12388			6776	42167			2173	0			2584	14650			5917	2959
	3178	31932			28016	4637			0	2308			3733	0			1297	4772			1261	1164
	0	759			18203	0			2183	15781			0	0			3121	11115			8276	10143
	2273	8727			0	0			0	7720			0	0			11908	5349			6638	3139
	0	7241			12666	15763			8153	0			0	0			2319	5408			1383	16057
	23046	17185			25873	7782			1801	4045			4616	0			52677	1647			13078	34556
	3504	15502			6278	0			4399	8005			0	0			34750	2317			14206	4630
	2667	7042			0	1171			1807	9775			9938	0			2039	4281			4051	1431
	2256	40106			14208	0			1349	9629			8356	0			1637	154659			3430	1638
	0	2073			0	1285			1795	2903			2110	0			3631	4947			7682	10079
	7313	0			6125	10024			1977	0			1702	0			0	32011			0	3949
	5278	9819			0	2887			17503	5183			11568	0			28042	4065			2694	14265
	17218	8103			0	1332			3198	1901			3925	0			0	3155			0	4978
	0	11380			0	4449			0	4421			0	0			2316	0			1598	0
	0	16277			327946	5713			1302	7592			12741	0			3170	4350			1160	3416
	4076	15737			2969	5054			4604	1680			0	0			10673	3725			0	1341
	0	0			5311	0			4586	2338			1268	0			4044	11601			0	2761
	14576	11533			8212	3852			5396	33190			14259	24697			6924	5995			3451	20229
	0	1067			5914	107116			25207	14946			0	0			4297	3456			1802	15167
	0	14216			7438	9540			0	6825			0	0			11959	12939			0	68278
	3445	30184			6323	10854			1951	3508			7709	0			0	2907			1029	8466
	0	1271			7491	57386			6026	4043			1505	0			2771	12397			5377	1447
	44580	842			0	2905			6660	17451			1869	0			12395	16868			5373	64452
	4823	16271			4190	6753			0	10906			13015	0			5584	3364			15665	3211
	4177	14277			1929	1735			4459	3046			11566	0			13293	0			0	4260
	0	39187			7719	14551			5320	40052			0	0			7231	19436			0	957
	0	17399			0	14894			1473	8403			7620	16305			3469	7293			1316	103124
	4964	30321			0	9342			0	2141			10205	0			84666	8919			5507	11345
	0	25799			10114	17443			8256	0			1750	0			18199	41616			1667	6779
	3659	15750			36113	3747			6212	974			0	0			4353	0			0	5955
	0	35045			10144	0			4990	15282			0	0			4467	1188			11964	4925
	5966	25250			7925	5154			0	11027			18319	0			3642	3189			4277	8012
	0	5435			146408	11763			6751	2034			4936	0			5618	3829			5372	1435
	7729	33855			2567	1022			4863	4326			5364	0			3134	4571			3762	8880
	5764	47391			6533	0			1108	3654			26174	0			7627	6673			5708	1512
	17301	74549			1929	98031			1394	64463			0	0			4201	10231			1977	10020
	4415	32450			0	3598			15036	56405			23562	6195			5116	3689			14411	18112
	2636	6992			0	10514			7245	5201			6612	894			0	0			0	0
	1142	17716			4643	0			0	7820			2325	22211			6323	10774			0	0
	682	2781			0	0			1231	0			11412	14103			9704	6835			0	2137
	14363	7918			2811	1337			0	2874			3268	15267			8167	4485			14766	44309
	16083	36410			0	43265			0	28628			2210	0			0	0			10495	16646
	7242	20887			6590	1654			6053	1326			0	0			8056	4044			10227	5635
	1967	95825			6264	13648			2719	14879			1315	15039			1834	9138			0	0
	1533	0			5598	14397			2136	15379			1208	3380			13888	2242			5105	0
	0	9128			14293	4035			1692	0			16050	15371			4426	14911			2734	10648
	8969	699			0	5113			0	6198			4806	13099			5302	4838			3961	31129
	1752	8288			7511	0			7272	0			18779	18174			3208	2705			5830	3576
	13346	20605			107822	5038			8802	6400			57361	11650			2562	28685			2510	0
	3421	9353			0	4897			1498	28657			0	1096			3766	10470			2876	12561
	26528	125078			0	4919			3708	18897			12229	1077			1499	2638			10003	4688
	28418	2862			17141	8256			826	0			12040	17875			12524	0			1405	43374
	10099	27162			2576	16147			2264	8447			6124	12447			12029	10456			4926	32655
	2353	14554			0	2551			3055	5255			9639	9296			4612	19423			8153	12109
	0	23138			0	0			3634	63753			9864	18960			4292	6349			2623	5390
	0	20241			2450	4465			12474	6276			8993	64101			12429	4665			52902	3876
	24765	6424			2957	18591			1476	26281			10623	9586			1063	0			0	11735
	18372	0			0	10654			0	0			12052	212355			16961	3337			51841	0
	11034	17621			22065	12117			8096	110018			0	2254			18693	18286			450503	1117
	501	13457			5718	2657			3920	1884			2999	0			0	25136			8853	12973
	1476	11111			0	12438			3909	12130			0	8057			2756	8073			12436	0
	3321	5104			0	1863			0	5128			5518	6495			8699	46639			0	9777
	21314	9930			0	0			6891	0			6288	5127			17407	5816			0	0
	0	10264			0	0			3326	112936			7693	13083			1783	5101			3112	21108
	2314	11951			0	15972			1956	8234			21790	14352			0	0			3457	0
	10480	31004			0	12161			0	9028			3059	35959			0	12812			11538	8942
	27614	0			0	8239			43827	6510			4420	5715			2678	24089			120270	3629
	0	7223			11436	12766			7391	0			13020	1980			5020	6293			2416	1761
	31853	4694			24985	3499			25285	2351			2935	0			0	0			0	3729
	40431	4386			0	1687			2141	0			1217	9600			6891	6695			49078	8241
	3578	14855			0	4604			988	4519			14114	13198			19264	8839			1365	13078
	7640	26743			6525	3863			12418	28985			4525	6224			5131	5707			3572	65185
	1938	10753			4207	0			1118	3139			0	1872			3969	8339			3902	4825
	19555	14115			0	11343			1568	10677			8631	1534			0	12249			5174	82504
	11884	8330			4164	0			3401	10807			4928	3128			1939	7748			3828	15680
	9272	1429			3224	3520			29324	14523			0	0			4367	0			7184	16965
	20935	15372			0	1667			6378	0			0	5812			10134	13481			0	3529
	13176	22077			5965	6799			16457	5137			25740	9262			12973	10666			5374	8140
	21771	28762			0	0			0	5544			32074	6981			3617	8454			67724	47469
	0	53250			3659	0			13058	14100			17420	5685			9158	9702			1256	13629
	0	18736			4261	0			7337	6545			198889	8387			1784	14589			1790	962
	2864	37031			0	0			7703	9816			0	34706			0	9096			0	1246
	14442	8873			0	11767			3828	22615			2991	3241			10530	0			4994	49998
	581	2657			0	4379			1918	3101			8717	8402			8331	9300			9581	2903
	0	0			0	6643			85317	61116			0	17875			1680	4886			0	2902
	10886	9572			0	9771			0	2878			1584	7242			0	2791			2101	4700
	0	51804			0	0			0	6170			2839	1543			1319	10268			0	2569
	17046	24254			0	20426			5127	7322			1864	57675			6778	0			0	17069
	1668	7956			0	0			4279	11895			0	0			4993	8126			4431	38659
	511	10595			0	9324			9666	0			0	1216			1667	0			0	4977
	14579	771			0	12065			1494	0			15852	0			0	20520			0	99691
	652	17552			0	13370			4840	26206			5316	8654			0	3975			1959	1175
	12198	12046			0	0			14360	33786			25951	2874			12069	4011			1761	9402
	3049	13338			0	9660			8222	0			781	14929			2787	2110			2055	10066
	9738	23447			0	9879			2139	2266			0	14817			2174	24151			26829	3339
	0	17970			41843	770			0	11779			2796	179760			0	0			4341	3912
	2820	4050			0	6116			10818	0			1623	10256			0	5774			11347	8456
	31490	12035			0	4278			4454	11397			5254	4245			3286	15941			8783	1231
	25696	8632			0	2363			0	3509			0	11818			0	3311			0	4542
	0	1884			0	7085			3511	7086			5713	20989			2387	5565			72494	54973
	623	705			0	8421			0	5681			4373	4963			1855	16619			4252	0
	2717	7343			0	5774			2882	10384			8520	13930			9884	4157			0	0
	14969	1515			0	0			1100	4850			0	3681			15661	7393			1445	5551
	0	48269			0	0			3558	3896			0	3079			7737	13292			17548	3132
	12812	13159			0	2579			4731	35160			0	2521			6810	13031			1791	0
	1321	1950			0	0			0	6122			2554	21443			10142	4126			0	4702
	2670	2799			0	16908			12061	0			1553	6266			7339	2328			1054	5774
	4038	22352			0	0			5185	8019			11773	8508			1192	10901			0	0
	8921	570			0	0			1191	3996			0	2686			0	3719			5095	55238
	0	0			0	0			12871	3484			0	3420			6654	6250			10610	2347
	9925	11915			0	0			3537	13950			2364	11890			2598	5493			3471	91537
	12994	883			0	3878			22329	7639			18542	3259			0	19097			9236	1197
	1989	1430			17904	4145			5687	4357			0	18477			1614	29152			18932	10941
	6310	8738			2100	19952			955	6338			1795	16678			81872	14600			1534	7326
	3043	18819			0	8757			3450	6734			2832	6402			5026	4644			1327	24228
	8501	11562			0	0			28414	5149			2297	19793			6323	16345			0	3954
	44456	22734			0	0			0	7464			4620	13962			0	8693			3738	4376
	2734	847			0	31924			16350	0			4212	19932			1495	29546			2390	4041
	6410	15015			26374	2502			12238	8930			6467	29422			0	0			7386	0
	1584	10947			2212	0			1033	51696			2518	20329			0	10628			0	0
	11896	9435			0	0			0	8683			6527	32452			1819	0			0	2489
	31252	11757			6695	0			980	4243			1387	26862			0	3508			3784	58467
	1250	7040			0	0			4065	21083			7094	126829			4405	24474			9935	0
	49166	12707			27491	9800			6969	3545			1175	5653			0	7578			0	1545
	6316	12199			4278	1877			2051	2092			2298	20586			2207	7834			14389	19112
	6175	18514			0	4439			2146	6707			0	13912			0	0			1405	3851
	6012	0			0	3764			1873	18319			5022	50142			7038	18672			0	0
	18772	1995			0	0			0	13397			3780	7738			0	3326			5254	1654
	431	19510			14208	2485			5398	5923			0	6137			3924	7021			25784	4421
	22051	6667			2463	12944			34657	0			13497	19785			1837	0			2432	28810
	19424	22929			5025	3196			35459	7427			4479	19107			1514	0			42028	11189
	25697	3308			20945	4257			4821	0			4311	26839			3894	1691			2164	12516
	11160	16220			5735	6545			3844	1720			0	16732			47544	2215			8885	3825
	9528	1912			15161	0			0	6109			1232	302171			33076	3301			3364	2547
	0	2139			0	11371			4569	8361			0	4486			6726	3406			2304	1968
	5895	810			0	0			2220	17058			0	9693			7050	36488			4362	2630
	1524	0			1655	35599			15150	4462			26942	1707			1026	2762			14879	5389
	599	1477			12451	457622			47168	10815			4864	10119			2346	4902			5244	3264
	15688	5202			0	6250			3799	9934			0	0			2665	3901			0	58899
	29530	0			0	4002			2993	10603			9081	0			0	0			0	8358
	4523	5836			4609	6768			7712	0			0	2592			1214	3622			29763	1663
	0	651			0	2943			0	7128			7301	4032			4602	7592			3272	20046
	4481	4159			4628	9338			14775	0			6282	0			1858	3771			12582	0
	0	9759			0	15126			4982	2158			12213	1625			0	3653			4038	21499
	20338	1705			0	7360			9290	4622			1319	3895			3431	20621			9683	0
	3497	11274			16835	13000			1638	3863			0	2321			1253	0			0	10286
	0	655			12575	7553			0	1182			1261	2973			12955	0			12881	1366
	9149	0			0	3163			9488	7266			0	9886			4579	0			19280	0
	497	5874			15904	22649			0	58379			29386	0			0	0			10072	1241
	530	9830			6933	3955			1396	12568			5180	4750			1686	0			0	8910
	3973	0			13343	5366			10203	40583			1870	5418			10055	0			14507	5217
	45840	0			0	3811			0	1831			6080	0			2149	18984			9411	13861
	0	0			8553	1959			0	6971			1223	0			0	0			6417	1277
	23767	4604			6539	18305			7796	1465			0	0			6236	0			1268	5929
	33207	0			2941	0			0	8322			856	958			2944	0			5843	1021
	39374	2314			0	4030			6466	18111			2990	5671			0	0			2903	42273
	4522	1029			6266	1539			0	63465			0	41793			2126	7309			5924	0
	4141	883			4706	19119			9337	1102			9654	3519			4459	0			0	15022
	111650	0			2107	20371			1055	4813			3489	2722			0	0			13347	0
	9063	28591			12084	10131			37686	1193			1779	4781			1645	0			11827	5539
	19788	2752			3634	2899			2850	10095			8931	5634			9257	0			1462	22215
	2788	0			0	12708			0	1901			0	4003			1275	0			3954	0
	19701	0			0	1875			2303	6313			0	3315			1323	0			1508	2059
	2378	3410			0	12192			9920	0			3176	3025			0	0			1479	6323
	2242	0			0	11678			12139	0			0	3540			1748	0			2188	83283
	2699	7234			0	1472			6213	0			6564	7054			98500	8887			10303	1936
	3631	56482			0	1976			1369	7014			3475	11155			5315	0			1661	15342
	2791	725			0	8810			2274	121656			2119	13043			1673	0			2512	3396
	1045	29284			2409	2574			0	6668			0	6127			0	0			2949	0
	5386	1596			20685	5734			4540	12440			847	10363			11459	0			18569	3283
	932	7819			0	7746			11894	18497			0	12515			6065	0			18290	1026
	27194	49244			0	10503			2858	3794			4796	29911			0	0			2072	58881
	1141	8519			15876	3625			0	3869			3552	18304			3172	0			36521	32869
	31168	19995			3336	4572			1520	3411			4792	11734			12063	0			1756	0
	1050	16029			2640	11389			5882	16833			11760	16354			1436	0			0	8889
	0	3696			0	2898			11138	5611			9058	6664			4264	0			7493	10942
	3209	12093			0	44756			1773	24919			0	2586			1659	0			19624	12240
	1054	11032			0	0			20629	12863			0	21864			5860	0			17313	14297
	5323	3298			0	22162			2965	2022			879	21777			10800	0			6691	23795
	4907	12099			0	3425			5569	13802			0	0			1541	0			0	8526
	6675	19576			2317	4053			2580	5786			7237	0			1539	0			0	7882
	0	5171			3280	11591			1293	5440			0	0			22842	0			4346	0
	865	0			0	5962			9671	1539			1632	1661			1124	0			7146	4338
	9408	1751			0	3646			0	1371			5926	7996			10561	0			14093	1059
	54875	13188			0	835			4714	6513			10137	2932			0	0			7663	6303
	32833	3968			5278	9533			3932	8068			2435	0			3776	0			24788	3979
	2845	0			0	3077			2295	5410			0	0			1368	0			7576	21338
	6582	0			0	2081			15680	3695			0	3585			7000	0			2506	0
	0	7690			13038	23650			7250	24052			0	0			0	0			0	0
	20234	6399			0	6000			11898	8586			3054	10822			1144	0			1022	14939
	24613	17846			0	15996			4419	2312			12252	5424			10369	0			2283	0
	1996	1127			0	2986			0	2803			5804	8188			0	0			3384	2639
	16091	0			1429	1364			12606	4818			7961	0			5136	0			4741	0
	33381	5138			5446	17467			0	101119			3362	1809			8350	0			5139	2671
	5834	15533			3488	1861			898	7977			7939	2939			1113	8783			3050	14633
	23405	21215			0	5205			3854	11884			2594	2158			2039	6561			7392	2358
	920	35330			0	3747			0	1184			7214	0			2435	57323			0	5332
	0	14474			0	3806			1359	6235			91361	0			0	11720			5170	1125
	6344	9392			0	1899			2543	24714			1711	1077			1104	1889			0	0
	2076	96576			0	7883			3165	18658			28950	0			5645	15088			5335	0
	28851	20401			0	0			5263	0			3982	2698			0	9697			2187	5977
	0	0			21930	1248			957	23713			4430	1749			8521	0			4903	0
	401	31619			0	17439			0	8255			2139	2518			1565	0			0	1691
	0	16635			2317	11944			4090	0			6839	0			0	6354			0	2198
	1096	20992			0	27493			0	8286			4748	0			14180	0			0	1881
	19833	6024			0	4733			0	1582			1890	2224			0	14173			4776	1570
	4882	32718			8234	11470			4341	2461			0	18136			6192	22551			3830	6034
	1341	22932			0	3122			1341	0			13375	11660			9591	0			1524	1133
	1923	3141			0	78162			0	5532			9270	0			4906	3628			1679	0
	452	30434			0	0			6122	14659			23163	0			7201	1611			1085	0
	0	39216			0	4566			1633	1356			3114	0			0	2254			0	0
	5036	68490			0	3820			3458	11200			1356	3602			7554	2170			4613	2859
	7402	23885			7045	2646			4755	6851			6533	0			1878	0			0	0
	1850	2587			7133	0			5936	0			0	7897			1321	8416			0	46366
	8304	36796			5869	1086			1750	68721			12911	6248			3178	1628			0	11113
	3045	30290			0	4715			6613	10052			5576	3864			4497	3107			0	8216
	52580	15299			0	20296			6153	2906			5577	0			26460	2071			0	0
	3282	497			13685	1464			27261	10851			2847	7351			7137	2721			5286	13614
	1179	44079			0	5942			4842	0			2449	0			0	0			0	9355
	13503	0			0	6948			9129	0			2295	5432			6437	10621			0	4859
	0	0			0	7057			32049	0			6167	2138			9354	14758			2146	18754
	19140	15483			12699	3594			5805	25804			6390	8168			971	5891			0	0
	7952	518			0	3360			6640	62637			1326	1444			1086	0			3144	21335
	610	4976			6079	25354			0	10149			4571	7775			0	12113			0	0
	0	6025			0	37485			9573	4393			3871	7138			4786	5526			0	1683
	3901	18246			0	0			9059	132076			1858	0			10144	2581			2631	4191
	15128	10727			3762	1158			1813	25200			8333	1807			4684	10491			1020	3097
	38885	11144			4818	4582			1436	8585			45259	0			0	8793			0	19736
	52343	30193			0	0			3973	65179			5453	15012			14788	6972			0	24119
	3902	0			0	0			7848	9161			6222	2104			4313	13670			3724	0
	15794	33415			0	0			13759	5413			11196	0			1292	13621			7194	3435
	5126	0			8128	33952			2326	9373			22596	3443			6583	12230			0	97326
	4846	1564			0	11378			8698	10873			53966	1644			911	0			5640	2572
	3501	0			1984	13366			9589	22880			9241	4317			1476	6491			6085	11790
	3356	0			4269	9768			20124	0			7460	22247			1164	8507			0	15450
	7414	2295			28339	1065			1878	98949			0	4081			2478	146874			2723	4823
	16282	24179			14555	13468			17021	5080			3708	1657			23124	8183			6436	16760
	8744	8695			3504	28823			23266	115462			0	1700			2805	10441			0	0
	8702	27621			17622	1335			5330	3782			3338	73731			3395	8828			1077	10351
	1671	657			3622	3543			3949	90412			3898	1456			0	6858			2126	11945
	0	1995			6172	7369			0	4857			4120	3116			7096	0			3534	21543
	1759	0			31032	0			6083	45893			4001	0			3164	0			5972	6714
	2621	16589			1715	0			1680	1574			6785	68967			1500	1500			2205	0
	731	31402			1809	6176			10695	8918			0	0			986	3049			0	11308
	0	0			0	7364			1422	191413			4025	12675			9585	8232			2009	3414
	8419	16033			1365	5873			0	21332			20504	0			6272	1600			0	10309
	22652	9112			10759	3715			1320	5619			0	9558			2890	1268			1356	3917
	6477	7477			3273	31254			0	303101			0	6516			5085	12141			1885	7265
	5450	116055			6049	0			1486	15592			0	6213			4794	6380			8063	12487
	22109	19611			118690	33739			6830	9474			7129	0			6842	5151			1406	6102
	434	11708			7979	4782			0	1733			20122	1387			0	9767			0	13799
	10300	9235			12556	7528			7317	9081			1176	1473			0	0			0	0
	6447	34725			0	0			3657	18996			0	10211			1828	7663			0	2306
	0	51356			6376	4034			5844	4970			0	2001			1538	9884			7284	7846
	3108	8939			5400	4048			0	11341			5015	1726			0	3718			13706	12278
	0	19367			17694	3346			18284	0			12438	16284			3479	2673			0	11525
	9624	6679			0	5489			0	1430			0	0			4154	5722			2748	7642
	16231	26647			1636	949			19619	3725			1607	6897			6959	5350			1176	3664
	36682	0			1667	2416			6785	4755			0	8403			6030	76748			7476	3550
	21298	23575			0	1488			23171	12531			16833	19755			13266	69089			2879	1218
	7867	21940			62878	40133			0	4516			780	3075			1463	10055			0	9040
	6758	0			11816	2256			20178	15247			5591	2345			10596	1727			0	4538
	974	40452			0	1396			0	1806			7175	12673			1271	2349			1781	4055
	24491	8404			18207	2325			0	2677			0	3595			0	8876			0	4018
	1487	13528			8458	6574			0	6798			3649	7232			4150	1204			1094	7927
	850	20260			8821	2748			8710	12782			8201	7317			3133	17461			0	2932
	1126	0			6591	4546			3340	3278			1688	39612			0	39003			0	2400
	10378	34410			0	1185			4602	3977			0	0			0	0			2848	44434
	1453	10227			8178	10516			4422	17379			1648	0			1719	2036			5472	40015
	2566	17791			3106	0			4943	9284			26215	2978			71934	4963			1306	0
	1133	52690			7170	5006			2341	52236			8242	0			7782	1242			0	0
	3103	4161			2426	7857			1505	5280			6396	1658			2949	1482			1860	3696
	6996	20339			11408	178037			20786	1790			5634	2923			1554	19157			5371	2282
	45783	2790			3308	3205			1695	9581			0	0			2368	1555			2728	1658
	19480	2485			9231	10985			1556	26443			3250	0			3897	0			1601	4581
	1084	93902			9963	22265			9313	1853			6425	3676			1505	0			10388	37662
	5133	23543			2366	1421			5258	6186			11690	10445			18262	0			4731	4365
	26188	23237			2143	8402			0	29940			0	2777			5536	5907			2926	55729
	25692	8352			6594	8477			33918	55330			0	4950			3824	0			6058	0
	0	11850			8270	1365			4572	14071			0	1842			3297	12530			3357	0
	18460	90644			6814	16012			9883	9320			8541	0			6033	3703			1407	0
	7754	71599			11998	6343			1124	82341			1814	1651			0	7878			4700	1357
	4777	9779			0	6457			985	12847			2279	1302			4540	2449			3950	1308
	3431	11098			0	9775			3332	1442			1330	1854			0	1576			5168	16216
	7856	5247			2103	3346			0	9624			2979	0			0	0			0	12526
	6746	8071			4036	2475			6477	7265			0	1330			0	11224			0	4598
	55302	13147			1679	4658			16315	12463			10924	13657			5996	7590			1811	0
	1282	25573			0	0			3250	28129			2936	169152			16679	13434			3551	8429
	4271	0			0	9200			9200	8114			0	4780			0	0			2909	3574
	7626	22687			18265	0			3229	25817			2020	10110			0	23176			1035	36771
	2702	3284			15077	28598			1796	0			3797	4147			0	0			0	5894
	19421	0			2343	23990			8741	5551			3230	11919			4947	1491			5698	6064
	1958	6130			6265	6846			0	1886			1667	8390			0	0			0	8725
	16994	0			3421	0			18335	3352			1445	14029			5897	14788			0	1425
	11810	8320			8126	0			3130	9981			2353	1107			14113	5837			1944	0
	2601	9673			1567	1194			4945	2955			13215	11609			15190	0			0	5559
	3292	1396			28127	19756			12819	5097			0	22484			19276	34217			1392	5393
	1100	62651			5840	7093			74648	14191			0	0			21472	9493			11253	8409
	27042	2012			3980	1785			3676	13813			1522	22631			93580	0			1323	8739
	31011	0			0	0			0	17230			1910	32442			9668	5758			1517	5825
	0	370			4597	2733			0	21860			9058	38614			9502	7043			0	6611
	1213	1545			0	7417			0	0			6198	11324			9986	597472			0	0
	5376	0			2461	2215			2974	12385			2213	8580			13466	0			0	13743
	23240	10425			0	9277			6192	20452			0	32780			8045	8372			0	1469
	33518	0			0	10664			3307	2929			5635	16917			21970	23932			1717	11487
	5329	156374			6637	0			15072	74894			0	3859			5013	0			0	15231
	1029	30492			3261	4812			0	165164			9784	16038			28138	28979			1528	17766
	1704	22732			0	0			0	11558			9447	5898			4619	3912			0	1811
	20603	0			1914	37138			4923	21410			33070	8411			1721	5889			2616	7517
	22463	25541			2099	4924			2574	0			33840	4401			0	7639			2915	6782
	4337	34666			11762	15523			2571	17146			1671	7417			5827	2433			0	9186
	26681	14523			5607	0			0	13814			0	5871			0	0			1579	6388
	14050	8547			7964	1919			10026	13956			8763	0			17706	4227			0	7895
	58721	40485			147206	14615			6373	8733			86728	6685			5974	9652			0	0
	5543	32728			18399	2392			4351	25156			2031	4008			8869	3911			5340	2797
	1716	24572			4213	14975			8175	4237			6440	24340			0	7611			7562	4632
	1518	2759			16968	9798			2214	1868			27218	14710			77863	3532			0	3218
	30716	23070			0	22159			3015	14146			8863	36778			2172	6126			0	57819
	7951	3534			12384	106614			0	0			0	40575			24835	6005			0	0
	35774	7071			1958	12362			11345	14041			2382	9679			4221	9157			0	64556
	13701	38529			3580	16433			5647	9464			19468	3324			4702	11199			3155	7835
	2401	23355			0	1893			3480	1999			0	19177			0	26564			2069	25101
	30108	7920			0	3103			10074	24483			0	0			1266	3776			3178	0
	20236	9595			0	5378			0	7576			2118	3551			4677	24557			30050	1425
	27901	49192			2624	4735			13876	21594			5700	11037			0	6141			2160	2388
	16249	7639			18183	6934			6295	0			0	7802			13514	0			0	0
	26627	41196			0	27208			7513	25285			0	19027			12358	0			9464	2989
	31776	26704			1130	34947			2716	0			1725	46968			6388	54981			35633	5751
	0	5051			2945	3776			11748	6048			10848	0			0	5573			0	6428
	2046	13821			48348	11726			0	5998			9500	0			2104	10228			0	17886
	6534	4818			0	3587			10052	61482			23410	12574			0	9490			2011	3226
[truncated: 9,363 more rows]

## Sheet: Fig 2B
Readout: mean gH2AX intensity
REP1					REP2					REP3						AVG
WT MYH4 GFP					WT MYH4 GFP					WT MYH4 GFP						WT MYH4 GFP
NO DOX		DOX			NO DOX		DOX			NO DOX		DOX				NO DOX		DOX
siUNC	siMYH4	siUNC	siMYH4		siUNC	siMYH4	siUNC	siMYH4		siUNC	siMYH4	siUNC	siMYH4			siUNC	siMYH4	siUNC	siMYH4
47.32	175.54	47.21	44.18		27.15	73.28	66	70.95		43.72	36.72	17.62	74.16		REP1	49.1038	115.802	62.1801	68.2131
55.65	168.88	79.43	37.03		18.65	101.98	67.12	62.51		37.32	36.79	43.71	61.05		REP2	58.6469	178.791	65.0189	109.126
56.52	87.31	48.49	47.07		17.8	108.67	49.64	106.52		96.69	48.71	27.34	38.58		REP3	59.2314	187.679	58.8503	145.027
33.23	52.23	44.79	43.02		98.86	40.46	91.34	104.8		61.36	66.18	33.11	50.66
71.91	74.07	23.37	36.08		54.36	67.47	91	78.68		171.71	88.51	62.47	31.65		p value, paired t test	0.03		0.09
66.19	58.04	64.36	41.83		71.03	45.74	75.01	71.86		32.25	40.39	32.59	47.56
61.28	50.21	70.04	48.53		40.4	54.45	70.16	107.83		61.28	58.15	31.93	30.47
31.8	73.67	41.19	92.34		45.27	64.97	84.34	82.51		119.81	83.41	60.9	176.16
43.92	127.69	60.96	41.48		78.21	47.09	67.86	102.27		33.33	82	70.18	46.88
61.02	65.12	42.46	51.36		66.17	104.76	62.68	110.63		38.31	48.14	25.71	54.14
40.74	61.52	50.32	34.66		30.38	50.27	44.37	92.23		92.81	106.05	123.19	23.03
49.31	62.06	54.71	31.61		23.24	87.54	49.08	99.91		37.91	101.31	47.86	28.81
53.45	48.18	36.46	77.45		54.84	61.57	51.79	98		72.14	58.21	933.72	46.88
56.02	60.5	58.79	54.25		51.48	271.86	100.86	106.27		46.72	845.47	33.71	59.83
42.58	63.46	80.32	53.62		58.51	70.69	100.3	122.63		50.01	914.74	39.34	84.64
89.42	271.29	68.16	40.27		53.17	29.8	62.76	101.19		55.32	832.91	33.08	79.05
50.3	68.63	29.79	44.45		84.17	42.26	61.56	107		36.86	931.64	33.21	66.2
48.74	457.85	54.11	74.22		42.6	530.83	71.55	89.59		43.98	199.01	30.91	36.58
35.33	53.53	47.69	66.89		56.19	676.05	55.4	79.02		32.56	100.31	35.9	31.73
33	87.24	48.62	106.74		104.09	98.99	122	119.41		44.02	73.4	50.41	29.99
47.78	127.71	38.18	45.31		71.37	84.98	80.65	77.9		23.78	61.5	49.5	77.47
39.88	77.59	40.48	36.26		142.46	100.26	54.52	83.22		35.4	79.93	30.35	93.25
42.72	87	46.8	63.97		22.07	57.07	73.49	77.96		106.28	56.59	83.98	32.37
60.01	36.52	56.81	36.36		73.03	105.39	94.9	78.41		38.48	72.13	31.89	74.51
33.88	75.43	118.84	31.71		99.05	93.4	63.35	157.5		49.19	45.22	29.14	328.21
47.02	63.04	51.03	93.9		78.68	121.9	58.53	152.29		42.42	77.8	41.35	88.07
44.06	69.49	67.26	40.98		20.72	993.86	96.57	118.82		37.22	188.48	21.33	56.09
42.12	58.3	74.8	63.28		24.67	60.8	56.6	1540.84		76.65	122.75	43.78	44.66
68.13	58.06	55.04	61.7		50.55	70.89	71.18	88.8		41.57	47.6	205.24	46.14
53.65	42.28	38.63	79.7		24.26	65.4	90.11	517.91		111.52	282.22	28.03	65.2
57.18	65.1	57.88	52.19		24.25	61.61	73.91	88.59		34.63	66.36	36.64	38.44
88.82	62.13	93.91	64.59		88.95	103.2	151.01	93		39.18	349.4	50.08	69.49
56.5	55.89	54.31	32.45		19.44	213.62	73.01	83.04		43.32	105.15	24.89	102.61
43.94	40.79	79.24	33.61		53.54	110.16	58.46	132.31		34.46	109.33	29.17	62.46
58.28	55.13	56.99	73.91		17.39	91.4	86.2	164.14		37.93	167.4	27.79	67.25
58.18	57.23	30.4	26.46		83.71	44.6	64.17	121.32		36.07	531.72	63.33	56.37
71.68	53.11	59.11	37.99		95.6	94.49	58.29	84.48		72.67	101.8	54.16	91.61
49.7	49.1	60.35	64.73		67.75	144.35	40.12	112.73		46.62	77.23	75.33	33.12
54.62	44.01	31.4	71.92		26.2	64.99	62.24	81.14		48.95	183.96	47.81	61.89
77.41	56.66	70.66	62.94		97.28	121.73	70.61	159.02		279.3	157.75	35.19	116.42
61.85	87.9	41.55	35.7		25.27	86.46	65.41	109.06		28.37	50.26	77.67	703.58
43.61	47.6	48.13	43.01		44.38	143.54	51.16	114.43		28.26	112.43	65	70.12
54.26	49.85	57.74	61.43		51.24	302.75	64.78	119.87		33.12	437.57	37.06	70.13
53.49	38.68	63.58	42.46		24.67	366.26	52.02	3104.09		44.67	2211.33	28.42	2413.51
64.51	52.71	69.06	35.73		41.61	222.82	33.66	98.58		24.81	42.22	23.35	104.35
65.7	49	58.72	38.76		47.88	214.88	60.38	73.9		33.4	56.66	24.36	47.55
88.29	52.89	49.58	37.12		55.77	119.93	62.12	106.58		32.16	64.2	58.98	38.48
59.18	34.61	48.31	44.12		37.42	128.8	53.94	93.11		112.52	53.73	36.33	75.28
64.65	75.22	43.01	38.83		66.02	83.15	56.7	103.59		39.1	58.35	30.74	32.75
41.46	822.39	61.35	64.18		25.82	50.68	55.99	136.69		31.47	63.76	26.19	70.44
70.56	44.16	45.14	38.93		30.49	115.82	45.37	254.04		74.44	67.65	22.34	55.48
45.63	54.79	49.06	41.14		83.33	131.54	73.85	109.08		47.92	69.71	22.27	60.15
62.53	179.12	58.14	65.75		27.97	138.69	49.01	91.95		23.24	65.31	108.2	32.17
43.71	41.42	58.48	38.71		43.79	78.14	66.65	89.2		19.62	100.81	30.24	342.57
54.42	50.26	70.25	35.7		32.93	63.24	42.94	92.28		22.74	50.09	20.97	75.98
64.78	65.14	66.44	49.97		23.54	80.04	55.83	116.43		42.45	53.5	27.5	45.39
138.82	78.41	47.87	50.55		50.33	82.85	44.09	108.12		3039.31	162.66	24.74	44.41
48.54	52.89	89.56	40.57		79.45	150.21	53.39	86.46		18.92	61.62	25.66	83.1
57.24	86.05	54.46	41.1		30.62	208.41	61.25	100.21		26.9	48.44	21.27	54.05
62.28	54.48	60.66	39.77		43.65	87.99	68.54	112.79		45.5	32.61	31.84	74.18
54.18	61.05	104.25	43.56		18.23	97.29	68.75	88.46		26.9	33.16	31.26	77.5
73.18	63.3	56.89	59.79		34.5	72	49.78	84.63		33.47	97.27	30.27	285.21
86.6	48.95	44.86	87.79		45.76	70.94	48.61	106.31		51.71	50.03	24.93	55.21
27.62	1454.69	79.36	38.44		40.04	122.01	48.38	76.45		32.65	55.29	25.67	235.39
45.4	47.73	45.49	55.52		82.85	95.39	60.44	126.67		44.44	35.24	31.96	44.18
67.76	42.1	62.76	53.09		59.8	89.79	123.55	97.91		29.6	115.29	46.79	48.27
36.78	43.34	40.11	44.24		44.95	233.69	65.99	96		39.39	120.94	40.45	48.61
57.96	40.42	50.33	51.88		51.78	47.68	70.86	87.37		51.29	42.78	29.87	58.32
30.12	49.48	69.27	30.04		47.75	68.34	70.37	107.33		66.54	54.98	33.7	74.63
69.86	90.03	61.92	66.61		36.43	67.99	49.77	63.48		97.79	53.41	45.15	53.93
90.73	52.95	51.02	42.51		33.58	75.41	72.29	65.05		36.79	159.65	24.41	44.75
52.7	57.4	54.99	41.81		73.86	91.13	85.7	145.55		45.63	113.4	27.32	31.49
69.77	37.74	76.66	35.71		30.15	111.9	86.16	88.16		38.4	64.88	34.99	40.66
73.16	42.05	49.99	54.42		31.3	48.14	85.58	127.96		31.72	409.99	35.47	61.29
70.39	77.76	63.27	48.97		36.45	126.32	63.13	171.98		70.86	397.02	31.76	39.96
47.26	36.84	71.35	56.2		74.08	68.51	80.24	236.76		33.02	93.69	107.92	103.84
47.84	44.55	58.13	32.37		27.32	269.14	52.11	226.52		30.52	75.08	43.41	63.45
71.24	44.84	86.53	30.94		81.43	172.51	97.88	154.86		30.11	228.5	45.91	112.98
55.57	42.35	51.99	42.38		34.94	56.06	60.13	113.54		62.98	395.52	43.7	24.48
76.99	72.9	88.52	56.8		44.44	77.2	46.94	134.34		31.64	68.87	32.53	116.65
48.85	43.87	60.02	74.61		50.41	74.08	72.81	83.77		38.76	66.52	44.52	50.21
58.01	109.85	89.31	51.58		28.62	75.33	61.04	432.22		28.62	73.54	31.45	35.94
49.41	60.4	76.47	47.88		41.5	85.45	133.65	84.28		62.85	73.89	33.81	32.4
50.28	67.24	41.4	3941.89		27.55	75.34	52.62	202.54		94.51	73.28	32.82	46.65
55.78	1343.65	64.12	28.94		66.64	118.73	54.77	112.93		34.82	101.98	34.29	50.99
35.94	54.18	83.98	39.89		23.79	208.06	51.33	73.91		27.59	108.67	146.91	59.24
48.64	47.53	69.64	44.32		58.6	148.91	78.54	107.44		66.84	40.46	26.57	70.02
62.62	68	55.22	40.41		19.42	109.83	113.64	193.28		30.56	67.47	22.53	44.49
47.47	44.02	51.86	28.46		60.65	137.63	85.97	112.37		27.31	45.74	34.63	45.4
50.86	50.78	143.2	40.79		14.68	59.19	69.77	80.48		32.87	54.45	23.17	45.21
81.77	45.05	63.51	57.78		45.66	79.61	68.69	90.71		34.15	64.97	21.83	38.3
73.26	47.91	70.12	76.29		52.55	74.08	69.9	99.18		98.59	47.09	25.46	95.05
49.38	54.01	47.09	49.94		77.44	109.9	104.83	78.4		25.72	104.76	27.66	136.96
51.98	59.04	56.15	72.4		38.01	120.23	72.76	80.16		28.54	50.27	199.63	38.4
74.18	58.48	47.55	40.26		42.76	162.55	52.4	150.48		35.33	87.54	50.61	64.85
45.44	53.5	60.01	60.83		44.13	145.78	94.94	80.69		135.67	61.57	23.15	43.34
49.79	55.48	67.2	49.11		45.98	76.4	103.54	113.81		40.14	271.86	30.76	113.45
105.78	72.65	101.41	38.05		29.17	184.32	83.74	79.41		42.02	70.69	24.23	48.24
60.75	48.91	56.81	38.79		98.64	60.86	57.89	75.56		27.74	29.8	23.96	32.15
47.55	111.46	39.86	47.36		39.29	316.64	54.3	162.84		41.07	42.26	15.54	44.14
41.27	106.55	65.89	46.72		53.83	77.22	65.46	108.17		81.53	530.83	21.74	55.65
63.2	47.34	53.07	75.27		43.26	91.79	50.48	80.75		23.25	676.05	59.17	116.32
54.97	47.94	58.09	39.25		36.99	110.63	63.99	187.15		22.11	98.99	25.18	56.25
72.3	55.56	50.27	54		34.9	85.4	51.35	72.78		31.81	84.98	51.69	55.87
58.69	61.55	134.49	43.65		47.68	89.89	42.14	80.65		42.08	100.26	36.31	80.61
59.06	38.72	48.21	58.68		26.13	122.76	45.94	91.86		33.53	57.07	29.86	75.29
44.15	59.25	111.6	38.66		33.62	206.52	52.62	65.05		53.03	105.39	37.25	58.49
67.14	78.05	75.94	35.02		19.41	121.65	117.13	79.04		42.98	93.4	45.45	336.37
56.57	82.08	114.03	119.81		147.77	72.53	88.43	115.12		117.72	121.9	155.44	335.83
38.88	61.93	80.74	41.04		46.34	245.94	63.46	107.66		54.86	993.86	55.96	87.09
42.83	72.76	57.72	37.15		32.43	74.41	59.75	100.95		27.43	60.8	38.56	47.39
46.66	76.04	50.02	56.96		53.01	87.29	72.98	67.49		27.99	70.89	23.12	41.51
69.03	52.82	71.41	60.4		56.21	68.61	83.98	80.2		20.49	65.4	69.84	38.54
40.64	90.37	35.19	38.13		25.18	62.13	67.93	52.63		29.09	61.61	45.4	65.01
33.73	74.77	86.16	48.56		83.24	71.59	80.82	65.64		22.7	103.2	27.35	132.26
48.62	53.65	101.51	51.3		43.52	82.34	115.57	221.97		38.79	213.62	89.65	149.94
39.35	40.69	52.86	71.32		158.16	92.85	76.75	79.47		26.16	110.16	28.55	62.97
53.26	69.27	99.13	75.03		20.87	123.25	64.82	58.09		33.09	91.4	41.69	103.03
51.9	88.54	66.95	53.16		24.14	82.9	96.68	117.14		33.56	44.6	29.77	59.46
35.18	82.19	53.07	37.17		54.71	171.75	84.68	135.13		31.93	94.49	46.11	38.51
65.29	45.38	43.29	37.47		53.15	82.47	49.04	106.97		29.93	144.35	30.95	51.09
46.78	61.32	59.55	40.09		19.46	96.5	107.82	88.75		47	64.99	191.17	48.15
96.4	99.76	42.25	69.64		28.19	144.04	59.74	69.64		248.87	121.73	34.18	80.16
64.73	54.04	65.48	61.1		26.76	83.01	60.5	94.93		32.98	86.46	30.54	62.3
38.26	66.08	98.38	28.21		69.14	192.11	83.3	115.69		26.78	143.54	24.96	69.55
56.47	56.55	141.18	37.08		29.18	143.58	98.99	83.49		32.19	302.75	24.22	57.97
57.94	79.89	85.08	32.46		28.57	47.99	64.97	55.85		29.4	366.26	29.16	39.56
44.8	70.45	56.06	45.77		33.93	60.77	92.36	63.59		28.68	222.82	50.51	70.35
49.5	52.33	59.49	53.48		212.51	88.08	101.79	109.5		38.53	214.88	38.84	48.14
40.05	73.19	50.72	40.23		16.79	131.25	70.79	70.44		62.1	119.93	41.95	62.81
96.33	61.48	39.4	47.56		40.55	191.03	61.07	97.23		27	128.8	70.43	91.23
100.84	62.42	56.47	46.23		52.73	93.55	59.23	96.73		40.68	83.15	49.41	74.56
40.2	85.22	63	53.7		36.27	88.55	90.62	181.86		157.25	50.68	23.17	191.97
54.99	68.44	51.77	53.47		82.08	147.72	63.54	81.95		65.46	115.82	28.92	55.72
36.44	49.99	41.14	52.05		71.82	97.21	61.4	63.52		22.17	131.54	87.04	1595.9
63.46	71.51	40.29	44.08		57.2	66.13	151.68	216.37		28.35	138.69	21.48	107.41
27.16	58.25	67.75	134.62		43.32	134.94	110.4	118.02		51.36	78.14	133.3	230.84
47.71	98.42	56.05	45.36		75.84	98.57	113.63	109.2		34.96	63.24	98.71	280.72
47.1	83.83	53.4	101.14		40.83	131.58	76.63	157.27		41.67	80.04	30.19	39.05
27.4	69.38	57.44	34.33		55.96	77.72	26.62	126.63		39.98	82.85	81.89	46.1
42.47	60.36	49.79	79.37		38	69.35	45.89	78.34		76.64	150.21	35.73	45.95
69.72	48.57	62.11	81.71		79.08	86.98	87.06	101.65		31.13	208.41	31.17	73.2
51.14	45.01	74.31	76.51		74.53	59.95	71.86	92.25		80.06	87.99	28.97	144.82
50.33	94.99	86.78	41.87		155.07	63.6	50.33	122.56		64.82	97.29	23.74	32.71
66.85	51.29	70.38	33.59		66.52	78.64	80.81	63.47		38.36	72	34.98	143.75
34.21	199.16	65.52	94.63		52.54	49.07	100.26	150.48		42.28	70.94	30.76	93.31
39.46	82.98	62.97	52.16		67.32	276.96	71.24	129.12		26.36	122.01	22.92	73.95
32.03	61.35	86.74	157.96		272.65	108.49	106.1	153.06		42.64	95.39	20.48	84.02
40.57	66.39	59.6	41.39		143.77	45.89	200.84	138.54		36.37	89.79	32.14	174.08
56.86	55.57	58.61	69.14		51.75	104.6	93.95	210.66		46.95	233.69	21.99	104.37
64.13	55.91	55.45	50.65		44.04	253.59	91.01	147.15		54.8	47.68	25.35	37.8
37.86	60.14	71.49	54.71		64.1	36.67	201.36	82.78		38.15	68.34	56.4	57.44
59.12	102.31	69.18	56.52		54.1	228.97	90.23	95.84		68.02	67.99	17.52	56.36
46.08	62.27	59.45	35.47		55.57	68.09	79.25	122.21		40.33	75.41	48.2	81.41
52.28	48.96	40.19	30.3		71.33	199.9	57.97	151.99		32.34	91.13	58.5	79.92
103.45	295.08	38.68	38.23		60.3	180.33	113.39	2666.36		44.82	111.9	38.4	84.36
51.13	81.83	68.18	62.54		67.28	84.05	90.75	154.08		42.24	48.14	27.99	75.71
55.25	66.31	43.42	37.86		72.53	69.21	107.71	148.2		38.12	126.32	25.5	37.01
53	78.1	86.64	77.52		50.85	158.96	115.85	193.73		37.93	68.51	53.25	755.29
48.93	58.5	29.46	43.9		48.48	111.55	72	121.22		38.15	269.14	31.58	31.96
149.37	82.99	35.18	52.4		83.55	106.32	79.22	146		45.46	172.51	39.24	90.47
49.6	83.59	45.02	100.44		52.62	65.24	105.54	112.91		59.4	56.06	132.04	56.82
28.7	49.39	71.73	42.99		66.41	69.78	77.95	95.82		39.68	77.2	22.48	55.99
59.43	53.01	48.87	60.77		215.15	143.7	74.43	88.96		29.08	74.08	20.86	234.49
36.41	40.58	45.65	135.77		207.81	111.49	59.51	81.67		25.09	75.33	28.28	200.32
93.79	60.23	43.56	36.72		60.87	1886.5	67.89	77.29		65.18	85.45	28.34	105.85
58.95	46.99	48.41	77.2		48.2	82.34	78.89	95.41		44.11	75.34	27.66	60.63
59.26	65.03	31.78	69.63		62.23	99.67	101.22	101.92		49.14	118.73	21.58	39.28
44.45	57.02	40.18	52.76		38.81	82.66	118.51	180.26		25.95	208.06	25.73	56.84
65.8	59.73	47.21	55.08		48.23	324.68	70.04	141.74		95.06	148.91	19.62	61.25
85.25	115.01	89.39	48.72		55.49	103.65	81.41	118.2		49.98	109.83	35.19	40.85
77.22	73.63	147.03	61.77		81.91	437.54	65.69	812.58		84.49	137.63	410.16	62.02
57.18	138.53	55.5	46.6		49.35	138.08	49.07	62.61		42.98	59.19	29.97	56.38
53.86	115.02	61.64	36		74.39	207.28	51.81	267.2		58.73	79.61	33.17	86.68
77.37	40.85	49.48	47.51		65.51	178.68	58.55	130.88		45.28	74.08	55.73	88.48
59.14	103.59	26.36	38.75		96.59	81.54	60.16	74.36		80.84	109.9	59.42	53.77
51.38	137.3	49.29	49.16		40.24	142.01	54.89	63.4		50	120.23	34.83	50.06
92.28	62.41	58.27	51.64		92.3	280.92	61.07	63.28		51.29	162.55	39.53	222.12
39.48	46.77	49.71	52.93		78.02	428.21	88.45	92.12		45.7	145.78	20.99	208.24
67.83	55.47	53	69.33		68.73	136.36	134.97	145.65		30.81	76.4	24.77	45.89
57.81	65.51	50.96	47.61		58.2	3766.35	84.14	521.44		58.79	184.32	20.44	44.29
32.87	47.39	46.38	44.43		28.54	66.98	93.91	126.09		67.8	60.86	135.27	64.52
43.01	178.75	33.9	67.32		32.61	70.64	91.14	93.97		39.65	316.64	31.71	52
47.56	98.86	34.91	55.47		50.12	94.7	80.97	143.94		47.58	77.22	25.58	164.75
57.26	261.96	58.66	49.29		84.86	60.7	102.66	114.83		40.56	91.79	66.12	62.07
48.52	69.42	54.99	119.79		21.46	89.99	85.74	98.2		51.26	110.63	40.13	46.77
64.2	130.37	52.38	60.82		42.2	50.76	91.4	87.42		35.79	85.4	31.87	78.62
40.53	122.01	43.25	45.61		52.98	63.11	99.16	83.19		80.04	89.89	60.88	54.46
74.98	55.68	38.36	151.11		50.21	69.39	61.59	134.01		59.91	122.76	69.44	45.86
72.88	59.81	50.37	41.06		22.55	114.54	78.1	111.85		82.82	206.52	47.6	229.16
32.19	58.52	46.69	60.27		47.14	230.62	69.64	120.09		45.56	121.65	25.5	63.13
52.12	165.01	66.28	39.55		63.07	266.24	91.28	42.33		50.71	72.53	33.69	74.6
28.32	76.36	48.94	39.99		52.63	76.28	54.54	48.66		95.59	245.94	26.1	64.13
38.68	75.97	65.44	47.25		48.26	50.18	56.83	49.04		61.52	74.41	55.66	55.54
79.09	109.18	54.65	53.7		68.06	129.09	110.58	49.82		3427.04	87.29	31.9	79.47
41.53	85.29	206.8	44.9		64.24	168.05	74.21	124.45		58.21	68.61	22.89	66.71
42.92	70.49	40.13	79.11		93.05	221.14	66.38	411.36		41.81	62.13	34.05	125.43
57.27	58.26	50.25	65.61		119.08	163.32	102.22	33.94		153.36	71.59	25.42	175
47.69	73.31	192.99	71.58		107.86	133.22	52.11	80		31.04	82.34	23.62	59.57
90.36	61.51	49.98	45.03		68.08	67.09	43.02	109		90.41	92.85	26.93	83.4
51.67	120.85	42.25	50.8		268.12	45.1	87.86	37.34		32.02	123.25	27.38	87.67
51.59	157.16	48.42	39.9		63.04	86.12	60.73	47.3		46.45	82.9	59.6	59.84
49.46	66.99	41.09	30.28		68.2	47.15	74.71	1816.37		101.51	171.75	29.66	44.7
36.44	60.01	50.51	67.68		61.14	51.43	46.96	51.09		41.06	82.47	54.4	516.68
46.22	101.19	62.68	49.54		88.83	78.58	53.26	69.21		48.93	96.5	52.7	67.41
46.47	76.7	55.47	46.32		31.76	490.17	71.98	60.99		48.59	144.04	27.27	80.02
61.5	80.39	51.75	47.25		59.48	86.47	71.33	133.2		148.16	83.01	28.56	46.45
38.58	81.78	27.65	44.27		42.27	67.39	62.66	147.74		35.26	192.11	39.08	55.29
35.5	72.95	42.84	63.24		63.93	155.43	87.2	2660.89		58.81	143.58	31.82	56.36
36.74	67.4	40.18	52.08		136.15	3970.78	65.03	58.66		36.28	47.99	20.49	91.8
87.28	84.72	34.25	64.02		49.45	461.97	85.12	46.25		35.9	60.77	29.76	55.29
38.02	98.55	51.42	45.89		66.62	119.62	129.32	81.34		39.74	88.08	31.26	46.19
47.25	124.39	71.66	42.23		27.41	429.7	90.34	53.29		31.09	131.25	34.48	42.8
33.93	87	30.24	74.56		31.51	99.69	270.07	56.63		30.96	191.03	52.02	78.6
37.59	83.94	54.15	47.39		27.68	365.49	63.95	40.21		27.74	93.55	32.68	123.67
60.21	91.22	40.12	31.54		46.09	107.73	68.25	49.21		27.09	88.55	33.01	141.17
35.86	70.49	68.31	48.65		52.44	99.63	105.63	84.36		38.86	147.72	47.02	65.63
42.38	62.91	52.04	35.92		60.82	84.97	76.72	45.86		101.81	97.21	61.9	61.71
82.82	86.18	45.23	46.75		53.5	98.88	74.53	338.87		33.81	66.13	29.27	63.47
41.44	84.41	52.51	85.31		125.22	50.68	73.92	49.08		22.19	134.94	43.98	63.48
36.73	2222.79	48.26	49.56		63.83	103.15	67.83	73.07		76.14	98.57	28.83	34.94
57.1	85.53	44.41	39.73		59	186.33	65.79	78.14		69.19	131.58	38.67	42.49
32.92	117.13	34.43	55.36		28.91	52.31	88.42	184.32		35.16	77.72	22.49	34.84
55.5	61.02	59.79	58.89		23.68	50.02	65.98	43.77		41.49	69.35	34.09	67.07
56.08	45.26	51.54	50.49		63.51	81.74	55.89	65.68		55.88	86.98	23.47	63.35
47.7	83.21	39.27	46.36		50.22	438.37	53.55	121.92		27.71	59.95	25.91	66.13
30.44	62.96	44.27	61.6		72.7	53.48	102.48	46.19		32.37	63.6	36.98	62.8
28.46	64.07	37.29	37.72		60.13	86.85	115.38	197.04		37.27	78.64	43.29	44.94
31.43	88.91	60.05	129.23		69.85	66.83	77.1	31.53		33.24	49.07	215.03	24.94
32.01	881.45	37.85	71.74		76.91	81.71	102.83	38.4		70.66	276.96	16.49	36.15
38.37	1163.15	35.44	43.72		72.04	438.03	82.54	49.67		30.31	108.49	300.36	78.55
39.05	42.87	68.76	42.36		66.04	89.14	91.89	85.33		20.05	45.89	202.84	35.91
38.38	63.11	53.03	51.8		89.2	121.52	101.87	85.71		35.36	104.6	32.8	104.09
82.7	60.35	71.91	102.01		51.67	177.21	73.45	42.5		63.24	253.59	3952.32	115.83
37.53	75.84	37.06	74.24		24.32	77.28	59.2	53.72		33.55	36.67	40.19	85.32
35.96	107.37	115.64	56.47		42.38	67.79	59.65	78.3		71.97	228.97	43.32	74.43
49.18	58.67	67.23	46.9		54.64	240.53	87.83	48.06		23	68.09	25.65	91.7
70.04	55.78	50.31	52.6		25.62	85.13	61.65	32.01		46.56	199.9	30.07	55.75
57.01	78.97	52.2	42.14		48.82	155.59	81.63	39.57		127.02	180.33	41.45	52.86
31.17	80.79	48.87	41.83		22.08	82.8	66.79	49.65		26.31	84.05	26.94	53.18
29.41	81.64	98.35	73.25		92.37	395.61	42.65	30.95		27.38	69.21	25.04	78.59
44.86	47.04	57.84	87.63		57.78	39.17	105.95	40.94		27.64	158.96	43.79	82.45
35.89	54.95	45.92	62.85		90.32	96.7	92.25	92.5		59.56	111.55	53.76	60.55
32.01	40.7	47.11	27.53		67.59	115.26	75.4	46.7		29.58	106.32	38	169.28
42.69	59.62	58.22	40.8		149.96	82.99	59.64	55.99		39.67	65.24	22.48	48.02
27.42	49.87	77.29	33.82		28.03	85.75	52.24	58.19		73.36	69.78	25.09	62.29
58.5	49.99	71.63	42.1		122.94	58.97	55.44	101.35		33.6	143.7	18	75.42
51.16	77.83	77.66	32.13		15.17	131.96	60.81	74.81		43.04	111.49	83.43	83.31
33.66	69.92	74.21	52.15		26.64	79.54	79.23	43.13		77.08	1886.5	24.53	57.54
38.39	59.93	46.49	47.51		238.98	45.64	465.61	92.51		54.4	82.34	29.65	68.7
25.95	109.01	39.03	57.72		41.3	75.3	76.28	57.05		57.94	99.67	20.44	62.93
43.4	98.53	145.08	57.84		45.09	149.86	70.49	57.36		28.16	82.66	34.68	95.94
31.08	72.02	60.42	70.64		116.69	85.23	79.14	86.67		33.06	324.68	27.17	55.56
49.42	71.43	110.58	87.31		28.21	100.34	67.08	64.77		31.74	103.65	26.75	39.14
51.49	66.84	53.02	38.55		15.51	99.21	69.78	51.14		39.3	437.54	597.45	48.5
39.12	55.34	36.46	43.27		21.41	65.08	70.05	43.18		29.36	138.08	19.66	45.25
36.74	49.72	55.67	32.28		95.87	78.08	52.93	84.13		144.72	207.28	61.35	42.92
25.89	123.08	50.44	56.39		47.13	67.02	56.35	42.27		40.27	178.68	26.91	71.3
26.08	66.74	35.24	52.86		34.83	72.35	48.75	84.23		65.06	81.54	24.73	87.47
38.91	61.06	54.58	94.1		67.83	209.29	60.66	57.59		88.34	142.01	29.72	58.02
39.41	59.61	80.65	80.87		38.7	85.08	59.52	38.61		42.82	280.92	26.64	40.22
32.62	47.92	52.73	61.5		17.3	47.2	69.84	57.2		45.13	428.21	35.4	55.05
45.82	48.02	63.88	33.55		50.59	167.86	59.39	34.16		36.05	136.36	22.64	34.12
34.08	105.18	64.77	144.8		20.69	110.95	99.57	51.65		43.96	3766.35	34.84	55.51
33.29	69.42	53.56	76.02		23.7	80.54	48.5	81.47		78.03	66.98	43.85	125.85
25.06	113.38	47.53	88.72		34.16	61.55	57.95	56.18		64.37	70.64	20.59	45.92
25.99	110.35	37.65	53.38		57.05	69.77	111.38	58.38		65.72	94.7	34.27	55.69
46.82	133.87	44.36	57.36		19.8	103.8	66.8	98.08		50.23	60.7	125.35	89.2
28.04	54.9	48.57	33.26		66.48	70.04	83.92	59.19		40.75	89.99	22.57	40.39
29.14	71.4	44.28	73.16		36.97	82.06	64.9	39.93		49.14	50.76	24.38	65.96
44.68	68.7	73.34	68.74		20.58	89.52	246.59	1148.74		57.84	63.11	35.29	52.91
31.91	104.41	71.28	38.55		14.51	80.68	85.97	50.01		55.25	69.39	36.24	132.25
40.86	52.98	33.98	51.16		13.51	62.33	84.65	251.16		61.46	114.54	23.24	69.73
47.4	161.73	58.71	50.5		28.61	74.05	112.44	91.63		53.12	230.62	58.17	73.73
36.12	46.77	62.68	124.75		41.13	56.22	57.57	42.69		61.97	266.24	25.74	78.81
43.81	98.49	46.79	45.21		35.64	59.51	69.01	83.9		45.31	76.28	31.28	50.39
27.26	56.38	51.3	70.82		19.77	74.17	36.94	50.35		32.17	50.18	33.04	62.44
40.63	64.56	64.7	44.89		56.31	399.86	50.96	34.64		66.54	129.09	36.82	166.4
72.41	51.39	32.2	63.66		41.06	240.79	71.49	33.88		35.32	168.05	31.3	55.27
27.41	55.68	44.02	55.13		15.8	58	35.14	40.74		28.29	221.14	91.5	234.28
39.4	72.49	46.58	47.77		13.37	136.72	64.52	64.17		44.59	163.32	45.35	70.76
30.92	97.13	100.09	82.4		19.53	89.19	38.51	48.83		43.47	133.22	30.44	35.24
29.29	89.13	43.46	42.49		26.88	53.3	61.04	58.63		48.82	67.09	32.87	36.73
41.27	75.39	39.14	58.84		62.64	179.81	58.97	68.26		76.78	45.1	119.55	54.92
22.76	54.73	50.98	62.57		22.36	82.09	55.06	62.29		34.72	86.12	27.23	107.2
56.71	53.03	35.19	40.82		13.75	58	27.51	49.85		40.33	47.15	115.61	51.12
32.43	66.21	45.65	40.73		13.51	87.15	32.72	62.41		40.92	51.43	42.56	54.64
43.23	160.08	48.03	62.42		24.13	816.91	42.74	70.9		29.1	78.58	310.56	81.13
24.35	137.47	50.96	42.39		27.93	106.39	37.33	56.67		55.21	490.17	35.36	116.89
32.53	86.25	38.89	41		31.55	166.66	47.23	57.26		35.35	86.47	46.92	49.67
38.06	59.92	49.66	47.02		17.93	1351.94	51.29	47.44		35.75	67.39	70.47	116.17
29.28	85.72	52.62	126.33		21.14	66.96	30.48	42.92		23.73	155.43	34.95	55.39
31.37	75.09	44.2	42.02		45.59	67.01	44	70.79		48.08	3970.78	89.51	64.23
41.45	62.76	73.65	73.95		22.55	79.81	55.59	27.61		117.66	461.97	42.17	40
33.2	81.33	53.06	47.94		28.82	76.78	33.46	29.41		36.14	119.62	31.51	88.83
40.1	66.74	133.46	97.99		76.5	132.37	59.37	74.82		39.65	429.7	42.99	72.07
40.75	89.24	40.59	102.51		19.69	172.07	58.92	56.47		51.49	99.69	55.24	60.74
24.37	88.34	44.35	41.24		20.32	63.69	34.76	31.76		33.15	365.49	78.75	75.34
37.66	170.33	45.58	51.75		23.1	82.6	40.35	99.92		48.57	107.73	31.7	99.1
33.22	86.86	54.01	46.34		16.6	72.42	39.26	39.32		37.12	99.63	53.35	107.32
31.15	127.55	61.04	39.12		67.26	96.8	47.2	68.69		36.14	84.97	74.01	91.6
32.66	140.49	48.83	43.91		14.84	167.18	61.62	30.68		27.85	98.88	71.05	42.07
29.4	77.87	75.82	51		13.95	317.57	63.33	71.4		32.66	50.68	47.22	37.15
39.51	83.53	34.16	29.49		47.18	62.86	57.35	31.84		76.16	103.15	34.21	53.52
35.14	122.88	54.93	59.39		13.6	90.54	67.68	32.93		35.76	186.33	46.53	55.03
42.73	86.56	56.35	65.02		39.53	104.02	69.37	20.66		68.46	52.31	40.28	42.07
50.32	188.42	29.26	57.07		61.35	279.58	56.07	35.62		53.83	50.02	44.87	39.83
34.27	94.92	41.73	42.97		33.99	74.48	71.46	29.81		34.37	81.74	81.58	35.67
32.64	80.89	30.58	65.77		14.58	81.26	81.28	181.16		32.78	438.37	24.64	168.59
39.62	97.38	56.58	94.66		18.37	123.58	96.65	18.69		35.69	53.48	26.16	61.9
30.51	62.12	31.87	45.96		56.28	227.2	58.7	52.86		41.9	86.85	39.24	83.75
43.95	150.08	39.81	51.53		42.88	150.76	50.85	45.33		87.49	66.83	43.4	59.59
44.06	96.11	82.06	47.1		18.68	68.56	97.2	45.35		27.57	81.71	32.4	99.44
30.68	117.71	35.07	71.75		81.87	148.82	84.44	61.71		32.71	438.03	62.52	110.9
29.51	56.09	48.23	109.29		30.75	131.25	71.56	86.78		92.19	89.14	73.12	52.04
35.15	123.33	39.2	48.01		11.34	81.21	45.23	84.89		31.51	121.52	26.38	127.84
37.84	101.21	50.44	46.72		48.55	79.36	73.08	50.77		75.31	177.21	47.87	89.03
29.2	183.37	39.49	38.09		25.25	121.15	55.04	45.95		41.84	77.28	26.33	65.31
38.25	78.25	31.49	35.79		252.77	153.85	52.81	39.09		26.19	67.79	29.88	54.71
53.03	138.05	63.38	38.62		21.03	128.03	63.69	58.98		33.1	240.53	31.7	191.67
30.02	77.92	32.03	67.95		17.01	236.79	62.17	51.01		33.97	85.13	29.02	111.62
30.89	99.37	32.28	35.55		40.67	143.35	65.2	71.47		45.23	155.59	55.72	140.3
25.25	145.34	49.72	55.92		19.46	98.64	46.61	48.75		45.18	82.8	89.47	75.82
30.58	130	43.9	117.78		79.76	148.83	63.54	63.69		39.75	395.61	29.22	63.88
59.29	66.07	51.19	44.05		20.67	206.14	63.51	65		27.66	39.17	22.05	107.67
64.91	101.53	43.46	41.23		89.13	58.45	58.97	62.31		58.53	96.7	23.29	80.26
29.8	171.75	35.9	103.44		31.81	152.07	80.32	89.19		36.32	115.26	37.24	95.31
55.67	102.66	41.53	65.72		27.23	93.72	53.56	114.54		32.83	82.99	25.72	56.28
36.62	72.17	61.34	37.46		25.75	160.8	73.8	61.16		95.05	85.75	35.54	77.88
38.59	139.38	54.26	50.33		78.83	131.46	80.63	71.87		29.57	58.97	16.96	82.19
45.62	93.09	33.4	32.52		16.46	143.34	51.54	74.04		45.91	131.96	32.27	89.23
24.21	77.37	33.8	51.82		72.16	148.88	55.18	54.13		32.32	79.54	33.04	53.7
43.04	77.86	56	42.64		18.32	124.77	214.6	83.85		35.71	45.64	63.19	53.35
41.33	97	97.48	43.38		25.13	129.41	51.1	57.46		41.91	75.3	40.99	134.07
36.49	114.99	82.47	28.21		54.25	266.14	41.23	41.71		20.92	149.86	26.15	44.13
30.83	100.92	47.4	74.85		45.87	55.12	46.26	42.99		21.93	85.23	20.42	109.48
33.13	145.39	54.16	62.71		21.12	52.84	33.38	52.12		24.26	100.34	39.66	706.15
36.74	130.65	36.61	41.21		24.2	47.42	102.54	64.54		75.82	99.21	20.9	183.76
44.18	83.45	73.66	52.48		47.98	40.43	39.14	57.75		35.18	65.08	21.22	87.86
218.74	101.1	26.92	34.11		29.21	337.83	46.68	44.28		37.91	78.08	31.19	92.18
100.1	135.24	72.08	32.72		90.53	73.76	40.98	48.18		30.17	67.02	22.51	117.28
57.62	134.34	29.19	66.33		19.17	62.41	63.18	53.36		68.7	72.35	25.09	225.44
42.93	207.78	31.78	62.12		29.34	28.99	59.04	64.13		22.66	209.29	22.08	84.62
61.21	46.32	31.5	70.66		22	938.05	28.79	53.9		48.62	85.08	47.9	79.22
45.63	109.38	46	30.51		23.08	54.13	101.7	59.1		42.75	47.2	16.22	66.85
50.31	56.58	51.51	51.29		30.27	46.67	48.06	72.57		27.88	167.86	15.9	1418.47
49.09	64.04	46.91	41.68		11.35	45.74	48.85	63.14		29.96	110.95	40.14	51.31
37.82	76.28	36.29	66.16		22.2	282.62	41.03	209.39		36	80.54	26.77	58.13
59.72	77.93	34.2	85.69		32.04	61.97	68.93	72.09		32.91	61.55	18.99	84.99
41.29	55.43	37.24	84.85		15.58	98.33	63.6	216.51		44.42	69.77	37.44	57.83
28.41	47.24	52.5	46.45		10.88	87.19	54.55	57.99		63.92	103.8	43.3	47.2
66.5	75.05	42.21	43.01		11.59	66.8	43.32	68.54		43.62	70.04	24.88	62.73
60.87	61.91	75.09	46.37		16.42	75.58	60.12	38.62		164.74	82.06	34.3	68.61
35.03	62.12	46.75	64.04		37.07	68.16	64.24	41.84		31.74	89.52	21.98	128.36
58.48	65.06	50.52	30.06		14.43	64.67	45.61	105.22		71.39	80.68	24.38	193.21
29.8	61.62	59.98	59.35		24.35	2782.86	44.44	120.78		48.15	62.33	135	94.03
39.2	3408.38	30.97	59.04		12.78	159.34	52.14	30.51		52.27	74.05	23.18	69.29
71.06	46.15	30.04	64.91		12.6	55.98	52.27	44.95		29.63	56.22	39.43	65.49
52.05	46.99	97.74	37.78		35.72	56.53	53.59	99.02		53.49	59.51	21.02	74.99
27.63	63.4	30.78	41.59		16.35	98.41	53.56	77.79		35.91	74.17	46.34	64.66
62.29	78.94	32	64.15		29.75	60.9	58.57	25.41		36.76	399.86	33.72	109.28
50.97	48.42	68.86	74.02		20.22	41.56	47.37	28.76		24.63	240.79	23.66	162.57
35.13	69.69	33.88	43.35		20.56	24.86	122.42	116.91		32.34	58	33.76	157.99
48.96	42.04	56.53	53.88		20.15	135.14	77.88	38.82		64.56	136.72	36.62	38.41
43.73	42.89	49.25	35.4		21.27	58.11	42.81	116.53		49.36	89.19	31.03	86.24
50.74	45.73	32.69	117.87		22.34	30.72	44.01	51.53		34.24	53.3	33.22	42
27.46	59.86	36.38	80.12		27.45	27.57	61.51	47.2		34.75	179.81	27.31	92.32
50.83	47.69	48.68	66.63		79.66	33.28	68.96	54.84		43.73	82.09	20.94	81.03
27.2	43.45	43.99	39.2		55.48	139.29	109.44	75.43		44.92	58	38.88	52.26
26.27	166.28	55.8	37.41		17.21	3236.87	96.5	62.14		29.96	87.15	35.43	38.19
44.14	77.18	26.42	35.05		34.34	37.5	35.79	83.05		35.48	816.91	36.57	111.78
33.35	47.86	44.75	31.6		20.1	94.9	70.27	23.69		37.14	106.39	42.48	66.75
40.65	44.68	28.97	64.43		12.6	135.39	48.46	43.65		45.13	166.66	28.9	115.78
69.03	36.07	78.86	56.94		13.28	130.96	26.72	44.36		44.68	1351.94	24.37	116.34
76.4	64.23	60.19	84.38		26.31	219.35	71.57	91.35		47.99	66.96	37.49	85.8
26.61	47.26	64.28	49.74		23.94	599.95	45.13	35.77		30.78	67.01	23.22	73.92
74.79	63.44	28.32	39.66		85.8	30.5	44.71	54.2		26.59	79.81	98.75	89.38
57.43	56.78	41.44	46.79		18.27	103.34	64.28	102.54		349.51	76.78	41.84	1259.85
44.73	54.73	57.86	56.65		11.72	44.81	71.44	28.03		33.77	132.37	23.12	61.64
27.63	44.13	1483.67	40.38		19.79	21.15	116.12	77.27		51.26	172.07	45.53	195.61
48.5	60.13	65.62	33.27		11.84	26.71	116.88	30.92		29.93	63.69	29.68	128.89
63.55	37.05	51.54	44.58		19.29	38.39	74.3	35.1		38.93	82.6	88.34	98.26
53.94	65.23	28.08	58.87		12.96	131.92	56.07	27.02		33.18	72.42	59.62	162.9
28.15	144.63	33.86	78.87		19.55	39.89	72.39	97.3		65.34	96.8	31.5	233.93
52.27	47.96	63.53	41.15		70.98	71.88	104.6	115.52		36.58	167.18	36.42	86.4
46.25	59.02	60.95	37.27		16.44	211.68	90.1	55.52		49.34	317.57	26.89	71.77
64.61	52.74	34.23	67.52		23.09	61.29	133.98	112.07		57.61	62.86	48.43	128.19
45.56	41.84	53.79	44.94		30.48	42.08	69.44	56.65		46.43	90.54	49.12	129.59
84.31	3859.01	45.52	67.89		20.61	74.85	49.41	48.63		27.03	104.02	29.28	90.9
65.37	4014.8	61.07	36.13		17.6	157.32	110.33	53.34		31.96	279.58	24.74	72.13
63.78	73.85	49.35	46.07		19.95	47.15	100.31	55.31		49.46	74.48	83.94	74.96
37.52	61.1	253.76	37.91		18.93	83.95	109.77	85.82		43.13	81.26	25.77	83.63
44.1	38.38	38.02	45.28		20.61	96.7	81.45	77.64		26.66	123.58	28.02	35.28
120.14	105.17	31.95	65.93		34.4	54.29	80.2	84.66		31.91	227.2	31.07	93.07
67.89	52.66	43.8	54.21		30.29	43.1	100.75	45.95		50.77	150.76	26.63	93.39
25.25	47.61	77.85	91.07		20.12	42.94	65.99	48.38		44.99	68.56	81.79	57.1
90.7	64.83	58.91	40.49		11.82	46.66	74.88	60.92		36.1	148.82	26.39	36.76
58.52	58.31	106.62	59.47		10.45	110.69	109.05	62.65		27.16	131.25	27.42	149.91
56.05	52.46	60.55	46.95		34.18	69.05	102.58	75.89		32.72	81.21	28.76	105.82
24.78	62.66	32.98	114.92		14.79	179.75	95.01	69.08		28.76	79.36	47.94	83.42
27.69	48.67	80.04	33.6		18.76	2870.38	128.3	53.63		59.9	121.15	52.69	89.69
72.32	95.36	28.76	45.18		11.35	109.79	97.23	109.47		77.39	153.85	31.98	79.19
85.13	39.8	38.97	47.09		21.57	82.27	49.33	64.79		45.23	128.03	229.97	100.97
46.72	47.69	3038.85	84.69		18.8	38.52	124.52	86.03		44.55	236.79	24.26	85.05
41.09	45.16	73.25	42.54		19.4	87.4	68.75	24.02		53.75	143.35	38.44	110.05
58.37	36.98	64.69	35.96		15.36	28.83	62.17	76.62		52.39	98.64	29.36	271.64
36.38	77.05	79.85	43.59		14.34	62.35	75.14	34.28		71.06	148.83	37.97	152.36
54.06	157.95	29.18	60.98		44.33	124.43	67.22	44.44		30.59	206.14	45.74	161.21
53.11	71.48	139.42	39.04		54.76	182.22	56.63	98.4		44.88	58.45	21	57.6
36.63	46.86	106.9	24.42		32.07	83.79	74.67	39.45		55.07	152.07	47.06	40.91
31.99	43.7	29.78	50.73		14.51	47.74	82.89	49.93		57.97	93.72	47.78	132.49
43.34	64.78	31.06	40.95		25.54	91.6	71.16	39.41		28.7	160.8	22.6	71.7
27.2	52.26	107.43	31.2		28.24	133.25	52.06	95.34		80.39	131.46	21.26	84.15
32.75	47.5	40.66	44.1		46.45	36.4	44.8	46.16		36.33	143.34	25.81	157.41
29.96	60.7	27.48	75.86		35.13	68.15	71.89	29.02		30.96	148.88	78.5	2562.43
23.21	57.23	47.66	80.22		52.64	138.61	67.25	50.18		37.85	124.77	22.51	190.07
48.89	134.55	62.84	54.02		46.1	49.19	105.63	41.46		39.97	129.41	101.98	120.19
38.98	48.88	47.99	32.12		29.48	65.7	101.52	42.22		35.35	266.14	103.66	54.66
66.46	53.82	29.36	35.7		70.89	73.39	80.42	64.21		33.77	55.12	25.79	109.12
45.59	57.63	74.81	44.64		36.26	43.21	84.52	66.45		42.26	52.84	24.2	186.79
47.25	62.71	45.32	38.64		38.23	669.9	58.96	47.62		32.87	47.42	46.12	52.87
36.47	44.63	41.17	36.63		64.89	122.29	50.04	48.5		40.88	40.43	89.67	87.2
36.62	74.1	30.25	51.03		32.1	137.49	52.45	41.28		46.17	337.83	29.04	89.69
50.07	58.53	72.52	39.82		47.57	165.25	90.15	2707.4		60.87	73.76	49.29	67.01
34.07	49.59	195.81	146.8		168.96	66.58	83.3	73.1		43.07	62.41	27.65	84.61
40.93	107.09	36.68	24.84		33.17	140.29	58.47	70.19		67.54	28.99	41.46	66.01
42.04	61.92	50.93	46.93		67.11	19.77	82.79	73.73		56.07	938.05	28.33	101.59
25.88	62.39	45.39	77.27		99.45	26.08	65.34	126.36		60.83	54.13	44.24	116.51
77.75	41.46	42.69	52.2		54.68	398.82	59.48	53.21		77.47	46.67	26.39	43.55
53.42	49.76	75.85	68.81		77.56	434.55	58.14	62.51		61.65	45.74	96.3	183.14
53.92	113.96	213.79	81		93.54	121.69	66.6	55.21		37.59	282.62	37.94	68.38
48.57	167.81	62.51	57.56		56.91	39.83	64.8	137.64		37.94	61.97	86.47	97.5
66.54	73.68	48.78	42.91		76.48	195.33	68.43	53.63		64.22	98.33	34.48	48.51
54.66	49.92	70.39	37.45		40.64	84.04	76.66	82.64		90.74	87.19	44.12	122.65
54.36	63.49	32.06	73.61		99.8	165.36	88.5	33.25		37.86	66.8	30.63	142.2
51.3	53.88	39.15	77.69		93.6	189.33	87.7	68.86		27.74	75.58	25.5	73.73
69.6	106.74	65.85	35.52		40.93	38.13	84.23	34.9		36.69	68.16	35.38	61.61
34.2	63.49	78.11	30.56		66	75.03	105.4	76.43		39.78	64.67	307.32	81.09
45.79	61.68	333.45	78.11		60.13	37.13	59.93	140.48		29.05	2782.86	16.42	159.79
35.13	55.6	54.16	38.36		74.35	40.77	80.86	34.7		24.01	159.34	37.27	125.86
44.23	70.9	121.92	33.93		40.1	85.29	87.56	91.01		35.64	55.98	30.68	98.07
95.25	74.11	72.99	50.6		72.98	251.24	91	50.93		50.29	56.53	48.08	120.88
41.27	61.03	82.5	24.9		102.67	73.98	58.2	94.11		28.77	98.41	19.57	174.99
74.52	84.55	63.76	80.52		196.61	41.59	80.09	115.14		75.99	60.9	105.43	3022.41
96.56	70.26	60.58	48.75		49.42	75.65	49.79	48.47		25.22	41.56	36.34	56.83
49.63	75.82	168.29	50.31		130.88	77.12	56.93	34.09		51.39	24.86	52.78	83.05
46.29	130.26	30.92	53.13		52.18	75.43	49.16	87.2		41.42	135.14	41.27	96.3
70.48	58.4	93.6	76.33		88.48	105.94	71.95	75.84		49.32	58.11	25.78	67.94
70.63	133.84	42.56	61.24		70.2	122.41	78.03	49.9		38.11	30.72	22.82	76.53
55.74	38.65	71.3	45.34		40.2	285.28	54.76	116.13		33.27	27.57	23.08	134.62
35.18	97	40.35	54.22		44.99	34.84	64	52.79		35.54	33.28	30.53	66.82
64.72	57.73	34.89	400.75		65.82	33.23	81.82	1018.6		30.38	139.29	45.02	68.03
34.35	70.7	79.98	43.78		47.74	52.86	90.33	83.31		49.08	3236.87	47.19	162.74
98.8	105.9	49.6	33.55		47.38	53.33	82.37	56.39		49.45	37.5	24.23	61.46
51.27	62.82	92.89	42.95		32.85	119.14	89.97	105.92		28.79	94.9	47.66	73.12
94.16	72.97	117.63	35.93		45.69	52.36	58.93	55.15		53.34	135.39	93.39	56.34
41.74	88.52	67.31	49.53		54.51	278.58	74.64	63.1		22.24	130.96	50.67	121.79
46.92	58.4	112.11	46.37		63.32	175.33	101.25	103.7		41.43	219.35	53.9	49.72
35.66	46.25	28.6	45.6		56.73	311.09	87.92	75.15		35.04	599.95	63.49	109.96
43.87	155.8	71.98	38.27		39.92	82.56	109.72	76.47		29.27	30.5	35.3	83.36
39.94	54.19	50	34.45		45.01	200.99	155.23	43.68		22.75	103.34	107.43	73.34
38.78	58.23	40.93	825.58		45.7	45.13	99.33	36.31		30.04	44.81	43.48	110.76
95.75	72.44	56.52	36.13		60.95	112.71	98.29	136.73		23.85	21.15	22.41	74.73
44.38	92.43	28.92	65.77		34.96	58.59	85.2	62.99		32.66	26.71	30.31	92.72
44.72	105.91	81.81	53.7		41.16	124.82	58.84	60.95		27.51	38.39	28.74	114.58
39.74	73.21	109.84	36.64		41.87	184.81	50.29	25.16		64.41	131.92	52.7	43.86
37.13	61.69	51.75	47.34		41.12	45.45	55.63	40.59		57.93	39.89	33.13	182.64
40.42	111.79	75.28	49.58		35.72	606.72	102.36	39.37		30.94	71.88	38.62	136.03
58.3	45.56	33.27	73.44		31.25	1069.98	88.31	115.81		52.55	211.68	33.03	122.4
36.05	50.62	42.46	45.09		50.14	399.57	120.01	30.95		45.43	61.29	42.18	50.04
41.77	55.56	52.74	212.78		124.79	322.75	83.43	77.56		40.1	42.08	24.81	54.07
34.03	59.48	58.11	69.17		38.61	91.6	124.56	84.63		32.48	74.85	40.06	150.23
50.97	54.53	55.05	33.52		60.9	60.03	84.92	45.03		38.19	157.32	38.47	77.05
60.94	60.47	110.78	49.24		53.99	97.18	86.38	46.43		66.95	47.15	35.93	136.63
61.3	64.04	99.32	27.64		73.05	55.87	71.86	50.23		31.06	83.95	45.96	105.9
41.65	67.76	43.77	49.45		63.71	464.75	114.91	49.9		17.23	96.7	24.29	65.59
37.51	61.77	155.49	37.38		52.73	97.44	73.91	45.17		34.77	54.29	125.44	44.38
49.32	72.64	55.37	79.12		92.94	37.39	83.51	38.52		15.97	43.1	144.14	198.01
60.22	53.47	32.14	37.43		39.12	36.34	71.1	95.55		25.29	42.94	44.06	95.68
35.78	66.78	23.04	65.54		35.15	57.12	67.41	75.1		26.19	46.66	30.21	95.22
39.84	190.06	80.01	43.75		37.32	53.17	80.16	658.78		30.29	110.69	202.36	70.5
62.78	95.34	39.69	34.36		67.08	78.42	61.59	50.51		30.15	69.05	22.99	95.17
82.13	58.9	59.48	33.81		31.68	21.93	62.98	29.48		22.56	179.75	116.3	104.5
44.83	49.15	69.93	42.76		39.89	35.79	62.31	126.28		24.81	2870.38	139.95	44.3
33.09	45.51	72.43	47.93		37.51	43.28	61.9	33.88		107.1	109.79	38.8	73.82
57.3	92.62	42.84	67		34.36	62.6	68.45	53.94		42.42	82.27	53.72	42.46
95.77	53.5	51.52	51.26		43.78	43.41	75.53	29.07		39.6	38.52	90.92	47.46
44.76	71.76	49.98	103.98		73.43	230	64.54	36.12		23.32	87.4	33.48	82.73
35.03	58.28	36.33	46.79		49.64	38.66	96.11	33.62		73.12	28.83	140.39	66.98
29.63	41.56	75.47	31.37		47.17	85.6	80.92	27.14		26.47	62.35	23.38	88.88
53.71	50.99	107.03	59.38		46.32	59.44	73.83	51.09		32.85	124.43	26.25	570.04
54.99	55.06	57.54	48.14		61.89	127.39	65.85	28.65		23.97	182.22	24.57	102.33
36.9	61.31	52.89	53.28		48.8	24.01	84.29	72.51		38.42	83.79	19.58	83.22
47.35	56.5	39.74	34.99		75.97	82.73	73.39	152.07		31.88	47.74	57.03	39.15
91.44	48.06	87.37	63.02		87.99	2108.11	95.65	43.64		74.81	91.6	20.87	33.3
91.6	53.92	59.23	42.3		43.17	107.75	113.82	73.04		29.46	133.25	24.53	44.98
62.06	43.85	99.26	49.72		21.46	211.35	80.97	86.75		29.12	36.4	28.06	122.57
53.59	59.48	57.28	45.59		46.78	151.78	168.24	58.14		34.24	68.15	30.44	60.48
47.88	111.22	88.24	45.16		63.73	188.15	137.39	50.73		40.32	138.61	22.99	47.75
109.21	60.56	39.65	45.69		44.18	137.3	101.69	74.31		34.77	49.19	50.34	101.36
52.15	81.07	39.71	85.21		68.35	182.45	100.35	42.98		29.49	65.7	21.12	132.73
61.14	73.27	94.49	41.28		27.03	298.6	90.87	48.85		66.7	73.39	24.65	67.85
53.15	84.35	66.24	81.5		63.78	142.33	60.65	39		57.29	43.21	29.33	144.54
37.13	76.44	45.96	467.56		28.54	692.6	92.57	38.28		28.66	669.9	51.41	45.15
40.05	53.09	54.92	44.47		13.27	101.77	132.71	28.57		31.3	122.29	21.04	63.99
36.4	70.52	60.82	40.31		39.15	118.22	70.92	51.23		33.07	137.49	27.61	143.52
66.39	67.03	67.15	32.79		35.37	64.15	109.11	59.89		35.6	165.25	22.61	37.95
68.07	65.03	52.04	48.18		33.95	76.88	95.71	43.31		58.52	66.58	24.07	108.92
76.86	174.75	53.51	93.69		109.36	128.52	62.52	1011.95		2657.85	140.29	22.01	111.01
61.48	82.7	49.39	122.65		46.09	88.25	94.99	184		108.3	19.77	31.76	94.7
43.13	115.32	66.53	53.01		21.3	77.53	79.94	43.95		33.67	26.08	17.32	93.39
46.34	48	56.5	45.36		23.63	149.62	129.48	70.53		33.36	398.82	59.96	156.24
35.19	66.9	64.31	65.14		49.6	49.92	73.25	85.22		52.17	434.55	26.86	106.45
54.3	55.24	62.82	59.19		43.76	70.54	89.76	110.85		30.08	121.69	34.87	133.14
61.44	71.17	84.25	52.75		28.49	47.77	68.66	69.16		50.29	39.83	69.17	98.64
44.49	119.9	91.64	45.55		26.06	48.98	77.72	97.15		32.6	195.33	137.6	58.87
44.35	75.69	59.76	75.3		18.48	47.47	59.73	48.67		57.45	84.04	3821.94	129.58
39.5	58.87	63.62	53.25		62.55	73.32	70.34	74.27		26.84	165.36	37.5	59.41
75.63	56.6	68.49	53.38		21.99	83.89	75.25	41.43		121.58	189.33	21.16	84.22
44.68	74.1	54.79	43.67		13.52	38.53	73.26	43.2		36.77	38.13	23.75	57.03
53.08	69.91	131.95	67.41		14.52	121.95	87.49	67.04		28.55	75.03	26.39	200.94
65.69	72.86	83.95	69.99		79.13	104.91	72.52	82.48		33.75	37.13	25.91	19.64
49.46	64.03	53.72	50.29		15.98	66.15	68.06	148.12		38.71	40.77	40.96	51.57
84.22	56.57	78.78	70.36		30.07	186.37	113.09	80.61		53.87	85.29	28.1	31.26
47.45	73.68	68.72	29.23		23.12	60.03	108.09	1770.68		38.59	251.24	41.11	35.61
53.63	82.86	48.56	28.18		15.25	144.37	87.6	99.13		37.37	73.98	20.03	434.16
49.71	43.76	123.78	48.06		19.47	126.72	103.25	63.87		46.54	41.59	21.94	36
62.3	60.9	62.67	36.6		16.85	122.18	86.94	37.34		31.27	75.65	26.71	151.16
33.93	75.83	42.85	45.85		24.12	83.36	73.11	36.41		30.87	77.12	27.45	46.66
43.24	56.08	157.12	55.51		40.65	155.73	60.77	31.9		30.35	75.43	28.89	33.29
49.41	90.53	44.64	78.67		59.38	76.41	63.02	79.49		28.78	105.94	62.89	287.85
56.63	72.75	52.34	42.9		28.35	201.56	51.27	59.93		47.46	122.41	23.31	707.26
33.28	116.08	58.22	43.7		36.15	91.98	52.62	33.24		46.3	285.28	44.12	63.98
27.95	64.79	48.57	88.5		32.18	48.19	81.16	62.88		35.21	34.84	37.93	48.98
72.73	69.09	44.79	47.52		18.85	212.49	46.55	67.91		25.95	33.23	38.18	47.35
80.21	80.45	65.8	40.98		23.85	100.1	44.03	71.02		34.5	52.86	38.16	47.71
48.51	46.7	55.82	143.86		128.34	218.55	66.09	49.68		27.91	53.33	29.89	42.8
41.3	81.76	63.35	66.48		33.64	85.55	79.22	38.11		30.55	119.14	29.74	30.76
30.85	121.46	105.39	52.54		48.1	187.72	121.7	64.59		28.59	52.36	20.2	3761.31
122.81	67.13	58.27	142.15		17.42	130.34	76.86	88.1		25.57	278.58	44.41	3843.54
41.68	65.74	52.69	91.5		9.52	309.1	97.76	75.64		28.85	175.33	19.29	33.12
96.66	64.13	68.93	40.86		47.77	57.54	60.57	68.16		29.25	311.09	24.54	120.4
52.48	90.75	45.27	420.56		15.92	86.34	67.39	53.38		27.45	82.56	29.89	2270.51
49.09	56.02	61.04	65.22		15.51	84.32	118.6	50.82		41.79	200.99	23.67	100.66
34.6	71.41	40.69	78.76		40.47	159.87	72.4	169.23		25.11	45.13	24.46	65.11
34.24	60.77	65.23	49.85		62.49	102.13	73.23	99.91		80.49	112.71	25.01	34.08
61.86	139.76	70.13	32.98		32.07	135.05	72.43	544.25		43.19	58.59	32.96	46.11
38.04	60.67	54.63	62.34		22.74	123.34	107.13	50.92		38.98	124.82	39.15	52.98
40.22	81.39	41.38	55.45		20.02	59.29	76.86	48.34		28.84	184.81	29.49	52.7
42.81	55.58	80.88	58.84		21.01	116.3	78.6	68.85		39.47	45.45	24.32	31.22
28.55	44.13	65.72	46.81		65.88	69.91	54.93	58.43		35.72	606.72	31.15	206.31
93.14	48.01	62.3	39.36		49.47	110.57	52.28	105.56		58.64	1069.98	27.16	71.06
94.19	55.18	47.33	58.65		43.79	3767.59	57.03	59.8		47.39	399.57	60.7	117.51
71.28	55.01	53.21	44.9		31.46	139.34	48.7	2173.89		47.4	322.75	43.8	128.37
38.3	59.67	76.85	56		24.69	142.44	49.44	47.94		65.27	91.6	27.04	117
61.04	47.95	48.89	37.41		99.41	104.05	51.85	52.86		31.43	60.03	24.86	23.62
56.13	57.48	101.61	36.65		51.39	1129.01	88.04	45.78		30.96	97.18	35.93	23.96
43.85	53.49	43.18	41.33		23.08	88.67	61.04	75.89		35.84	55.87	62.59	69.47
38.64	59.48	96.08	53.75		31.85	80.87	81.84	50.4		50.56	464.75	29.2	3505.99
60.08	56.05	98.74	97.82		33.96	100.05	84.9	62.21		32.31	97.44	85.69	80.17
50.58	44.75	58.68	55.17		11.89	54.9	58.18	87.23		36.16	37.39	30.83	56.96
57	131.01	36.13	46.58		30.81	75.43	92.83	51.39		19.95	36.34	26.75	47.33
45.06	74.65	43.81	82.93		34.02	111.18	47.48	108.06		38.06	57.12	41.19	68.22
81.92	40.36	136.23	57.39		41.7	47.92	54.96	54.17		31.96	53.17	37.54	44.92
67.31	54.96	49.22	96.98		16.09	49.08	60.59	62.12		30.86	78.42	38.12	102.28
45.43	43.09	145.58	43.39		20.99	64.21	52.14	47.47		31.76	21.93	26.46	34.99
37.92	32.94	44.69	42.96		23.12	75.22	55.19	86.09		42.03	35.79	17.48	72.87
61.69	67.06	42.25	72.58		45.06	69.87	109.34	109.66		43.35	43.28	37.33	27.45
64.12	58.41	76.11	35.26		19.17	54.06	70.25	70.54		25.45	62.6	23.27	42
43.6	140.75	35.31	88.45		44.17	96.09	88.71	55.49		34.45	43.41	32.07	22.29
57.9	46.14	62.69	71.62		58.9	47.56	77.73	41.31		36.42	230	60.51	93.19
35.88	59.64	64.75	47.79		40.55	502.94	60.02	53.61		33.21	38.66	29.55	90.54
51.27	34.37	77.49	37.22		207.22	65.71	90.28	34.09		17.58	85.6	27.1	121.27
44.52	49.37	61.12	59.27		61.97	234.79	114.95	55.32		39.59	59.44	23.3	330.99
60.43	57.14	44.14	41.5		31.61	288.12	63.52	60.26		16.24	127.39	27.03	71.24
49.72	928.37	46.79	40.07		23.29	53.62	69.42	59.72		24	24.01	32.98	93.11
74.54	60.64	66.36	54.65		74.66	131.89	59.91	62.94		151.22	82.73	125.21	35.17
55.61	94.71	31.19	56.9		85.32	184.89	78.36	35.73		36.28	2108.11	28.37	36.85
50.3	43.66	103.52	58.98		93.48	136.32	68.58	72.64		93.88	107.75	25.63	33.09
51.03	61.05	120	68.68		23.64	463.75	83.38	108.97		121.3	211.35	48.61	107.15
61.82	97.31	57.61	48.24		42.51	86.93	80.55	77.15		31.04	151.78	37.03	132.19
52.84	52.51	111.67	53.73		24.49	48.63	47.87	77.73		25.6	188.15	31.57	207.38
45.89	111.18	29.47	52.21		25.15	172.61	133.03	131.39		64.76	137.3	25.58	409.57
67.45	79.45	82.81	63.2		62.19	79.84	107.43	107.27		24.69	182.45	34.83	59.91
60.16	58.16	58.67	37.34		43.84	51.83	62.33	76.16		22.76	298.6	31.13	67.63
65.06	108.57	54.87	36.32		20.83	163.33	73.28	92.89		46.7	142.33	30.25	32.28
45.2	50.1	61.35	94.67		27.11	65.23	72.65	38.14		34.17	61.49	33.76	107.16
36.77	83.3	42.17	56.1		75.44	286.08	42.42	98.57		20.77	95.01	28.8	33.94
40.08	87.27	121.95	58.04		55.06	168.5	61.69	62.59		66.53	104.56	29.46	108.11
51.51	221.28	110.65	49.36		73.54	130.85	65.29	49.99		80	86.41	18.62	44.69
37.8	41.64	39.64	108.02		24.76	81.17	70.51	88.7		46.3	76.58	30.96	262.55
39.51	57.52	58.14	40.07		16.32	113.35	82.34	105.49		27.32	102.7	64.38	19.53
40.29	219.92	41.82	47.53		49.21	92.52	49.62	52.99		27.72	91.23	19.03	82.44
60.96	48.18	48.57	46.07		29.14	182.04	65.58	93.92		164.73	546.82	40.41	90.77
46.64	56.31	35.75	108.03		264.92	141.06	66.39	202.86		40.25	136.18	20.54	92.33
38.24	62.4	48.85	49.43		20.03	142.64	78.67	310.02		46.34	109.9	45.82	71.04
51.88	68.26	48.96	106.97		165.85	71.56	58.66	143.47		29.89	167.7	18.69	99.94
48.34	47.93	40.61	60.6		51.01	173.26	57.12	101.53		44.75	52.74	23.04	65.69
55.68	52.63	57.13	50.81		18.78	167.43	61.05	99.1		25.93	107.91	24.78	89.76
81.7	72.69	50.83	42.75		39.84	62.46	54.71	33.22		29.65	68.17	24.93	59.83
50.73	50.69	45.3	33.82		42.69	191.83	57.69	59.39		29.4	655.13	21.8	154.72
76.36	84.15	56.95	76.24		43.19	89.09	59.89	41.93		34.08	76.22	37.05	98.67
40.4	102.45	68.41	54.8		49.6	95.76	96.84	28.2		63.36	108.81	75.65	197.17
65.56	45.86	69.33	41.4		28.75	94.08	95.37	38.88		64.54	3458.39	26.8	1299.88
63.11	48.83	79.38	38.37		35.43	144.72	56.26	149.62		64.17	565.17	43.34	63.38
43.32	49.6	47.86	63.06		17.23	154.86	37.88	343.87		28.04	392.75	45.04	70.86
42.19	50.84	119.92	49.85		45.35	98.11	43.42	56.18		54.35	92.74	23.88	42.25
46.39	59.21	73.54	60.19		48.77	132.5	39.56	67.64		28.86	121.03	23.09	23.77
52.64	59.49	66.23	60.12		47.26	236.48	85.32	63		29.49	67.87	27.87	21.65
44.77	228.79	35.94	59.68		57.99	98.13	69.18	115.84		38.32	76.66	29.13	106.82
91.83	60.02	48.36	52.09		31.68	59.58	28.76	65.19		25.72	72.04	51.68	111.35
37.21	82.54	77.18	38.73		97.38	128.57	46.24	68.06		27.93	86.28	40.04	69.5
44.06	42.96	48.92	72.68		49.21	64.77	73.87	118.63		26.95	3370.82	40.51	19.93
41.38	49.1	51.22	68.53		59.71	97.48	64.91	113.52		59.95	494.2	37.11	19.26
72.46	102.67	54.73	88.88		47.71	122.99	46.72	122.55		23.15	336.63	36.48	32.06
55.78	130.97	53.1	41.81		27.22	189.45	45.55	70.5		29.4	84.81	24.99	122.61
44.32	131.7	36.44	47.35		52.76	216.15	59.62	74.4		19.33	113.88	37.05	172.74
51.9	62.7	54.69	57.12		63.26	149.52	128.98	58.39		22.61	64.77	18.92	84.82
34.45	44.28	44.6	55.23		63.72	90.07	32.45	87.79		38.78	72.78	23.94	359.24
57.83	75.92	58.25	47.94		72.31	68.51	53.02	72.16		17.8	68.04	69.81	145.39
56.4	64.41	55.36	103.92		51.12	136.59	89.85	110.25		18.02	84.63	44.96	57.81
26.68	43.85	59.12	72.98		21.12	84.7	76.24	84.7		44.03	67.64	31.84	137.43
40.28	51.37	38.89	47.51		36.67	101.31	41.45	176.44		39.2	65.53	37.4	114.41
50.51	112.74	39.3	57.46		55.61	111.57	57.47	71.9		45.51	61.89	63.28	150.77
45.08	57.15	41.33	35.62		20.74	700.36	59.09	109.03		37.58	68.76	48.28	109.34
38.82	51.53	37.07	32.46		30.12	188.33	55.24	110.57		28.28	65.62	25.56	90.15
44.65	90.74	46.77	55.43		50.76	101.22	58.24	73.3		33.05	705.46	29.28	39.45
63.15	65.3	64.82	87.19		31.2	88.15	57.93	69.96		50.61	361.38	31.5	27.07
54.78	50.79	118.58	39.59		70.61	129.63	60.66	81.84		45.94	63.09	27.08	144.63
37.32	37.97	62.88	54.86		73.31	133.42	148.8	63.02		100.88	235.08	26.28	43.2
70.82	49.12	36.98	82.18		43.56	65.65	55.02	88.61		39.8	62.88	53.39	93.72
50.89	62.57	49.15	58.98		86.13	58.3	41.23	158.59		26.21	325.63	34.97	34.61
45.12	57.75	65.7	47.37		50.57	58.73	40.71	124.51		39.33	97.6	37.71	37.77
38.45	48.81	55.47	42.81		74.74	170.92	73.32	130.06		46.75	89.14	53.29	107.62
51.7	58.31	93.57	77.45		56.78	297.33	52.23	74.23		1656.55	97.97	26.92	47.95
38.77	94.9	34.13	41.84		39.46	1142.08	75.29	96.09		44.24	55.87	25.42	42.35
52.11	116.75	38.38	50.58		36.7	117.29	75.54	77.96		43.95	108.34	26.74	20.42
37.7	82.9	53.8	53.65		77.64	167.92	65.35	79.54		42.82	48.54	40.08	45.79
29.05	46.57	55.54	37.47		42.01	198.73	87.52	80.85		19.56	64.68	28.82	267.22
40.55	75.66	70.03	44.71		83.66	186.13	40.76	64.98		18.33	145.59	27.12	59.07
85.21	74.29	34.54	71.78		70.08	52.29	44.52	60.11		18.73	199.06	25.3	113.52
28.97	76.62	65.73	53.64		39.64	117.99	68.61	50.08		18.76	57.95	30.02	72.98
58.08	49.55	92.57	57.14		141.12	144.76	71.92	63.13		28.55	428.45	33.83	47.6
41.15	49.79	69.36	46.82		40.8	103.55	63.31	61.61		21.88	238.29	40.92	57.35
78.85	54.61	80.76	60.07		62.2	67.77	61.24	76.61		25.91	96.72	42.89	34.31
24.97	95.08	46.45	45.14		36.72	55.25	69.31	92.85		36.02	66.77	39.63	59.6
48.26	52.66	43.49	44.5		23.83	101.32	71.13	94.75		36.95	66.12	35.2	53.01
52.86	64.29	50.37	47.52		42.28	131.48	57.72	79.11		23.38	86.78	27.88	29.43
83.58	60.19	42.9	98.17		71.47	77.99	56.94	49.77		32.89	344.81	27.32	62.72
48.06	67.49	58.87	30.03		56.41	3449.16	44.78	75.92		40.47	75.8	45.24	54.11
39.94	78.34	68.8	68.72		36.67	165.85	46.36	74.85		37.16	179.98	30.25	44.54
42.86	44.56	65.34	52.34		32.97	73.8	44.27	46.41		27.58	249.47	31.83	171.35
41.35	53.36	38.96	54.95		27.22	112.88	44.65	70.94		33.81	80.87	19.73	58.5
47.66	115.94	45.41	41.16		47.7	303.27	48.13	60.74		22.38	2352.75	36.97	58.78
38.16	64	44.06	52.24		14.72	91.23	74.06	70.45		29.7	183.64	48.91	38.73
27.72	85.99	46.56	41.41		85.14	313.68	51.58	113.92		29.45	128.51	26.36	76.69
24.58	113.04	31.11	55.06		27.56	86.97	52.94	75.31		24.12	95.26	39.77	223.03
58.74	45.23	98.36	40.52		53.65	72.77	77.21	67.04		31.82	100.51	37.09	3638.08
39.58	60.65	56.57	46.76		37.26	78.7	52.29	79.93		34.73	63.68	24.91	42.1
43.63	48.82	59.42	64.04		45.24	89.22	53.54	79.82		44.68	98.2	24.18	71.99
33.8	76.74	40.12	179.9		39.76	73.4	71.46	67.59		73.26	644.21	32.66	51.79
49.92	67.95	59.57	67.63		176.71	64.09	61.21	111.94		42.45	130.14	33.7	57.69
77.07	42.78	26.35	61.91		34.84	71.87	46.74	414.26		45.54	90.9	22.2	22.06
50.93	132.68	145.43	26.27		30.78	181.6	55.65	50.88		30.19	122.22	24.21	36.03
48.93	1106.88	42.06	38.25		25.73	78.45	46.01	2771.73		47.82	100.5	27.65	46.28
22.11	723.66	51.61	52.09		38.7	74.49	51.53	98.96		42.37	94.69	26.18	28.85
50.44	67.05	90.28	91.06		38.61	133.96	76.29	100.11		41.6	60.65	34.73	149.67
40.45	178.35	51.01	38.44		53.15	174.2	129.18	87.38		31.53	215.94	37.42	47.29
68.31	54.18	50	39.73		35.65	260.21	64.39	391.24		37.72	254.74	194.68	101.18
39.54	78.4	50.33	35.38		29.1	117.14	47.95	77.9		56.44	125.38	24.8	25.41
45.39	90.66	38.14	79.93		35.18	101.81	42.58	58.85		40.56	313.33	25.29	60.61
61.21	115.98	67.66	52.91		54.32	111.15	36.7	109.23		41.55	137	42.97	124.45
54.14	154.62	120.16	96.76		47.63	110.33	27.97	79.82		57.47	88.55	48.62	42.92
53.62	74.99	30.85	36.25		44.88	66.96	45.47	93.92		35.12	99.67	37.83	72.42
58.67	101.95	30.01	120.79		36.7	89.88	64.28	52.6		53.55	108.91	61.63	21.04
70.17	74.9	39.8	79.13		27.3	118.85	50.97	66.53		59.71	62.57	21.45	586.98
40.14	52.94	25.6	61.84		34.03	90.34	34.5	49.91		59.21	254.96	27.99	25.19
32.45	40.39	79.83	31.04		51.61	136.19	64.64	142.71		30.92	97.82	48.83	842.97
40.63	69.75	40.72	42.41		78.95	106.69	62.39	52.53		38	185.38	36.65	97.83
38.65	122.12	97.92	70.31		63.37	96.05	45.07	82.37		37.66	80.3	60.49	54.19
36.27	67.88	59.14	57.33		138.99	62.32	86.4	88.28		58.02	148.48	39.16	40.88
177.96	70.99	46.98	36.59		41.5	76.37	48.24	94.65		33.72	377.18	38.88	401.51
67.33	87.51	36.35	37.2		45.72	68.46	35.32	119.94		40.08	125.37	30.3	150.72
41.63	54.59	76.92	29.85		36.71	72.02	77.97	77.16		104.4	90.38	28.75	108.78
41.01	55.7	52.78	93.94		32.61	354.52	48.5	98.25		42.49	96.72	42.64	226.52
51.62	46.83	59.63	46.14		41.9	106.84	47.1	163.66		64.85	90.17	42.37	82.7
65.33	107.33	47.53	43.75		165.44	71.14	60.22	85.15		52.33	550.22	77.03	47.54
36.02	62.69	34.5	50.95		86.89	86.41	41.04	89.03		49.61	87.86	47.39	107.28
47.8	69.65	52.47	40.78		34.01	181.7	65.78	89.49		42.4	159.94	34.91	91.06
54.14	113.44	47.85	96.12		50.58	194.59	134.99	121.68		27.71	307.34	120.71	117.2
44.38	84.07	81.5	89.53		42.34	95.92	39.85	103.35		38.87	124.36	34.69	293.45
46.46	107.01	44.5	44.9		39.56	197.13	105.95	82.74		35.76	86.64	42.16	119.38
34.26	71.15	47.18	49.12		39.45	272.02	41.22	102.78		39.24	128.24	30.09	112.18
29.89	58.04	61.68	43.69		55.1	140.03	46.9	151.78		67.73	106.99	51.3	124.33
36.17	65.8	39.97	52.98		55.86	63.82	56.77	575.31		38.7	87.87	37.15	116.52
53.89	123.46	47.17	36.35		77.12	83.35	49	100.21		39.55	377.08	51.18	109.81
56.6	65.57	40.89	49.76		37.54	85.81	38.71	69.88		140.26	84.44	54.54	110.29
46.39	104.34	30.62	44.11		58.42	112.6	45.26	59.74		63.81	196.61	37.02	224.4
25.77	48.34	55.7	61.19		37.81	410.69	58.99	84.11		37.17	269.72	44.12	28.55
54.83	58.71	58.35	63.96		75.24	2578.06	69.81	125.95		49.17	85.35	43.95	59.32
30.37	73.38	48.69	47.7		52.34	153.08	68.17	105.92		49.78	2248.35	71.62	74.1
28.55	62.66	43.03	48.59		47.85	126.83	53.39	131.81		53.53	203.58	40.3	29.68
35.88	95.95	57.6	64.04		34.38	89.77	36.19	158.18		41.77	134.07	76.42	34.8
40.26	61.02	56.58	43.59		52.41	128.16	50.43	68.34		46.35	101.88	40.66	402.3
40.18	72.46	56.84	70.6		93.87	64.35	44.55	71.37		39.14	99.87	51.82	56.9
53.31	76.81	55.25	141.37		43.86	611.18	39.58	80.32		36.72	57.72	49.7	55.28
33.81	68.76	40.89	52.06		37.5	86.56	47.84	68.51		52.88	102.07	45.16	2965.86
33.69	201.63	40.29	49.26		74.3	494.81	103	95.57		62.94	162.57	30	400
42.07	52.2	31.41	44.94		33.89	427.55	74.69	157.15		35.47	614.49	34.49	59.8
49.09	47.17	47.95	46.51		37.79	102.28	50.67	89.31		62.12	87.15	82.6	35.21
36.24	75.69	60.2	44.73		39.01	86.21	57.91	129.87		26.09	55	49.02	351.62
52.83	94.43	44.68	57.64		28.65	61.48	55.84	500.96		22.58	208.47	35.82	104.57
36.12	53.75	30.06	49.98		38.62	153.56	52.38	85.04		42.6	84.16	51.77	542.08
54.09	54.09	64.75	71.56		25.2	419.54	85.69	104.52		18.22	58.8	38.55	45.94
56.79	75.18	30.15	63.49		136.3	114.99	73.34	76.86		56.64	340.04	45.44	41.74
49.17	91.16	55.3	53.64		365.73	85.33	49.66	166.31		45.17	98.87	37.29	61.79
55.89	92.31	44.45	43.33		278.89	102.29	87.02	104.35		77.04	218.63	32.63	62.36
42.63	55.01	75.46	45.31		33.15	93.72	60.42	146.83		64.77	98.96	73.69	46.85
49.78	71.7	36.15	54.57		82.03	164.16	50	124.98		179.67	135.45	34.8	119.32
83.41	57.6	48.44	1107.86		58.61	131.08	47.19	128.04		70.39	133.52	88.87	103.24
48.79	61.79	50.63	71.42		45.47	99.12	33.94	94.34		52.34	109.55	62.91	34.07
37.89	48.72	97.38	55.84		49.07	151.4	53.8	88.1		195.44	107.49	26.69	30.48
43.39	67.26	33.01	41.01		53.39	145.21	43.76	96.09		38.36	214.83	59.65	465.83
38.48	69.41	46.75	93.81		54.58	86.23	49.94	92.43		105.48	155.46	42.75	195.06
40.61	53	61.1	66.11		87.23	89.23	71.04	194.16		87.56	104.92	72.26	210.96
39.3	62.45	43.17	33.7		53.37	137.26	38.33	100.76		35.56	108.21	43.02	213.33
32.05	70.57	60.56	60.67		46.9	138.37	55.94	135.44		63.23	94.38	79.83	38.2
40.24	53.22	39.75	38.21		31.2	87.73	49.65	95.06		51.25	584.17	51.48	91.25
36	84.11	50.64	50.92		52.09	140.84	59.35	82.72		26.85	93.59	124.8	405.68
40.03	135.07	31.04	45.09		39.56	508.41	55.39	79.64		66.36	158.81	48.24	59.8
29.05	73.65	27.27	81.05		32.07	156.37	52.95	125.03		55.66	307.81	53.78	35.01
38.08	47.97	44.5	41.72		37.35	84.72	44.51	102.3		38.22	126.67	101.9	80.06
46.6	63.95	42.44	49.3		53.43	50.99	52.65	102.06		29.84	168.33	55.85	47
51.88	56.05	60.41	42.64		95.48	103.39	69.86	198.76		35.45	85.81	56.72	111.11
37.61	60.64	42.25	60.58		28.22	48.79	66.84	57.04		26.92	61.82	87.18	68.9
24.01	67.86	55.55	43.13		55.95	200.76	41.91	183.42		36.48	85.12	40.51	76.3
44.34	51.98	38.67	52.96		33.06	54.86	51.18	136.97		40.26	122.03	62.66	94.36
32.92	126.19	45.82	42.71		54.99	56.05	74.37	96.04		170.91	66.83	34.98	53.97
44.36	71.94	32.89	44.57		88.93	65.32	48.32	79.66		55.18	110.41	44.42	48.45
42.75	68.09	29.18	47.05		37.97	151.63	66.16	75.39		59.23	1333.45	68.59	50.45
48.86	81.73	28.98	70.72		55.88	131.06	56.11	127.65		32.14	104.08	50.98	26.16
40.31	61.21	47.75	54.53		28.69	175.58	137.23	87.26		94.01	337.31	42.73	49.45
66.13	91.45	81.6	49.22		55.06	133.67	48.54	113.51		56.01	87.78	29.76	50.68
45.22	49	70.66	41.03		59.87	122.83	85.45	137.63		32.9	93.39	43.76	27.81
34.27	81.78	37.42	71.92		42.61	117.93	61.51	73.81		42.76	141	38.05	71.91
38.11	75.92	42.87	45.77		31.93	111.28	83.96	72.81		190.48	91.58	65.38	90.29
32.21	73.76	41.39	100.3		70.9	76.53	44.9	91.39		33.2	59.3	68.99	33.13
39.62	77.36	54.89	39.41		46.61	366.25	32.96	126.97		39.65	84.38	53.46	35.25
42.86	72.62	78.45	111.99		73.18	109.06	60.09	159.62		53.18	130.81	596.85	49.99
36.94	3445.04	56.48	48.69		23.25	72.26	56.62	122.29		97.62	71.09	160	121.17
42.18	55.13	38.25	47.64		23.4	141.72	38.98	77.48		32.63	122.93	45.65	882.38
37.65	59.17	52.1	48.03		48.16	97.62	37.67	131.58		48.05	106.17	51.38	57.85
48.56	47.48	48.94	61.75		31.15	90.62	73.94	122.21		67.61	67.48	56.86	69.37
41.09	66.59	89.47	48.67		56.64	99.82	53.19	82.92		49.52	98.13	74.5	102.74
31.7	57.28	49.9	25.6		86.67	75.2	76.84	97.4		38.35	107.21	41.32	110.32
27.2	37.1	48.43	95.77		32.89	103.09	27.55	114.67		39.13	94.16	43.84	81.61
61.35	92.37	49.69	60.96		49.2	77.96	63.06	259.52		47.81	109.89	59	78.8
32.33	46.49	62.56	64.46		39.99	72.47	44.59	118.64		36.75	82.53	48.6	52.8
48.35	67.39	111.87	33.91		51.83	76.9	41.37	86.46		41.76	97.46	41.18	66.23
39.67	43.13	43.09	82.75		72.65	91.46	49.33	77.19		43.46	522.47	45.83	35.78
45.48	87.41	45.36	51.03		47.78	119.71	59.66	86.06		45.49	123.26	129.37	34.81
55.84	57.66	43.16	85.58		27.98	119.9	41.88	74.35		175.19	148.94	34.09	260.2
40.15	130.81	44.99	54.14		57.47	165.64	43.02	94.01		25.29	151.3	48.3	868.94
36.34	71.84	128.03	31.83		38.04	2442.17	50.8	79.73		30.39	84.82	29.08	58.53
44.79	88.03	62.12	37.77		56.46	103.1	39.9	143.18		67.68	111.92	35.46	34.1
48.57	50.56	62.51	46.58		161.95	72.32	35.19	108.06		35.28	1210.5	138.44	46.69
37.24	54.64	48.62	55.77		43.35	85.69	38.55	72.65		44.27	77.54	42.28	40.55
40.63	54.68	47.17	60.99		70.98	97.75	51.79	87.98		51.42	100.72	56.54	72.53
24.23	29.2	45.45	47.4		41.35	66.34	51.87	95.99		42.13	91.71	26.35	85.47
58.35	45.54	34.99	52.87		39.3	100.07	50.61	60.49		53.79	118.63	46.52	151.42
60.02	43.83	90.69	55.96		43.91	120.1	53.46	78.17		55.74	61.54	54.83	35.94
73.42	57.98	35.03	33.31		35.61	290.34	61.29	96.34		64.51	80.21	33.75	144.69
35.04	40.35	54.24	37.96		32.87	64.84	47.74	88.37		28.66	59.21	56.95	26.37
37.86	26.58	47.7	37.13		43.17	59.84	47.75	177.45		29.4	121.85	36.3	38.69
31.2	51.57	54.67	110.09		46.79	355.36	42.71	65.68		54.54	93.56	55.33	51.85
67.67	44.64	50.66	37.55		133.96	122.53	42.3	102.56		32.24	88.18	38.44	39.64
53.13	37.58	65.58	44.2		48.1	116.87	49.12	89.9		62.61	109.27	30.21	258.77
47.65	57.08	26.79	64.46		26.73	92.59	48.9	101.85		40.53	169.86	89.32	233.94
69.14	54.37	45.23	57.94		57.64	314.98	43.25	82.7		51.43	136.69	43	51
51.84	37.64	27.68	33.74		55.41	85.59	51.5	82.28		81.96	123.75	60.02	100.83
36.65	43.68	26.04	45.69		64.56	69.35	48.1	79.58		36.99	621.68	88.18	70.51
25.75	3936.82	28.69	96.02		80.89	66.17	64.32	76.06		66.74	65.25	35.57	32.46
34.7	39.74	54.82	47.79		74.25	69.72	33.54	84.92		84.75	112.15	27.63	99.47
51.88	56.1	44.25	51.7		127.31	672.45	53.58	83.05		44.55	78.8	271.02	24.83
46.22	47.39	32.64	50.22		137.41	129.5	126.98	131.29		103.54	101.75	104.08	45.11
36.89	105.37	51.04	25.11		74.22	182.46	87.76	59.42		45.6	72.19	33.15	43.68
46.26	47.57	34.01	46.69		37.69	127.28	52.35	52.93		52.04	161.21	87.5	671.62
51.45	81.86	41.1	48.64		23.51	74.93	29.59	94.8		50.63	133.3	21.8	37.85
37.92	49.35	44.94	53.88		92.02	67.56	55.67	164.35		34.86	119.27	82.22	24.81
26.87	61.4	48.74	53.13		20.53	186.97	69.41	107.31		36.39	585.45	49.69	45.58
31.98	65.97	126.28	53.62		73.15	135.59	60.75	75.23		33.72	61.49	23.2	46.8
50.55	71.47	37.89	83.09		123.07	232.14	48.26	117.44		48.28	104.33	40.96	59.9
55.1	48.28	47.08	53.51		30.76	72.47	32.34	130.41		74.07	108.64	90.08	41.74
30.12	58.1	40.93	29.38		156.99	102.22	76.04	159.05		39.81	94.6	42.09	82.08
47.82	49.23	53.99	80.9		33.41	26.97	50.41	118.86		56.18	53.85	43.82	89.51
45.72	47.96	133.02	49.55		31.12	145.99	65.19	87.67		44.72	55.95	32.53	48.89
40.08	32.81	43.62	39.15		64.14	83.05	58.9	248.87		30.61	493.1	46.14	34.83
49.12	48.5	114.97	24.69		33.88	110.04	36.27	119.42		28.97	182.83	33.68	27.22
37.35	103.52	52.04	46.12		43.03	114.4	39.85	213.74		36.62	110.58	38.53	44.2
53.17	55.22	34.53	51.86		44.86	100.02	37.8	459.78		27.64	67.32	65.46	35.95
30.68	44.04	36.68	67.38		95.02	305.5	65.06	191.95		41.34	3106.78	51.06	66.02
55.89	177.31	30.5	51.64		94.62	92.32	53.49	342.72		30.08	503.8	91.5	39.21
62.9	82.82	54.24	50.52		191.02	52.8	64.49	279.85		53.14	346.53	39.93	72.41
31.1	59.04	41.83	30.18		42.38	79.61	64.72	255.45		45.13	97.04	51.61	121.38
34.21	40.77	63.68	53.54		83.98	148.06	55.12	94.21		52.69	110.69	54.38	48.36
28.42	61.01	53.36	39.15		23.24	177.88	61.72	154.61		46.46	79.29	28.48	157.95
38.3	61.07	36.96	37.72		42.89	552	61.14	110.41		24.81	328.06	34.26	60.09
41.57	60.87	52.83	36.7		46.13	2942.3	54.6	100.39		29.68	103.16	24.8	25
45.59	47	40.28	47.45		130.65	112.67	43.85	106.64		54.26	67.53	95.36	52.89
47.24	64.61	53.92	43.97		45.85	144.16	42.06	132.14		43.48	58.97	33.97	20.49
42.56	53.4	37.88	39.44		69.91	65.07	68.95	76.81		49.12	2866.73	47.83	34.32
48.08	1053.08	60	63.7		21.45	143.07	57.42	121.31		59.96	422.37	25.91	152.71
66.84	49.06	42.59	37.33		65.41	470.04	58.21	196.68		70.74	294.51	44.44	50.78
34.03	50.99	49.89	41.95		65.84	61.71	86.38	502.92		39.56	90.6	34.56	29.78
40.58	46.79	41.3	29.59		50.59	196.53	46.72	72.18		28.65	83.63	69.94	106.34
43.28	98.98	45.41	31		55.56	25.72	63.94	65.73		49.61	103.33	44.81	43.53
38.29	103.1	45.02	48.27		50.76	73.77	40.59	158.45		44.4	71.89	21.56	29.04
26.13	66	65.75	84.38		25.51	184.95	55.81	168.59		30.48	320.81	42.03	43.91
34	38.45	46.56	79.45		122.09	87.14	45.53	98.81		54.42	95.61	45.04	34.23
46.54	61.46	53.8	121.72		57.75	111.02	68.86	487.74		74.17	66.02	27.79	43.98
34.14	87.51	55.5	79.79		61.18	130.92	61.64	113.73		40.72	130.52	30.54	56.06
50.75	62.94	47.62	62.42		53.01	225.92	41.68	120.36		35.07	68.06	36.47	98.16
61.81	35.59	62.89	56.48		34.98	2061.52	52.64	79.49		45.6	60.08	50.78	48.94
55.97	46.72	42.83	37.24		43.87	221.48	63.47	71.66		43.22	429.92	33.87	43.36
34.76	53.67	40.6	40.97		67.75	46.71	47.84	63.54		57.64	106.41	37.84	47.08
22.55	39.28	52.79	53.03		131.7	680.11	48	83.18		42.35	106.38	58.95	45.75
41.92	54.09	53.3	50.69		63.23	156.42	55.88	149.05		46.7	48.01	42.97	54.75
51.7	47.62	48.78	27.03		61.92	183.09	42.72	75.09		40.17	43.52	40.57	55.38
31.98	66.91	48.75	36.36		41.18	36.91	63.13	268.62		60.66	90.35	33.82	59.32
50.97	70.93	63.56	46.82		48.43	44.19	62.44	94.03		31.62	68.52	33.3	56.93
66.23	43.17	57.13	32.77		55.36	36.08	46.7	85.85		30.24	120.83	38.38	248.87
29.33	46.98	290.16	118.14		74.21	2996.3	32.44	83.66		38	97.08	61.83	62.39
44.87	45.32	61.04	33.54		14.86	63.32	90.87	126.99		32.95	42.96	73.4	90.34
55.9	70.67	42.77	44.53		14.68	31.07	57.15	321.08		48.62	82.99	69.67	69.01
51.13	40.08	113.52	99.74		117.23	63.4	68.76	200.27		28.59	64.72	43.31	63.63
25.15	97.58	76.09	54.49		32.71	29.02	89.87	132.42		39.81	114.49	31.47	57.92
22.85	51.48	79.54	49.49		30.48	44.94	78.62	88.79		20.14	112.14	38.37	66.42
55.7	78.36	59.83	38.11		32.65	23.08	73.01	86.99		31.32	78.45	57.86	92.84
37.26	47.26	74.85	102.74		34.92	19.13	73.52	62.73		50.71	273.86	38.38	58.4
43.57	48.17	65.08	121.03		45.44	99.89	85.28	128.25		31.95	102.61	56.59	114.31
30.72	53.43	36.74	83.99		19.22	45.55	69.98	190.24		43.79	88.42	40.89	99.64
236.35	62.47	33.93	45.48		29.83	43.2	39.01	272.41		28.45	96.07	40.86	46.5
34.36	79.29	39.21	28.94		38.76	2953.63	57.34	155.77		34.55	87.01	57.18	416.22
41.43	49.98	39.55	54.54		22	35.42	64.97	81.08		46.07	82.69	45.58	53.73
54.19	106.27	48.05	56.04		31.91	52.97	66.14	200.21		46.17	82.67	46.05	66.35
31.23	51.83	68.37	1882.07		14.33	32.06	66.79	101.72		34.6	108.75	62.69	87.47
41.53	113.69	55.21	55.99		47.72	18.49	67.92	178.12		20.14	87.83	51.15	28.19
27.13	62.18	54.54	52.03		23.42	28.96	45.05	90.97		47.47	259.56	36.42	41.84
35.97	92.12	68.65	71.13		69.68	174.46	44.36	292.22		47.22	86.96	34.09	352.88
52.96	40.85	77.65	117.27		32.03	31.04	63.5	223.46		42.32	82.52	55.99	557.8
30.91	117.73	63.37	60.73		16.96	46.65	52.39	101.22		43.82	93.14	27.21	42.96
30.89	51.74	66.09	72.92		43.54	52.24	53.46	148.82		41.86	47.05	37.37	73.98
55.29	66.74	32.91	36.91		98.62	41.35	49.36	155.53		52.66	43.15	57.45	61.65
55.11	55.08	50.92	78.05		23.28	54.2	57.32	102.59		97.06	129.32	40.06	62.49
42.05	52.03	45.42	54.03		81.2	736.99	66.48	120.68		29.57	174.85	28.1	74.16
28.86	43.96	40.23	93.89		49.66	55.09	81.18	72.14		20.17	388.62	44.87	55.54
30.89	42.47	62.68	47.67		28.67	51.29	52.77	34.89		14.97	219.64	28.05	62.18
28.05	69.06	55.55	52.43		3602.99	33.44	63.72	38.22		58.1	91.02	20.71	85.11
30.24	55.63	41.4	38.04		247.56	56.22	49.65	38.22		28.2	62.83	54.91	78.92
45.59	106.46	53.75	79.02		53.92	45.85	76.59	46.5		52.98	123.48	734.91	68.57
86.26	75.7	50.85	139.1		52.81	29.35	29.6	57.05		23.52	82.32	53.02	95.73
40.37	61.52	57.93	57.79		47.73	91.33	87.75	33.62		51.04	85.73	43.14	42.41
38.69	67.46	48.88	72.94		22.48	33.09	40.08	23.49		22.44	96.9	37.28	46.22
33.41	77.74	40.86	54.6		44.02	99.32	50.26	34.19		66.06	392.27	38.3	51.21
32.32	53.01	44.66	43.43		96.28	131.45	51.68	46.14		69.63	91.2	67.31	54.17
44.94	57.88	34.85	36.61		25.59	361.16	33.08	40.94		56.56	113.83	36.01	188
43.16	105.03	51.39	45.14		78.61	843.92	38.93	33.74		25.27	75.91	53.23	96.28
25.38	64.81	47.7	66.36		64.49	1144.35	36.57	24.73		28.81	1426.14	66.46	97.27
60.47	78.26	44.65	86.48		20.18	22.43	67.84	36.46		56.98	108.34	32.22	34.89
79.12	98.59	55.24	79.14		22.69	60.47	40.37	206.96		33.5	77.12	36.38	36.93
44.18	51.64	56.15	33.46		15.85	292.19	42.3	22.23		44.72	83.62	32.82	41.76
38.65	54	40.4	43.09		27.64	33.54	60.33	22.35		53.67	79.04	32.85	58.84
34.44	75.94	37.2	49.89		31.22	47.88	37.99	77.06		43.71	54.21	69.72	47.88
45.31	93.15	30.42	69.2		66.97	73.3	52.09	31.23		30.79	82.63	52.28	53.95
100.39	41.86	39.48	78.11		40.92	1742.52	28.13	40.32		23.71	181.38	38.64	56.06
74.97	70.07	74.1	96.19		24.89	2423.97	62.23	43.62		46.81	243.59	52.31	62.53
38.76	104.63	49.67	49.14		41.44	22.07	62.48	26.97		34.32	105.95	36.11	112.15
55.76	67.36	65.78	50.49		75.4	44.02	72.27	32.01		38.21	239.53	69.81	77.78
46.51	69.05	38.34	98.31		20.71	72.55	50.71	28.36		41.93	119.4	4032.22	54.57
59.08	57.6	43.52	49.52		68.51	275.53	56.8	70.32		39.54	79.99	45.14	48.5
42.96	60.64	54.4	69.66		43.75	72.88	34.13	20.27		30.25	88.7	83.78	113.82
37.14	53.51	47.42	54.88		53.48	59.59	90.31	49.45		37.69	93.67	57.87	113.4
38.31	59.05	65.27	55.85		49.86	21.24	55.05	86.97		39.63	54.51	45.77	73.43
51.88	59.77	48.27	38.05		13.06	46.18	43.12	77.58		43.78	239.41	128.59	37.48
43.01	49.73	35.93	98.98		42.19	238.78	46.41	46.43		31.42	90.95	34.06	103.91
52.15	57.03	52.49	53.52		26.37	40.35	35.07	46.8		41.71	174.61	59.55	113.39
43.54	102.98	44.9	61.17		32.77	31.1	65.98	1413.5		26.96	76.86	57.97	117.15
41.45	66.62	51.11	77.01		64.8	74.11	41.18	48.37		44.05	136.93	56.17	112.01
32.88	54.06	83.57	353.38		6.66	114.14	64.51	37.51		47.74	358.57	67.38	65.14
57.02	88.29	59.78	106.4		85.82	16.28	51.01	54.31		199.02	222.67	63.91	100.23
44.97	3994.74	77.02	41.1		43.56	27.97	56.5	44.81		24.71	104.59	20.61	123.25
60.03	58.32	50.14	36.56		6.16	98.51	65	638.25		20.22	82.73	57.26	64.87
49.08	51.65	37.08	123.44		21.99	74.53	57.38	38.37		28.31	97.84	49.63	67.86
49.64	64.69	35.48	57.29		34.18	30.28	53.85	45.61		70.95	86.08	47.04	104.02
38.44	80.21	56.88	58.85		8.05	53.71	44.71	23.72		30.81	93.24	36.71	84.7
54.45	44.3	79.15	57.61		31.96	26.68	40.2	65.56		39.47	1427.06	24.86	51.69
46.89	48.65	71.46	59.05		35.83	39.93	44.76	41.08		35.96	96.81	87.9	78.71
45.78	85.76	30.41	50.23		27.76	3529.31	87.82	106.52		34.96	69.35	43.38	59.54
72.13	79.6	37.56	55.74		32.7	42.21	46.52	25.93		35.73	91.78	31.27	101.57
53.78	53.5	43.27	69.96		38.33	32.75	55.67	47.94		52.01	69.63	46.75	301.19
29.08	3799.12	67.91	73.73		141.5	17.97	51.83	37.11		29.44	203.66	28.85	72.66
48.39	67.91	33.52	56.45		21.42	77.66	58.74	698.2		36	60.71	51.12	64.13
55.45	66.57	37.41	41.31		16.84	94.02	58.12	56.64		42.41	102.54	28.83	75.8
53.7	52.22	37.35	67.07		40.32	1356.23	45.3	50.69		74.09	52.05	72.38	47.62
42.05	79.09	76.98	47.27		37.05	28.32	51.7	47.39		26.13	124.67	27.86	56.62
67.65	133.72	40.8	49.88		36.97	61.66	62.49	200.46		31.18	83.59	27.11	1490.9
40.03	52.01	49.54	85.83		17.24	23.86	47.04	40.28		30.71	92.89	66.47	71.62
39.45	63.17	126.15	47.71		23.97	80.12	33.53	106.52		40.56	129.28	36.44	127.44
44.19	64.25	42.53	77.54		52.5	48.27	39.05	116.48		44.34	128.72	38.91	355.64
49.08	71.77	144.97	45.44		38.12	57.78	56.91	58.01		39.4	129.12	38.15	245
56.96	73.32	30.26	55.08		16.9	51.4	23.88	42.03		34.62	343.31	41.04	104.83
34.42	60.12	45.9	45.13		17.25	40.79	41.66	28.56		24.64	3958.26	25.05	91.67
28.96	78.31	64.78	128.1		33.65	1455.73	31.86	39.48		26.15	168.6	60.25	876.8
45.4	88.92	101.26	55.25		18.29	26.4	69.06	60.02		44.49	106	28.41	60.91
37.3	58.31	53.1	55.66		24.09	86.84	36.67	49.29		45.06	150.56	23.56	43.91
35.49	51.68	54.58	172.67		30.93	68.8	65.03	118.51		34.58	341.87	45.17	58.81
44.65	60.73	65.48	87.31		28.24	21.44	42.4	55.77		37.05	222.89	38.34	110.89
57.26	45.5	44.58	36.31		22.7	74.64	31.57	44.29		92.04	435.39	29.84	135.95
32.65	63.89	59.4	50.14		17.64	166.16	30.37	32.43		61.38	108.96	24.9	35.82
27.52	99.03	52.24	54.1		23.24	63.32	44.77	55.91		29.91	381.76	59.28	79.09
36.35	47.21	29.5	41.35		44.2	39.89	43.3	31.18		29.6	99.61	39.45	198.04
48	53.57	74.86	51.73		41.56	30.99	43.74	52.93		40.26	80.78	73.99	147.85
35.16	83.1	65.36	50.92		87.09	125.45	33.8	69.81		43.58	89.17	37.35	68.93
37.6	3479.87	37.84	89.48		19.83	66.47	33.92	79.3		34.35	140.93	64.84	86.81
47.52	54.58	41.56	70.17		20.94	406.98	83.42	91.7		34.72	102.63	37.3	58.68
52.57	61.61	35.13	46.73		237.37	48.17	28.56	70.48		37.47	94.68	60.85	74.21
55.04	55.03	37.6	50.01		15.32	49.87	44.08	54.08		30.38	73.98	27.65	38.55
33.84	99.14	42.17	59.47		20.6	29.55	38.55	462.76		76.47	160.41	66.66	48.94
43.57	75.93	44.69	32.9		43.12	89.26	34.28	75.08		41.49	90.2	30.01	32.57
44.53	55.54	39.97	45.38		74.76	45.17	40.67	32.6		29.29	234.88	30.24	165.6
31.83	49.6	64.73	184.52		42.37	98.74	44.36	61.96		38.79	101.73	45.48	52.63
52.84	74.64	58.55	58.16		23.78	136.18	38.84	67.23		47.64	99.3	72.87	33.23
46.1	2871.17	29.83	111.97		74.59	58.33	31.01	43.77		34.41	335.05	64.64	52.92
59.13	59.19	32.95	94.87		32.94	25.22	42.18	63.9		31.85	193.11	41.56	50.66
42.69	57.15	52.58	70.08		60.41	31.46	30.98	107.35		62.33	188.17	37.41	41.3
50.14	77.54	80.22	124.16		48.78	37.28	35.82	48.6		37.54	136.52	44.75	67.11
45.3	56.99	75.96	241.91		53.8	87.53	32.28	50.44		58.74	59.83	102.51	72.41
41.92	60.6	50.28	60.97		58.97	171.5	40.08	84.69		59.1	168.26	47.7	42.85
57.66	63.19	48.56	35.87		98.2	144.89	49.45	35.2		26.13	1782.74	45.31	44.83
73.06	48.18	38.74	35.12		57.88	56.08	30.62	349.68		39.76	209.17	45.42	45.26
34.28	82.57	44.68	57.38		104.06	172.68	92.89	41.01		40.15	118.44	39.02	38.82
62.43	57.31	34.91	82.56		69.17	31.78	28.73	51.07		78.25	226.41	32.5	38.6
39.76	93.92	43.99	63.9		64.27	109.39	26.97	40.56		20.7	276.45	32.69	58.5
50.33	63.76	40.16	44.81		52.76	63.4	23.97	59.57		31.38	128.52	32.77	90.34
61.03	58.52	35.69	58.46		37.07	62.42	39.52	61.23		38.3	204.06	45.36	86.93
42.02	45.79	67.19	48.35		33.3	262.13	52.02	44.55		40.12	99.7	26.83	38.79
67.49	78.97	68.9	102.15		64.32	39.41	28.49	93.65		34.88	103.73	41.42	32.64
36.37	48.66	53.09	52.85		54.71	30.74	33.08	30.59		62.23	90.59	26.83	112.91
48.29	66.71	38.78	50.47		62.75	89.52	36.26	46.35		128.38	68.33	34.79	70.48
41.14	158.84	44.53	61.88		54.62	137.23	29	81.49		39.93	218.09	28.6	99.69
60.92	68.38	29.62	43.49		110.46	94.88	27.66	82.63		56.98	110.57	38.62	48.54
30.01	93.18	56.22	82.21		56.48	104.37	32.42	68.84		30.41	138.29	25.46	96.81
52.08	57.81	34.55	60.31		34.65	117.73	41.34	54.97		48.38	95.01	35.83	47.88
52.31	48.32	57.5	63.72		49.41	93.71	39.76	126.56		28.79	105.02	30.73	73.23
56.39	60.87	66.15	50.66		95.68	50.44	43.53	69.62		35.45	140.16	120.11	104.72
70.08	57.65	143.21	60.27		131.9	103.76	33.25	100.96		42.05	133.69	27.19	53.33
52.95	66.93	40.25	53.81		108.56	64.03	32.92	42.3		48.76	330.8	31.82	59.31
54.2	58.5	51.76	44.04		36.56	243.43	36.32	56.79		70.07	3903.21	134.08	46.74
44.91	66.39	37.51	78.99		49.46	119.31	35.88	132.91		71.01	169.24	25.48	30.01
46.91	67.38	32.35	69.1		56.92	67.34	52.45	82.75		36.66	158.74	38.67	90.34
38.17	67.3	50.96	59.27		80.91	81.35	22.78	31.14		27.62	148.87	42.8	66.33
60.13	76.15	58	51.05		49.86	227.08	33.89	47.41		65.8	114.89	30.55	88.5
42.47	166.18	42.83	58.85		63.17	349.46	34.74	59.75		37.91	104.38	30.21	64.53
57.88	74.7	61.88	81.8		42.37	486.8	31.39	90.94		56.14	78.06	114.96	46.48
39.47	80.94	46.49	58.52		92.04	35.36	23.87	45.46		40.95	131.41	40.77	59.78
43.94	104.35	51.12	37.33		55.17	38.72	34.22	108.1		54.35	113.09	33.34	49.97
40.83	79.76	63.12	45.06		46.15	34.02	26.31	42.47		34.58	111.47	26.56	125.52
38.87	99.88	41.93	39.49		56.94	291.75	36.77	45.2		65.81	365.43	26.23	85.09
52.35	45.1	41.02	57.2		66.45	87.18	48.05	63.07		51.89	214.83	35.14	63.59
44.22	55.71	36.05	73.39		85.69	30.32	26.43	95.8		71.6	146.54	83.4	65.96
27.3	56.43	39.75	90.26		171.49	606.2	75.29	34.65		55.67	68.2	29.81	40.56
34.54	31.2	38.77	59.59		84.4	1590.36	39.87	34.86		61.79	182.33	24.42	84.71
44.3	53.74	50.16	54.93		80.03	61.68	88.02	46.36		52.23	1695.48	75.16	33.29
53.83	48.99	47.61	117.2		65.96	91.44	53.27	93.63		32.97	222.55	29.38	55.9
55.05	48.11	32.84	49.17		63.1	272.9	81.26	68.81		40.49	129.89	21.49	93.28
43.57	34.91	54.62	43.65		57.32	150.23	36.4	89.37		48.66	86	48.57	78.34
37.17	107.23	34.01	44.34		57.91	307.31	43.66	59.4		85.95	623.74	34.05	42.97
44.73	64.07	77.44	71.18		62.26	73.06	37.75	83.61		46.44	94.21	31.49	72
34.63	41.7	43.52	59.17		30.47	191.21	32.77	72.87		37.94	76.8	128.35	62.47
36.29	71.56	37.11	81.12		39.33	996.04	34.6	60.76		44.29	189.22	27.58	1514.4
33.63	58.74	57.43	65.22		85.36	108.06	90.04	57.12		53.47	77.64	37.57	52.7
47.94	54.43	59.14	71.95		42.66	37.1	58.03	59.19		31.89	340.09	41.31	75.94
54.12	63.67	41.23	2215.25		39.68	111.74	38.95	58.76		52.11	111.29	59.63	123.69
38.25	97.31	60.06	72.16		71.18	3854.99	54.83	80.14		69.67	166.48	117.03	75.94
41.51	46.93	55.73	89.28		73.53	51.6	65.35	628.65		34.94	104.05	71.3	48.92
33.31	80.18	98.15	89.11		64.93	62.36	38.2	207.32		37.69	247.37	42.81	44.22
43.71	71.62	51.47	79.37		80.25	53.93	35.1	40.97		42	101.52	107.13	63.18
39.36	41.11	59.45	84.2		77.28	101.97	35.01	46.73		31.49	205.73	35.61	63.45
34.73	46.33	43.68	45.03		62.51	232.12	40.18	46.34		83.32	177.7	41.41	118.74
35.24	48.46	41.53	51.28		48.69	26.55	48.46	71.73		61.89	180.1	58.44	71.19
38.81	61.04	41.62	84.61		99.07	172.49	33.47	52.04		36.3	170.19	32.33	67.18
41.4	54.25	35.97	82.34		65.17	85.81	136.99	76.86		34.07	138.26	45.23	95.25
48.11	51.76	43.12	56.7		80.65	295.57	32.74	85.3		43.26	148.94	44.62	37.57
66.43	59.02	41.71	52.61		49.65	2255.64	29.61	25.57		41.7	117.42	32.99	70.47
68.47	79.06	58.59	107.52		55.48	38.64	43.51	32.55		47.14	124.4	26.67	55.68
58.35	64.78	32.11	78.13		105.42	180.18	31.73	34.09		44.01	117.48	28.93	171.57
44.27	99.97	52.2	70.38		41.13	79.84	33.12	36.71		54.03	593.26	18.75	57.3
51.13	56.96	54.33	82.05		51.75	104.75	38.12	346.66		34.4	146.57	71.6	67.09
48.96	81.14	106.09	67.42		41.93	102.16	33.47	119.2		66.51	157.33	52.54	58.01
43.11	52.4	44.62	52.58		84.71	113.63	48.71	61.34		60.74	71.21	32.46	90.23
					97.37	135.97	30.98	62.78		44.38	123.51	25.26	96.66
					61.21	72.27	34.04	193.52		38.92	77.48	45.3	93.32
					76.38	94.62	44.73	99.29		49.7	332.73	52.05	46.19
					86.94	170.2	26.64	69.56		39.78	386.05	44.93	182.3
					44.83	120.42	39.35	69.49		56.79	71.56	35.2	70.94
					36.11	107.43	57.08	26		301.53	176.61	32.95	53.34
					179.34	71.38	32.15	41.11		53.24	231.4	28.91	114.66
					28.4	84.44	43.24	47.1		71.75	97.59	30.25	94.92
					89.19	67.7	58.82	62.83		69.98	665.5	52.52	71.97
					31.75	43.19	55.92	49.15		31.02	102.43	44.95	48.51
					48.4	217.26	45.81	49.83		40.98	89.15	34.87	280.08
					41.97	87.75	28.74	52.23		51.04	106.97	35.24	68.35
					40.06	58.54	31.28	52.07		30.18	86.58	31.4	77.15
					103.52	66.03	30.55	57.63		45.05	194.17	41.57	273.65
					100.76	70.86	39.43	59.7		18.79	344.99	39.47	51.97
					46.66	48.88	59.32	57.97		15.36	207.45	41.6	49.91
					65.33	52.85	41.89	62.42		26.7	234.49	51.94	74.81
					37.14	122.99	49.84	34.55		21.07	152.21	60.31	65.65
					68.09	69.8	51.66	61.36		20.96	70.91	44.53	141.96
					85.63	91.01	36.85	84.07		30.11	103.19	23.7	57.23
					120.39	52.49	46.53	98.44		39.64	1044.32	16.81	113.49
					27.53	176.79	39.16	36.8		71.26	85.23	27.87	127.13
					25.55	118.16	26.14	35.35		20.38	345.18	49.21	91.41
					31.09	74.08	29.47	43.98		41.22	68.4	37.16	315.46
					106.25	66.81	35.31	29.98		34.58	102.92	30.23	1054.45
					104.33	68.1	35.24	46.2		31.55	173.23	19.48	95.65
					41.54	95.32	42.32	44.52		35.93	547.88	335.81	56.78
					50.18	60.06	45.02	55.99		21.7	92.97	29.36	86.27
					43.5	60.7	43.25	53.64		36.17	61.06	42.6	41.06
					38.3	767.35	28.89	65.07		50.13	210.17	18.39	75.84
					51.89	41.31	30.88	58.77		48.37	60.05	28.23	309.05
					63.72	65	36.1	85.06		35.93	161.08	49.16	91.18
					154.82	122.78	68.02	43.36		56.05	317.74	31.62	2568.73
					67.3	60.33	46.56	51.2		39.93	237.66	37.57	57.43
					81.8	116.39	34.11	48.59		33.39	177	24.24	38.11
					93.63	38.03	32.45	59.67		35.37	92.64	21.3	77.4
					34.34	65.33	64.6	136.11		20.85	209.39	41.19	93.31
					53.97	66.84	42.15	54.79		39.07	84.33	36.18	83.88
					40.93	136.44	31.23	68.98		20.97	146.56	31.16	92.13
					42.17	219.3	63.81	59.69		35.01	150.94	33.18	40.52
					64.5	15.61	62.09	63.83		30.18	896.26	24.26	85.3
					42.58	51.6	42.93	57.46		39.29	4000.55	26.13	74.92
					77.45	95.21	35.96	50.82		28.91	167.03	33.52	74.48
					42.85	94.2	44.29	50.11		34.11	67.55	47.58	53.31
					59.92	99.9	39.25	75.5		26.04	95.17	27.51	126.75
					174.23	81.95	37.38	69.77		36.79	161.27	41.91	44.31
					34.3	108.32	42.21	66.67		33.11	1249.93	29.3	59.54
					36.42	53.17	57.26	70.1		36.39	83.23	54.34	47.36
					71.45	49.4	23.42	27.34		24.94	323.92	31.76	47.97
					137.19	70.74	24.38	49.38		37.55	110.08	24.82	67.06
					69.58	53.84	28.11	86.38		31.7	69.57	45	107.7
					92.54	57.17	41.31	38.21		30.98	211.9	34.55	126.52
					25.68	49.31	40.32	45.73		29.63	159.68	58.21	97.4
					31.94	84.2	93.16	54.18		31.38	86.19	39.69	80.66
					38	127.68	56.78	148.29		30.41	125.17	39.38	49.06
					88.24	130.17	46.19	95.82		38.94	87.03	40.31	52.87
					141.62	128.47	60.29	72.53		32.18	96.07	34.19	191.51
					37.23	76.7	59.18	46.88		30.65	126.12	98.91	191.94
					46.09	76.18	38.41	54.07		22.06	88.95	45.75	118.35
					38.49	68.55	33.85	56.17		189.86	149.47	40.17	81.18
					64.09	67.26	53.64	37.34		45.46	3843.56	41.11	95.29
					27.33	64.67	31.65	54.65		23.26	159.89	46.2	143.35
					44.59	51.37	34.98	48.05		44.04	166.25	39.92	58.1
					73.54	70.84	27.25	81.98		41.4	96.06	38.9	219.17
					39.05	229.5	44.1	94.02		29.69	1196.65	31.72	68.73
					40.38	360.7	36.78	68.87		242.49	1126.59	31.69	45.72
					24.2	82.49	76.05	52.97		29.19	90.86	70.28	108.5
					37.93	57.56	52.7	83.59		25.55	71.08	148.55	123.71
					30.5	208.9	38.05	56.65		32.53	53.83	34.02	78.55
					44.35	65.26	40.73	54.28		138.51	103.67	65	101.97
					52.5	75.57	90.91	40.31		29.53	104.91	37.55	105.88
					43.54	59.05	44.08	36.87		35.37	63.2	60.03	53.78
					43.38	94.72	34.99	55.04		28.91	87.48	68.13	51.33
					78.4	70	55.84	50.05		47.18	118.56	87.9	81.59
					36.78	81.32	40.92	89.87		33.42	84.99	75.34	113.69
					768.66	29.62	46.3	275.61		74.03	99.52	40.04	116.96
					45.25	34.97	38.16	68.82		54.53	210.98	48.55	191.1
					89.9	69.95	38.29	41.36		36.62	158.81	45.29	52.47
					27.71	47.54	63.36	59.71		33.33	152.01	43.69	135.28
					49.99	2584.02	38.73	44.44		122.72	147.92	46.27	124.32
					62.61	54.69	47.23	47.23		31.83	97.52	90.37	59.96
					35.26	53.81	46.55	37.04		44	101.22	38.82	127.44
					66	56.47	33.13	68.2		36.25	57.11	79.34	92.79
					88.62	76.44	28.17	32.16		52.14	125.04	50.47	72.31
					67.71	102.06	32.1	34.18		28.07	253	40.81	42.38
					31.09	82.96	42.11	112.48		97.54	98.56	62.2	50.68
					59.66	110.77	37.11	60.49		29.19	219.65	51.83	33.82
					55.81	64.98	47.63	51.99		50.88	136.31	74.36	90.7
					90.24	47.95	39.12	27.8		45.4	88.62	78.78	47.43
					57.58	58.07	43.34	36.81		33.76	51.7	50.85	111.41
					75.45	63.3	33.2	32.85		43.92	100.97	51.99	198.58
					48.45	119.76	35.24	41.13		36.82	110.34	42.64	173.1
					40.37	39.01	30.39	32.61		40.17	236.78	67.88	56.7
					48.67	190.66	41.65	74.06		39.93	95.75	56.27	106.76
					63.68	174.67	39.08	46.14		25.67	203.62	28.83	50.96
					75.66	41.53	46.4	103.7		52.52	132.4	35.94	146.86
					42.09	57.45	68.43	34.41		27.88	63.46	83.35	99.25
					40.07	105.26	35.93	59.27		59.82	93.3	80.47	74.89
					27.88	107.93	39.12	60.75		36.18	96.92	35.02	50.33
					34.84	57.28	58.65	25.17		33.29	109.62	38.49	77.68
					26.27	53.01	41.42	32.44		20.08	157.5	51.39	52.09
					22.31	66.55	33.07	51.48		69.85	156.85	88.86	46.53
					74.52	218.1	36.97	90.38		36.45	67.23	30.4	63.02
					80.15	57.98	66.55	63.1		70.96	107.24	29.97	311.71
					61.15	86.04	44.71	45.63		143.32	75.87	48.32	51.34
					43.42	557.29	23.91	78.41		66.43	60.71	30.03	33.6
					40.57	61.99	37.9	35.54		35.35	137.18	67.33	118.26
					64.55	98.11	44.58	214.08		28.52	55.41	29.76	501.62
					83.38	60.07	49	35.06		35.46	95.01	29.93	33.79
					38.21	121.78	30.02	63.91		50.24	68.64	61.86	50.98
					52.59	64.68	53.11	153.46		32.93	56.24	26.27	84.63
					31.12	35.63	80.12	64.16		34.19	96.2	39.1	68.05
					59.64	141.52	50.98	34.01		43.96	87.88	147.91	77.07
					39.99	193.8	64.55	26.46		39.09	77.2	24.03	94.98
					108.69	92.74	41.17	54.15		44.28	311.75	43.5	58.5
					49.69	164.37	38.97	55.74		31.09	157.05	35.16	107.71
					105.15	1883.36	34.98	46.67		34.44	363.07	30.54	74.17
					79.31	89.74	36.16	106.32		37.96	887.62	42.37	147.96
					54.82	95.26	49.27	31.7		24.94	129.2	29.46	137.49
					55.43	78.88	83.44	44.48		33.75	145.11	43.51	263.11
					110.43	55.01	50.69	34.03		39.29	83.15	69.04	205.24
					85.63	71.56	40.39	40.99		71.29	108.04	25.26	51.74
					54.72	97.68	47.93	48.22		32.6	73.89	21.42	90.84
					58.73	89.93	26.85	42.21		40.62	93.66	110.27	36.18
					60.33	322.11	45.32	50.06		37.13	185.82	103.08	60.26
					51.9	54.72	27.02	45.06		67.85	748.73	46.24	71.56
					67.63	42.06	56.28	29.53		59.81	115.05	37.28	144.05
					47.92	111.61	33.34	41.28		38.36	136.17	21.48	71.07
					82.29	54.08	55.86	37.72		38.25	73.82	33.91	57.38
					60.88	70.21	39.1	29.33		39.62	103.6	37.76	194.33
					56.7	79.9	64.83	89.03		36.97	67.75	44.88	53.95
					56.62	60.87	48.11	95.49		43.82	88.62	33.93	275.78
					88.59	75.06	65.58	54.57		38.92	178.17	38.28	654.65
					50.94	47.88	121.23	64.07		32.21	55.34	46.77	210.32
					55.83	37.79	47.36	36.49		31.33	59.46	32.14	97.39
					30.99	91.84	49.34	72.9		71.49	129.82	44.7	118.03
					65.97	109.4	46.79	60.62		34.08	88.96	30.31	89.98
					57.75	75.77	55.74	69.68		39.26	221.88	34.97	159.98
					59.56	97.44	58.28	43.34		26.39	96.17	27.55	112.96
					57.12	67.01	53.02	34.24		62.74	86.74	35.88	109.93
					54.95	95.86	92.13	53.09		51.08	600.92	22.81	1240.16
					42.35	110.03	50.48	172.24		40.61	192.66	30.44	77.47
					73.71	108.49	58.08	38.69		47.94	84.17	29.02	87.44
					52.02	79.47	77.57	60.23		55.51	80.42	25.07	128.91
					100.8	180.22	81.77	85.79		42.09	585.77	34.53	177.14
					41.83	109.62	69.5	57.62		46.97	281.35	32.07	51.9
					44.42	81.73	74.6	111.55		31.32	118.1	50.68	40.6
					69.54	78.32	70.33	65.7		84.08	86.51	38.11	89.26
					122.01	263.16	86.64	78.23		60.67	72.5	37.82	90.31
					65.55	62.57	66.93	56.32		34.97	201.79	27.65	54.8
					89.05	214.86	70.26	75.98		51.05	81.49	80.28	54.08
					97.64	63.49	50.06	273.74		37.12	198.54	42.49	56.68
					58.69	119.82	60.23	42.69		61.61	77.88	42.68	77.79
					125.08	176.25	87.05	40.91		31.23	57.05	26.53	66.72
					33.58	121.43	51.63	43.73		51.25	662.1	29.77	79.71
					101.78	103.8	74.42	107.1		48.81	57.82	50.37	63.8
					101.22	197.19	79.85	42.36		43.69	179.63	46.4	141.28
					51.02	204.93	48.49	59.37		35.45	146.7	33.52	100.56
					87.77	114.87	82.98	94.99		79.32	154.11	59.39	154.07
					55.37	116.26	51.53	86.07		131.52	103.99	72.26	148.34
					60.83	58.78	69.62	54.86		55.78	119.63	36.35	64.99
					95.83	201.35	54.85	81.87		93.15	165.39	50.52	175.02
					72.13	124.04	60.92	65.56		90.41	150.6	39.39	177.46
					93.86	97.47	100.25	77.75		46.46	86.82	27.64	1037.85
					60.49	109	82.37	82.13		62.14	192.62	43	125.2
					52.15	66.12	360.06	100.04		67.84	91.95	109.58	94.33
					23.02	96.14	69.73	79.53		62.55	209.75	57.36	132.9
					25.99	189.62	80.72	127.6		65.69	109.07	35.18	71.57
					48.78	151.3	130.77	91.59		72.21	122.79	33.9	124.49
					44.65	184.79	47.69	113.87		42.3	221.25	28.18	112.35
					33.54	241.46	75.47	80.04		65.26	1010.48	69.55	87.48
					69.37	70.91	54.95	123.18		53.33	87.83	33.68	99.54
					32.45	121.22	84.32	73.02		52.34	93.55	29.95	51.8
					71.63	72.43	63.59	70.44		36.05	89.59	104.92	89.2
					28.97	70.77	41.7	124.52		51.13	69.58	35.47	92.18
					212.55	85.95	56.1	201.51		76.21	643.05	84.65	432.37
					32.83	122.09	50.22	136.08		50.94	177.58	48.11	292.3
					63.87	65.43	45.75	92.21		59.67	146.3	57.96	161.45
					24.52	53.86	64.01	38.59		50.96	115.57	61.48	96.3
					70.21	71.81	24.78	70.41		55.35	80.81	31.81	138.28
					31.32	212.58	37.54	324.24		103.19	88.59	47.16	55.77
					35.37	97.58	66.97	59.85		98.78	115.85	55.56	188.52
					31.45	74.55	71.12	65.71		90.16	151.71	90.32	75.38
					62.77	74.93	67.29	107.14		53.7	132.47	63.52	153.42
					57.88	76.82	64.48	93.86		34	100.54	56.6	75.31
					38.32	402.32	82.92	102.01		59.19	66.43	48.93	84.88
					96.16	121.35	50.72	121.6		61.39	105.4	113.58	71.88
					60.56	337.35	55.86	146.67		34.34	158.83	37.35	106.99
					30.6	119.05	48.17	63.17		33.52	101.82	157	71.1
					97.39	229.82	50.33	76.15		68.88	154.22	50.8	92.27
					67.39	110.87	70.32	67.12		47.54	144.68	49.34	3458.21
					73.61	109.07	40.09	89.38		73.12	103.07	38.71	83.94
					24.87	247.67	68.96	105.17		118.31	193.74	79.73	64.79
					55.61	56.49	49.42	86.97		53.8	521.29	154	163.59
					83.96	93.64	37.65	137.92		60.15	75.46	54.69	60.37
					83.58	120.94	43.58	94.36		71.62	104.88	40.4	245.29
					77.69	339.67	49.63	140.41		47.9	88.6	41.92	69.44
					29.94	47.27	32.37	80.88		67.32	72.9	166.64	53.65
					34.28	59.53	69.88	119.08		55.83	87.03	36.64	44.35
					75.37	60	57.95	65.07		42.77	77.5	32.98	101.16
					28.85	141.03	27.01	101.9		35.64	81.77	66.88	85.17
					26.38	71.06	43.54	106.79		96.13	90.59	53.21	126.25
					51.89	108.27	42.17	121.72		245.15	210.41	42.89	57.95
					77.8	63.56	26.54	126.73		37.6	135.44	41.71	83.42
					141.27	69.24	47.1	1584.71		38.81	160.31	32.86	107.46
					128.04	50.58	59.27	119.76		63.08	119.52	31.4	140.86
					27.59	124.05	25.95	91.61		37.9	103.03	60.99	328.38
					29.89	42.37	39.04	196.97		56.18	111.92	50.92	62.97
					58.64	105.4	74.3	111.66		63.59	185.79	23.72	47.86
					21.12	172.37	69.06	46.06		49.69	80.53	32.95	58.84
					20.05	111.1	46.5	456.72		40.29	95.5	35.42	690.4
					37.03	132.9	57.16	87.71		65.71	149.45	52.46	76.08
					17.6	75.39	53.47	123.11		39.25	113.51	43.01	54.47
					16.64	109.86	41.82	105.99		41.66	78.83	106.1	71.17
					41.24	86.69	61.26	117.21		90.29	126.66	34.74	63.96
					42.51	83.37	21.56	73.26		92.06	88.88	135.13	48.93
					16.83	440.77	67.75	76.27		46.22	352.67	54.33	60.14
					59.9	126.44	61.9	126.8		35.42	64.29	34.79	100.74
					77.44	182.34	57.62	64.66		55.19	71.1	21.51	90.08
					150.47	79.17	72.8	54.81		45.44	134.28	45.1	79.71
					100.76	186.85	65.73	85.41		150.33	98.19	25.35	59.76
					23.07	202.7	46.95	83.42		40.16	91.11	67.22	33.99
					68.87	102.13	85.17	71.42		32.94	158.58	20.85	90.48
					64.03	131.55	41.11	49.97		42.42	92.14	59.95	126.59
					51.09	115.71	34.7	95.87		68.62	224.34	24.11	63.22
					20.93	1136.53	45.49	127.84		58.13	80.47	35.76	128.77
					39.03	189.25	39.33	76.06		90.36	300.16	43.8	61.93
					64.17	91.35	50.63	68.23		39.7	188.73	44.21	78.28
					89.84	236.87	39.22	88.98		47.48	72.46	57.79	152.83
					47.31	61.34	38.96	114.85		72.87	334.17	27.49	139.57
					37.14	162.78	80.28	192.22		57.49	75.57	25.75	104.5
					11.94	135.28	49.96	166.7		67.91	132.83	31.82	44.72
					46.99	277.98	44.63	82.16		44.78	130.89	66.56	86.51
					39.17	127.43	38.8	167.93		86.25	88.27	34.49	134.91
					17.01	267.33	83.44	315.15		61.45	243.65	64.69	53.17
					23.41	59.93	37.31	74.06		67.39	230.4	35.12	148.94
					92.15	39.02	44.66	92.55		34.07	102.11	82.11	59.63
					167.99	74.71	55.13	123.39		95.73	127.31	50.79	50.98
					39.53	44.85	28.63	160.38		89.81	125.58	40.29	48.27
					10.99	123.51	53.06	159.5		57.78	155.39	58.25	82.99
					19.27	93.26	43.54	90.43		43.94	118.17	37.07	40.95
					77.58	42.08	78.8	78.25		49.39	110.78	37.9	91.47
					88.59	68.26	45.31	398.94		67.55	110.91	67.76	29.75
					46.55	65.03	28.53	89.99		52.21	93.92	44.13	45.84
					26.17	317.49	63.55	156.12		56.06	98.7	36.12	57.14
					37.95	606.93	34.36	80.59		112.63	133.69	48.71	46.33
					55	605.78	17.65	75.33		141.11	175.25	95.3	89.07
					30.79	53.87	19.54	94.65		119.85	141.93	33.77	345.3
					42.59	254.32	21.61	90.34		74.22	88	34.7	129.81
					46.64	154.01	29.19	125.04		37.39	163.18	65.6	48.17
					61.34	73.02	45.21	76.29		58.78	118.79	69.54	125.79
					25.06	124.66	41.54	112.28		44.18	137.17	35.42	77.46
					51.31	582.45	31.72	360.01		55.86	142.8	35.24	63.96
					28.96	47.77	56.73	120.76		62.69	106.96	102.46	294.71
					44.07	120.36	26.27	66.77		79.32	84.86	72.32	157.12
					59.25	57.08	34.09	77.61		32.19	151.95	72.94	43.59
					22.33	86.4	43.91	90.36		34.09	70.95	69.6	111.96
					144.77	63.74	53.84	71.37		42.01	288.32	32.6	387.74
					15.66	54.35	116.14	64.14		66.51	168.94	214.25	91.34
					32.55	79.82	32.56	85.37		78.83	62.42	72.25	62.31
					33.09	65.34	81.25	113.75		57.81	70.3	32.26	50.99
					62.42	152.04	40.52	438.23		27.59	84.69	33.09	36.96
					47.14	46.14	110.99	138.85		77.82	74.32	46.75	82.38
					49.55	65.72	57.62	172.2		75.42	94	43.38	49.55
					10.26	150.34	33.39	93.13		37.72	248.35	164.89	49.8
					39.8	79.54	76.34	94.74		78.15	239.61	26.27	88
					48.28	78.62	66.68	64.95		38.12	125.63	52.65	79.83
					21.78	17.11	32.47	98.27		38.12	108.3	80.15	54.82
					13.14	60.3	52.43	86.84		96.85	129.11	81.86	220.73
					16.4	95.65	33.94	137.68		52.65	113.33	46.21	115.82
					56.32	611.46	37.12	108.6		41.67	110.83	40.79	58.31
					16.26	57.12	37.67	129.02		59.47	129.7	45.91	236.89
					46.82	113.58	50.79	101.45		32.93	72.07	36.86	70.01
					19.85	53.97	45.25	82.44		60.46	74.45	30.62	86.22
					23.93	234.74	43.86	101.88		77.32	169.58	43.61	55.13
					39.52	74.06	40.86	78.65		59.28	81.92	41.57	67.31
					63.71	47.68	25.28	109.6		60.68	123.24	35.99	51.46
					63.67	112.54	44.57	72.09		23.1	224.1	39.23	112.41
					22.45	49.05	46.8	102.98		38.43	182.05	60.64	45.88
					18.2	667.34	40.15	58.52		42.01	120.77	38.93	46.21
					36.64	44.44	27.11	110.62		37.78	113.2	36.53	185.25
					19.86	233.79	43.35	93.4		42.43	182.18	38.03	147.28
					11.05	117.02	41.75	83.08		52.8	382.49	43.47	45.16
					49.26	39.25	33.24	65.89		31.02	1538.83	37.84	134.33
					210.24	102.33	45.96	106.85		208.81	134.42	38.39	120.63
					93.04	51.98	48.57	116.98		28.42	246.15	34.78	49.36
					30.32	110.22	33.41	42.68		74.16	62.55	28.35	189.76
					55.74	155.22	57.71	58.04		39.27	131.17	33.35	84.52
					19.47	77.71	64.09	69.19		77.63	50.84	58.14	214.99
					12.06	70.81	38.65	72.21		65.52	156.48	41.14	54.69
					73.29	75.93	46.29	85.29		91.41	149.77	39.91	97.13
					39.85	60.02	38.08	86.42		35.69	115.46	77.34	57.62
					16.1	111.8	102.35	132.7		52.52	84.76	40.19	93.18
					54.13	96.14	42.07	92.82		97.94	147.37	33.15	57.97
					144.73	73.33	41.17	85.45		41.15	170.54	99.19	218.42
					67.87	79.87	45.84	72.89		77.56	87.01	40.16	114.67
					43.29	103.23	41.87	101.03		60.01	271.78	78.27	724.16
					56.04	50.19	37.09	80.79		55.76	312.97	33.67	75.77
					21.97	90.69	34.84	67.16		100.63	169.84	56.33	114.68
					21.37	85.34	48.99	105.55		118.67	79.7	22.05	136.46
					59.7	68.24	114.58	86.42		75.56	80.14	46.31	63.66
					47.71	122.11	47.32	115.94		47.72	191.7	39.8	106.56
					33.61	69.24	38.19	106.32		45.18	97.06	32.24	76.64
					15.13	2718.94	43.45	88.89		50.53	248.09	54.95	150.21
					18.04	114.05	66.61	88.24		70.99	131.9	129.68	65.01
					37.26	148.41	63.64	68.13		56.29	187.23	47.77	55.44
					208.18	77.76	38.09	82.77		40.59	124.31	33.59	99.9
					43.84	148.46	70.96	260.58		72.79	113.83	53.92	101.37
					15.67	187.41	42.21	94.85		57.62	182.16	31.16	145.35
					34.01	70.94	40.07	101.47		61.93	76.81	57.93	21.75
					34.14	164.19	54.27	86.05		171.04	133.85	88.21	62.15
					16.26	87.2	51.99	205.22		63.82	138.84	49.83	149.08
					73.62	95.35	1425.26	99.15		50.8	128.19	104.07	218.63
					46.27	85.96	45.6	70.61		69.47	93.08	119.92	22.89
					26.93	96.35	53.08	104.59		53.9	152.12	46.73	56.27
					22.44	94.29	65.11	64.04		34.5	61.38	134.57	36.54
					11.23	72.19	50.13	123.71		44.13	115.65	35.99	44.45
					31.28	92.66	52.2	94.33		46.89	95.81	38.97	169.83
					73.92	96.53	82.52	104.39		36.63	262.25	70.02	23.29
					49.53	39.13	72.45	112.23		81.8	104.75	305.67	47.37
					36.31	209.54	53.94	78.28		28.42	191.8	31.32	16.44
					14.23	104.41	92.13	68.25		46.66	98	85.81	498.2
					26.3	80.28	49.47	88.75		59.37	94.11	52.7	3993.16
					61.77	89.8	36.98	71.79		37.82	108.47	73.94	37.16
					66.96	67.17	35.38	87.74		99.83	174.2	309.03	39.55
					20.96	74.54	49.56	63.98		114.58	109.4	48.55	88.5
					16.61	84.68	38.34	124.08		38.62	117.34	58.09	60.97
					31.59	276.95	21.31	91.9		62.03	69.45	75.51	197.35
					14.39	82.91	20.58	299.42		156.75	74.76	81.84	26.32
					11.9	530.02	18.37	105.85		48.3	102.15	72.2	21.7
					24.99	81.52	23.77	117.35		116.98	122.43	51.7	38.93
					19.73	246.33	20.52	203.45		54.51	225.57	41.86	108.8
					41.91	85.84	25.68	80.2		58.85	110.31	57.04	36.33
					14.19	132.78	27.9	83.55		50.95	81.52	170.2	49.37
					47.46	78.57	39.73	81.07		53.91	186.39	82.81	30.38
					51.32	61.27	31.6	56.49		44.11	211.66	53.05	36.53
					33.34	148.28	30.06	63.78		65.31	139.69	38.1	43.53
					85.34	189.43	51.94	78.08		35.09	102.11	42.69	47.42
					37.31	121.88	37.12	50.57		63.14	85.01	61.82	31.29
					47.44	72.54	29.35	62.03		161.04	168.57	56.36	51.21
					22.09	56.84	28.58	73.98		191.02	77.93	57.75	65.9
					52.75	77.68	53.54	74.74		115.91	120.37	51.75	64.74
					15.88	60.57	58.85	65.47		192.76	70.81	66.69	27.97
					23.73	138.43	29.54	75.97		28.62	200.81	50.38	1601.52
					16.1	156.98	39.19	81.57		25.84	75.21	69.36	46.45
					20.2	135.24	40.73	69.5		103.22	54.93	120.63	20.5
					94.22	106.37	40.97	63.57		30.69	207.12	50.39	22.34
					13.79	70.76	35.3	51.31		3270.86	77.79	43.3	112.7
					37.14	543.56	23.55	48.13		42.1	554.14	29.5	19.07
					14.63	266.07	51.26	52.47		128.86	170.3	44.57	114.99
					83.43	179.28	49.77	237.33		71.16	99.62	76.93	71.96
					281.32	65.89	51.29	55.96		107	118.78	45.1	44.22
					39.76	49.59	35.33	46.69		39.24	72.27	40.73	293.39
					35.77	74.47	33.06	105.94		49.48	96.17	185.02	114.39
					35.65	401.13	15.7	53.14		24.64	191.08	62.67	24.52
					96.22	110.36	45.91	70.77		90.67	196.09	18.67	3515.39
					26.19	331.65	20.99	37.56		101.01	78.38	17.73	81.93
					14.79	139.78	44.94	46.92		37.23	102.72	65.39	22.44
					14.03	74.84	32.04	44.67		81.28	103.2	28.44	28.56
					45.54	163.12	33.22	100.17		22.34	156.43	30.42	50.43
					33.64	185.54	41.08	51.54		38.1	196.31	25.81	673.62
					29.02	109.8	35.7	48.15		43.18	118.87	64.7	38.65
					14.69	113.63	27.47	100.48		41.84	117.79	21.57	22.63
					39.7	81.2	41.41	49.33		49.2	72.12	23.27	32.91
					90.95	76.68	34.21	47.16		28.83	77.78	47.35	19.89
					46.05	181.33	64.34	67.06		49.39	97.59	20.11	212.23
					29.55	94.62	39.82	99.11		43.26	127.54	20.35	141.51
					23.67	303.27	61.7	69.17		66.3	216.25	28.77	46.79
					29.12	122.7	33.71	55.53		33.85	336.5	38.59	94.14
					22.2	80.39	21	97.62		52.16	88.57	68.85	226.11
					30.56	77.89	31.84	62.16		35.91	88.79	30.1	162.28
					44.48	82.02	30.4	54.3		74.59	154.35	25.36	128.71
					34.89	325.43	34.72	69.31		39.45	113.49	48.07	46.26
					25.33	141.26	29.38	68.85		68.09	124.62	23.83	77.18
					28.52	96.3	30.72	66.46		89.43	3329.32	41.17	28.76
					29.93	132.05	28.07	62.99		87.2	150.34	44.6	39.56
					16.36	95.89	25.65	67.46		64.44	954.08	68.67	30.2
					24.14	474.07	25.18	48.57		88.52	77.47	27.31	3235.53
					21.55	67.51	42.1	68.69		45.56	148.96	48.7	46.44
					3813.52	53.48	68.33	55.96		26.63	517.33	46.15	86.4
					43.72	102.49	37.63	76.2		40.24	101.46	65.51	76.58
					21.58	61.92	50.75	96.38		68.06	76.29	39.66	31.19
					92.33	140.8	121.54	138.03		46.4	217.85	71.45	115.99
					39.62	3202.03	26.36	165.2		38.72	81.89	49.65	53.22
					39.33	310.28	32.8	55.73		108.72	59.9	51.89	82.71
					87.97	73.68	31.01	43.33		95.09	219.66	71.7	207.59
					37.9	355.73	24.52	69.91		53.05	81.59	45.46	42.93
					28.7	51.83	35.75	64.99		45.95	585.17	32.14	29.7
					38.93	76.09	38.64	59.14		63.18	177.12	37.72	63.18
					60.98	26.98	44.18	77.68		39.69	105.66	71.82	36.46
					29.68	646.64	27.39	62.91		70.77	120.57	33.93	40.21
					34.45	76.82	79.26	77.93		44.4	95.81	109.82	19.87
					29.95	49.2	59.43	74.39		38.34	173.1	48.95	318.44
					137.13	64.48	78.88	59.53		37.48	196.23	52.16	35.46
					389.95	63.11	38.18	54.93		55.1	117.15	62.65	471.8
					53.68	126.75	54.38	60.05		47.47	209.56	38.96	32.68
					121.29	118.75	50.42	46.32		29.91	120.14	77.6	91.5
					63.53	39.22	58.2	79.71		30.24	793.76	25.85	88.21
					35.17	68.4	39.57	49.1		50.14	176.96	46.79	235.97
					48.15	86.09	41.48	71.3		57.17	95.6	47.41	139.56
					42.86	69.95	58.73	57.48		44.85	273.98	42.62	76.49
					42.24	75.15	31.45	59.38		45.59	91.68	32.14	58.81
					40.64	66.74	23.69	63.99		350.16	123.08	42.22	57.87
					22.84	131.28	32.24	51.95		31.89	606.36	25.84	122.44
					37.63	29.81	37.74	37.79		130.9	163.05	41.6	76.22
					32.5	31.63	34.6	112.08		36.19	157.39	47.15	367.09
					60.05	32.53	27.81	57.3		39.72	71.36	25.21	63.8
					35.45	563.54	107.78	46.5		50.91	126.94	27.22	48.08
					29.85	21.67	153.72	117.88		73.24	78.18	67.11	75.78
					24.56	31.87	20.98	72.82		59.19	118.34	37.95	65.09
					35.69	101.43	51.67	48.04		44.5	300.36	32.51	63.69
					33.99	66.95	160.01	43.48		53.48	73.19	32.85	73.71
					46.19	35.06	28.78	40.87		41.42	146.39	22.61	26.82
					33.4	127.12	23.25	184.07		45	66.46	28.34	86.31
					39.66	34.56	56.27	70.37		84.11	92.83	49.05	292.3
					25.21	1346.55	43.67	85.63		142.15	75.66	81.99	287.17
					28.86	40.51	76.39	168.83		48.04	227.26	36.65	101.48
					32.72	34.63	43.03	49.97		55.68	248.88	179.66	49.13
					39.84	91.3	67.15	48.76		43.36	266.57	32.08	59.27
					49.64	50.34	77.94	53.47		51.37	154.53	34.22	66.68
					29.33	78.75	83.35	66.51		53.52	70.19	39.9	111.06
					37.29	62.39	107.24	40.57		95.08	137.45	49.19	68.07
					27.52	192.2	123.97	51.18		121.35	336.22	124.42	304.95
					34.02	38.42	96.47	42.02		45.18	76.77	54.58	95.91
					35.01	169.93	95.54	42.7		34.32	70.96	28.2	170.49
					50.2	40.95	150.12	110.06		59.19	396.35	43.01	283.73
					44.02	964.51	145.89	59.33		61.58	107.93	32.74	41.59
					43.29	31.08	67.21	34.65		134.04	206.2	40.77	35.34
					94.93	47.43	73.8	35.71		49.78	386.25	62.44	92.45
					129.34	260.06	84.17	46.83		75.15	248	35.97	66.12
					115.73	164.59	75.62	50.3		46.87	174.77	19.94	54.73
					40.68	142.78	70.86	51.24		348.18	99.18	38	56.58
					45.89	67.86	113.23	72.1		41.56	234.58	62.85	18.82
					47.03	1479.47	82.39	40.81		56.12	138.58	104.91	37.52
					39.52	390.48	94.41	145.15		44.86	96.45	33.77	129.8
					47.86	172.07	197.52	46.7		87.21	103.31	32.57	30.81
					54.39	164.39	96.71	27.95		62.03	68.83	52.75	21.6
					45.3	71.54	72.17	57.01		778.82	115.98	54.95	67.31
					56.38	273.14	62.71	114.75		68.74	86.38	29.35	44.45
					48.94	207.76	70.6	44.05		59.99	374.83	25.04	117.41
					32.77	127.8	103.35	40.12		63.61	340.32	27.05	66.28
					44.39	165.38	44.38	41.66		80.75	88.28	19.83	54.11
					95.68	26.28	71.44	46.46		44.28	166.4	26.76	44.13
					59	164.51	70.5	52.5		45.63	105.25	22.58	23.76
					43.67	56.46	57.47	38.25		45.74	79.47	58.71	138.31
					25.92	46.45	59.47	93.42		47.42	98.39	43.06	1058.44
					48.68	101.56	65.03	45.68		37.97	111.38	50.45	121.57
					65.62	173.47	60.15	73.79		33.68	219.97	18.67	22.67
					52.96	58.17	68.19	43.82		94.56	154.52	29.58	73.46
					101.98	75.63	59.41	34.48		27.72	93.19	31.37	108.5
					42.2	50.07	53.11	68.26		32.7	124.8	59.58	42.91
					47.3	51.32	59.95	98.77		66.92	87.13	84.09	52.3
					293.67	159.08	19.61	56.01		44.69	87.09	43.17	121.18
					208.66	50.28	27.98	141.65		64.04	94.12	29.18	41.07
					109.51	131.08	38.3	94.55		42.08	116.84	54.74	42.07
					56.96	80.23	60.86	91.98		95.99	79.69	42.33	21.85
					49.17	74.36	18.43	165.01		57.43	88.6	29.77	19.6
					140.39	83.72	52.69	62.67		249.64	413.44	49.48	120.65
					53.09	46.59	22.91	58.35		47.62	118.15	38.73	2367.53
					35.71	156.51	71.86	81.8		54.39	78.34	44.63	35.94
					48.66	52.74	70.03	61.32		114.53	173.01	75.15	34.45
					73.5	28.44	43.6	163.32		43.62	107.69	93.41	45.25
					49.29	35.9	87.73	67.93		44.31	118.83	37.28	1642.07
					35.33	39.36	87.09	117.35		74.29	94.69	42.58	40.15
					34.43	28.35	42.14	52.45		35.98	132.26	31.46	227.91
					33.56	75.09	71.33	142.96		49.52	91.9	26.26	93.23
					39.44	30.79	95.9	48.22		85.87	78.45	64.75	104.3
					95.1	108.62	44.61	43.71		85.49	105.08	39.6	36.1
					35.05	40.28	99.45	62.81		41.39	102.71	25.22	78.79
					36.23	49.21	46.55	56.92		38.54	87.04	29.1	56.78
					56.49	69.7	66.94	74.45		57.61	112.44	67.87	4003.61
					28.79	479.34	73.65	53.21		35.8	134.21	28.7	79.15
					140.65	39.08	58.47	59.44		73.96	70.58	28.76	58.69
					36.04	48.42	113.07	77		51.77	116.82	19.6	56.05
					43.11	58.85	92.42	190.45		36.93	82.08	51.37	66.61
					162.83	76.54	82.57	155.04		40.02	100.46	46.36	23.68
					50.02	102.4	86.27	166.96		46.31	226.18	33.81	39.02
					33.62	129.76	125.56	114.42		54.24	116.3	26.77	17.99
					92.14	32.7	84.81	57.74		87.79	80.55	46.11	50.36
					87.36	2031.01	219.01	59.41		86.59	115.28	33.49	38.76
					268.34	2057.11	38.7	39.22		38.65	106.65	49.65	37.56
					25.74	573.3	1586.76	59.28		56.88	113.02	25.02	34.91
					93.11	65.08	48.11	106.98		43.97	84.2	39.33	129.63
					48.52	53	77.08	48.28		43.74	121.15	27.45	141.07
					62.88	65.19	90.52	53.9		65.32	84.97	31.97	24.16
					36	1728.74	92.36	53.46		140.94	78.89	27.22	39.35
					131.05	29.89	65.61	68.83		431.78	87.05	38	1755.88
					47.77	37.66	109.32	49.19		53.22	96.51	46.3	94.85
					59.58	54.96	66.96	66.4		45.97	137.69	59.29	937.91
					56.4	44.75	75.96	34.96		50.43	108.14	27.83	96.09
					184.02	91.41	118.2	87.8		58.33	129.18	38.27	704.5
					123.1	61.11	100.45	67.01		39.19	110.06	37.19	80.35
					94.13	131.76	62.72	46.94		36.79	170.45	33.79	62.63
					38.28	221.71	102.17	91.84		40.81	110.71	23.31	29.31
					59.93	32.22	96.76	70.04		42.12	69.29	70.58	50.62
					59.01	55.77	87.43	165.05		96.77	75.62	27.65	91.26
					261.39	123.1	91.77	71.49		64.9	122.14	57	103.99
					76.24	103.06	92.79	71.79		201.85	97.21	25.3	51.41
					35.45	57.44	103.69	48.16		75.44	118.59	59.84	28.68
					60.42	197.66	166.58	113.46		39.69	102.87	63.78	20.59
					49.07	81.67	87.4	56.93		69.46	162.56	47.02	40.56
					79.52	117.81	122.31	49.55		59.72	105.66	27.79	288.55
					65.01	136.15	242.15	61.35		32.9	111.51	38.42	49.21
					54.61	82.89	354.87	65.01		52.26	159.93	30.51	3928.48
					51.64	105.44	79.91	44.06		69	144.96	21.71	35.3
					62.82	204.7	85.94	51.2		34.96	161.22	25.87	32.06
					43.27	204.96	83.37	131.8		82.02	141.45	36.29	215.75
					50.69	186.48	102.65	39.44		35.41	107.25	25.15	96.71
					59.55	234.25	75.17	69.61		52.47	121.42	44.33	17.62
							197.79	66.27		37.09	186.37	22.7	25.11
							131.01	45.6		69.95	241.41	27.53	49.58
							67.86	57.34		46.91	252.65	31.18	168
							96.29	83.81		73.75	247.76	24.35	31.75
							66.58	31.72		38.29	206.34	31.58	66.35
							57.66	25.33		98.39	147.28	40.93	376.72
							56.59	39.36		40.69	356.9	29.17	56.93
							143.42	54.1		98.34	220.52	28.75	3933.66
								70.76		28.82	105.65	41.35	15.76
								42.34		74.22	161.61	28.75	54.17
								80.3		47.31	211.59	107.6	427.87
								74.86		37.54	227.56	42.79	39.7
								32.31		35.32	233.41	23.73	25.88
								55.53		50.45	238.5	25.14	69.26
								48.96		111.6	199.76	56.93	588.35
								35.49		41.53	138.63	39.94	25.05
								56.07		73.23	344	25.57	35.63
								79.58		42.66	232.88	46.49	19.12
								60.91		48.05	61.87	42.04	65.85
								685.89		40.82	86.22	50.81	2615.78
								132.17		65.9	194.67	3888.61	31
								73.69		40.08	154.5	44.91	22.46
								44.1		57.55	137.43	57.49	81.36
								62.19		61.52	67.32	33.22	32.57
								48.76		99.58	54.8	58.12	174.91
								46.55		30.36	134.17	71.62	23.68
								60.47		31.52	134.17	75.17	52.74
								724.29		54.8	269.81	32.75	33.4
								139.42		55.88	326.22	54.58	715.59
								3103.94		26.57	148.77	26.55	32.64
								38.74		22.54	132.12	34.7	43.74
								52		38.57	155.64	45.64	428.17
								54.26		38.04	87.98	76.63	277.77
								43.74		31.74	104.6	48.31	23.61
								87.7		27.47	223.64	35.78	108.08
								149.24		35.33	96.07	57.36	51.83
								54.67		34.87	196.16	29.56	245.03
								101.06		66.88	422.85	50.39	169.01
								96.72		45.45	194.38	59.8	24.66
								68.34		41.33	79.4	35.98	28.71
								34.31		60.39	170	33.4	38.7
								1062.04		35.23	384.23	28.7	52.96
								82.46		26.41	473.29	47.8	31.15
								55.74		32.27	207.14	36.75	1006.9
								170.89		35.64	174.96	116.28	25.9
								78.07		43.76	168.08	56.47	30.03
								155.6		50.66	668.86	96.93	78.78
								69.65		49.46	196.55	44	19.52
								87.87		35.5	377.89	38.94	33.53
								72.68		35.81	146.24	52.61	81.62
								59.29		51.96	637.13	38.21	112.87
								40.86		144.3	192.63	32.59	86.34
								97.46		61.23	65.91	57.19	100.74
								68.06		75.07	134.93	37.71	58.89
								37.84		62.36	153.98	110.62	159.77
								23.81		28.97	148.01	61.84	744.97
								57.53		36.52	93.36	32.58	178.01
								62.62		31.89	129.1	82.35	127.91
								40.87		47.38	152.9	32.12	193.39
								97.37		120.77	171.34	35.58	106.05
								86.7		36.44	541.96	35.99	111.31
								73.59		43.13	163.58	42	180.66
								82.67		50.02	187.72	34.55	96.69
								62.16		36.48	219.83	106.34	34.8
								37.28		91.2	957.38	90.85	3230.46
								360.91		43.98	148.7	62.62	58.72
								49.98		35.93	510.61	47.99	51.03
								36.86		59.25	207.31	29.3	154.36
								290.65		66.37	929.55	44.35	101.45
								70.47		54.9	76.85	68.75	66.4
								36.86		151.63	118.19	35.05	31.23
								62.56		29.14	130.01	31.09	40.01
								125.3		97.22	133.42	32.32	84.61
								45.79		37.24	352.03	91.05	26.73
								90.08		49.49	164.66	65.05	28.22
								45.48		35.9	183.19	37.94	80.7
								142.07		51.64	113.81	532.73	2857.14
								43.39		42.99	210.47	48.84	41.73
								111.34		33.5	922.43	43.88	94.7
								36.34		54.79	87.04	561.4	54.36
								51.86		56.84	185.31	50.96	98.31
								85.93		43.41	297.22	52.17	44.32
								300.91		95.02	128.64	123.34	32.06
								53.74		34.61	145.34	67.04	51.9
								48.52		39.04	83.4	50.81	143.66
								36.97		78.01	196.43	33.35	77.41
								36.89		92.81	171.72	53.68	38.8
								55.66		100.72	307.89	48.16	72.68
								100.32		43.99	201.64	41.71	87.18
								49.13		56.51	199.95	249.95	154.94
								2582.63		66.28	101.21	56.54	39.79
								285.02		130.05	94.93	52.87	119.45
								80.64		31.29	150.68	69.74	204.17
								91.33		47.84	99.68	33.82	66.71
								86.29		42.51	171.72	33.29	35.92
								47.76		33.04	495.06	26.59	43.84
								66.61		46.35	67.9	81.82	51.42
								77.28		45.84	90.79	63.45	49.66
								45.07		37.31	212.44	60.19	70.08
								58.58		43.54	226.38	125.29	72.49
								61.35		44.81	226.35	42.18	198.05
								68.72		57.5	104.79	39.34	74.79
								43.76		50.04	322.05	71	100.68
								30.96		27.14	148.77	41.67	44.21
								399.57		53.7	101.3	39.38	154.68
								45.58		165.17	106.79	83.45	198.79
								70.1		48.07	167.14	37.23	29.1
								31.88		29.68	73.81	45.69	30.41
								60.1		62.18	85.07	73.5	42.43
								54.31		31.9	124.87	80.77	59.94
								74.19		76.57	78.23	42.79	343.4
								27.23		24.18	137.81	42.23	37.17
								58.67		44.91	105.45	96.25	35.6
								99.08		134.85	160.69	228.44	83.61
								79.73		45.86	234.15	93.86	155.86
								34.69		28.02	410.6	109.74	34.01
								57.98		71.73	168.5	61.38	64.79
								52.42		37.58	91.55	60.44	727.48
								74.39		27.64	102.84	85.63	127.48
								42.26		29.57	100.83	66.22	58.57
								34.68		35.35	101.72	61.01	58.56
								99.02		52.08	83.92	89.88	35.26
								118.19		36.95	90.93	40.86	37.46
								61.76		36.62	127.2	57.8	41.89
								56.11		39.57	139.54	89.43	44.91
								54.01		57.43	84.87	34.84	21.91
								70.67		37.04	116.14	56.97	187.67
								128.96		29.79	149.97	46.43	31.16
								47		31.51	112.49	73.29	67.71
								49.93		28.74	169.79	36.48	62.35
								103.56		36.41	119.09	69.63	42.01
								53.5		40.65	240.48	56.95	222.86
								96.46		56.31	120.77	68.02	41.75
								72.6		41.48	99.25	57.49	29.65
								92.76		72.44	103.41	49.67	165.68
								95.36		55.22	77.58	62.29	173.23
								74.97		31.41	133.15	51.54	48.73
								42.58		49.17	139.05	39.63	31.8
								56.25		27.99	131.08	58.31	29.28
								39.15		32.34	263.25	64.57	170.73
								119.76		43.38	122.41	46.36	33.91
								81.08		44.25	155.61	66.43	72.14
								148.71		29.34	176.73	33.71	208.32
								55.56		33.44	81.64	55.13	42.17
								37.47		43.16	80.26	38.1	38.12
								99.18		58.07	109.01	42.81	42.6
								72.96		28.67	104.83	54.52	41.82
								52.31		26.42	135.37	53.23	65.76
								37.59		40.23	252.04	36.88	74.75
								123.44		49.4	188.8	38.99	77.01
								198.96		101.22	112	64.73	73.85
								176.06		163.35	97.11	29.43	31.54
								263.58		38.12	119.85	46.73	40.98
								81.08		159.94	74.53	50.59	60.52
								239.69		61.53	222.06	47.4	46.34
								69.26		31.26	223.73	67.49	58.89
								63.32		33.14	193.73	32.07	39.46
								107.71		59.09	90.16	84.78	50.55
								133.97		55.62	86.43	28.01	39.91
										35.24	108.84	43.76	56.96
										29.52	148.44	50.59	28.04
										26.53	199.81	54.26	26.96
										60.57	3896.96	183.86	62.3
										52.69	100.98	41.09	77.43
										36.84	83.4	78.1	45.94
										37.1	224.41	57.36	42.5
										29	168.27	47.93	39.03
										39.58	234.07	44.42	88.08
										71.29	136.8	119.17	68.05
										39.23	127.87	255.06	65.27
										37.03	123.71	47.88	61
										50.55	99.92	121.69	79.42
										34.08	127.04	44.9	27.85
										90.85	261.21	56.85	91.07
										53.23	97.14	47.81	240.04
										31.33	93.43	45.76	41.11
										30.79	67.28	81.82	66.3
										76.63	93.1	74.61	47.81
										27.36	205.56	45.49	28.01
										35.18	3844.11	43.57	50.16
										87.11	105.67	58.94	58.89
										188.22	80.55	114.21	37.27
										24.82	188.87	34.8	54.42
										171.92	124.99	44.98	49.07
										31.62	83.69	38.65	48.02
										35.57	156.59	55.24	64.39
										58.85	87.43	58.06	73.61
										45.56	97.05	37.98	65.81
										48.5	135.58	53.8	47.83
										46.73	110.53	37.81	41.12
										43.87	130.95	38.74	229.88
										23.28	281.59	27.37	51.62
										93.77	102.23	45.9	664.26
										44.54	95.02	52.03	49.28
										26.78	66.19	30.99	31.11
										157.64	136.69	28.65	92.78
										58.18	153.9	34.8	39.82
										85.99	266.94	106.05	46.07
										65.88	147.63	32.39	42.36
										89.72	191.26	42.33	101.18
										52.08	111.68	51.94	43.91
										105.78	219.71	47.76	86.98
										205.83	93.02	74.33	64.63
										241.76	131.14	26.26	46.59
										81.3	95.25	54.2	78.58
										79.03	215.53	29.16	141.87
										56.17	218.21	33.02	172.7
										71.13	71.76	32.5	46.27
										52.55	65.51	42.92	79.32
										63.87	187.13	37.87	32.49
										44.61	213.79	60.07	178.73
										50.99	221.42	31.67	108.85
										62	177.03	25.28	64.81
										76.77	99.72	40.19	96.73
										51.85	113.63	50.07	28.98
										55.68	77.69	46.84	33.26
										128.45	232.43	21.66	115.57
										47.74	197.61	28.98	65.21
										78.33	199.44	62.7	60.21
										40.75	308.64	34.31	39.16
										49.91	78.99	260.51	30.62
										167.01	73.61	26	82.92
										39.26	76.51	41.72	74.9
										43.75	242.55	29.11	73.99
										60.96	116.36	29.33	52.92
										110.02	113.26	25.2	115.56
										39.24	97.92	36.06	70.48
										68.5	167.48	51.64	102.89
										52.34	163.65	65.37	399.22
										39.67	274.8	47.32	55.28
										33.02	148.61	22.74	67.04
										37.63	95.99	33.88	969.23
										34.85	63.02	41.8	48.57
										50.81	109.31	33.66	97.92
										51.1	183.46	42.63	68.1
										93.55	614.01	51.41	41.87
										119.15	37.38	43.9	95.43
										34.25	70.05	50.92	47.3
										79.81	38.51	49.75	38.37
										46.89	45.57	36.11	48.54
										46.23	39.92	29.07	53.02
										46.63	58.73	33.09	428.54
										34.19	40.93	43.12	51.16
										36.36	145.48	27.82	50.35
										44.36	54.49	40.49	29.62
										38.36	1203.98	28.67	30.97
										132.84	144.77	81.93	196.79
										36	152.45	42.03	66.66
										27.75	499.36	31.29	36.01
										37.13	82.17	53.23	35.96
										60.65	231.5	49	42.82
										34.3	85.78	90.45	106.21
										174.15	67.93	52.05	60.49
										33.5	213.85	27.96	42.25
										83.77	235.07	25.03	150.09
										41.8	199.72	42.73	46.47
										53.72	108.05	60.83	39.1
										37.67	102.23	59.74	106.18
										48.35	76.84	39.55	76.05
										118.99	237.85	40.84	28.36
										59.24	199.24	23.42	23.93
										374.27	70.93	49.95	83.45
										47.44	197.36	41.5	45.09
										84.52	80.98	33.86	41.6
										46.31	33.18	45.96	35.51
										38.44	105.38	29.61	57.04
										93.38	844.29	29.58	142.84
										48.63	101.51	28.03	28.86
										58.68	72.24	21.32	27.83
										76.73	1601	50.38	39.44
										42.58	77.14	43.93	48.78
										30	122.15	142.88	194.26
										89.15	167.5	42.89	74.76
										60.52	77.78	52.58	84.44
										49.38	500.97	31.11	59.38
										32.49	101.77	30.92	51.02
										30.03	60.1	32.13	78.71
										42.39	41.03	122.96	77.11
										33.39	58.96	60.18	73.05
										49.8	84.65	49.69	171.61
										69.82	163.11	25.84	53.03
										31.39	173.34	39.29	64.61
										37.06	135.37	36.12	26.96
										48.44	53.8	50.11	40.18
										33.36	66.57	40.17	45.7
										53.18	429.99	96.18	30.23
										21.53	53.12	41.26	33.12
										37.07	37.17	28.89	46.73
										81.13	53.71	26.11	46.51
										24.16	74.34	27.53	102.8
										38.11	145.01	27.03	40.53
										45.59	156.82	158.25	51.42
										54.7	131.34	34.55	33.46
										28.76	51.57	24.63	35.15
										41.07	64.29	41.89	31.83
										40.01	396.39	27.3	108.58
										50.49	93.04	35.63	47.06
										47.93	64.31	38.38	25.46
										79.88	84.27	30	67.4
										47.43	58.72	30.6	64.61
										43.42	65.89	48.63	52.86
										38.74	120.35	40.03	57.15
										55.08	218.37	66.18	49.33
										75.09	296.44	40.67	101.12
										74.57	52	46.39	73.73
										40.38	64.85	49.34	55.67
										88.81	72.79	44.37	46.31
										31.38	60.93	39.1	80.61
										35.73	37.48	134.75	63.76
										43.71	79.45	136.63	427.51
										26.29	150.11	64.97	37.47
										28.72	32.08	42.49	92.81
										64.89	40.21	41.51	52.1
										31.43	64.96	51.89	45.56
										26.71	109.97	40.21	65.91
										34.02	88.69	73.88	74.56
										25.61	36.08	43.96	44.05
										48.39	74.9	45.49	42.66
										43.36	61.83	100.82	38.81
										35.42	52.33	50.77	66.06
										31.93	75.14	59.51	112.51
										254.06	53.04	43.44	51.43
										45.42	110.33	37.76	63.49
										33.31	66.29	38.21	129.46
										27.77	73.72	48.9	38.43
										82.45	56.03	33.28	62.54
										48.88	91.99	42.55	32.97
										34.38	408.79	34.29	34.39
										30.99	130.51	42.79	42.57
										36.95	63.89	36.47	86.64
										185.97	145.16	28.48	410.34
										36.56	76.48	32.99	1367.47
										30.14	293.51	120.98	111.73
										51.77	57.97	53.73	130.85
										34.05	71.51	29.59	41.86
										30.85	84.21	41.5	119.96
										38.55	78.69	38.44	191.74
										67.64	49.74	43.42	114.6
										38.77	103.74	38.69	48
										114.06	868.53	31.08	66.34
										24.83	91.14	30.12	40.94
										50.04	3704.35	31.51	49.78
										90.43	92.58	37.12	49.43
										86.4	76.77	30.84	32.12
										30.8	50.62	37.73	54.57
										41.67	61.7	33.47	25.75
										50.63	68.79	25.53	48.97
										62	38.04	42.6	295.84
										28.75	47.49	23.4	31.23
										38.03	77.94	26.88	142.27
										33.6	456.33	28.83	155.63
										48.2	98.11	38.65	52.68
										38.41	113.27	27.99	39.01
										38.24	100.61	68.7	65.94
										46.84	57.3	30.99	487.5
										53.8	42.62	35.2	61.23
										46.03	47	64.96	308.24
										61.71	86.93	40.71	79.88
										44	162.38	29.31	77.12
										39.03	33.5	40.63	189.76
										38.94	42	31.2	57.77
										34.39	68.36	36.94	38.58
										41.9	115.38	40.03	35.88
										55.81	88.61	23.18	31.1
										39.9	32.09	95.97	59.62
										27.55	55.6	43.54	46.91
										28.32	42.83	35.78	33.26
										81.18	166.91	39.8	44.44
										40.8	188.7	42.36	43.9
										19.47	94.74	40.69	64.8
										37.4	79.62	47.09	45.83
										31.35	73.97	38.3	89.29
										36.12	204.57	62.17	75.43
										59.91	67.43	29.21	77.21
										30.55	43.2	74.48	291.88
										48.42	69.93	25.99	125.4
										58.2	44.13	1008.31	58.99
										49.68	79.45	40.12	102.1
										54.92	94.89	30.77	55.58
										44.45	85.83	60.5	39.43
										34.33	51.82	45.85	78.79
										43.04	110.49	42.65	40.59
										43.01	852.34	73.15	56.26
										37.31	93.26	45.91	53.24
										45.99	3570.24	170.64	54.1
										52.49	75.57	61.05	65.33
										48.93	52.3	23.37	29.72
										45.43	65.42	56.84	34.45
										67.53	62.85	50.81	89.07
										44.68	69.69	111.14	58.94
										60.97	157.16	50.64	143.02
										37.14	33.84	59.27	67.78
										43.25	91.17	79.95	167.5
										39.88	42.68	40.52	38.25
										90.9	205.22	29.83	50.42
										65.73	200.26	53.68	42.56
										58.93	63.48	41.95	44.31
										99.09	38.82	48.17	152.75
										43.24	121.19	58.56	69.31
										58.88	115.33	36.4	51.11
										142.04	62.79	120.81	143.44
										52.47	72.86	34.22	63.46
										58.06	248.11	35.01	79.96
										106.1	91.39	138.31	117.23
										54.46	106.29	60.22	78
										67.23	709.08	48.14	42.69
										55.07	95.79	113.58	174.85
										53.38	52.06	51.82	146.58
										54.53	72.3	49.58	74.46
										58.87	114.6	39.16	48.1
										132.32	229.59	37.38	32.57
										90.1	175.92	215.38	52.7
										72.78	94.41	43.75	72.01
										94.47	47.47	112.74	62.46
										68.89	69.38	121.62	213.13
										50.6	104.37	67.62	82.89
										64.5	111.79	41.83	65.09
										42.61	63.28	36.95	170.19
										251.06	70.58	52.99	47.93
										71.64	249.8	65.08	59.77
										60.56	195.72	98.8	109.5
										28.14	41.91	165.57	352.07
										81.78	48.32	107.49	169.88
										83.02	549.38	35.5	61.41
										134.36	192.77	48.43	68.77
										78.09	62.78	80.61	64.01
										101.33	213.44	47.19	121.61
										49.46	166.78	71.8	137
										39.87	38.06	213.66	504.69
										44.14	43.92	64.35	40.14
										61.55	466.65	52.85	61.63
										40.3	178.5	37.85	310.69
										44.88	51.45	135.5	67.97
										50.31	117.98	43.72	155.89
										40.54	73.42	32.63	162.18
										72.19	389.97	39.06	69.88
										43.88	134.02	53.39	135.29
										50.88	156.15	61.46	63.09
										40.67	250.13	40.44	38.26
										72.72	50.48	41.51	41.48
										56.65	65.69	52.67	57.49
										135.19	262.74	39.69	75.21
										54.57	346.32	72.22	64.63
										81.62	119.36	72.66	89.12
										58.15	141.43	58.79	292.56
										81.7	226.51	65.88	35.9
										41.9	45.83	50.78	162.58
										46.52	62.61	55.93	62.46
										50.22	220.94	28.31	44.48
										61.27	336.52	36.98	107.07
										23.65	245.25	16.12	337.59
										48.99	61.1	41.65	226.31
										39.18	248.47	15.2	373.76
										29.91	112.32	18.84	1454.73
										144.93	82.6	66.73	58.85
										29.69	74.94	80.21	65.71
										54.6	80.66	20.7	53.81
										215.34	205.6	20.36	302.17
										33.74	55.11	30.59	85.8
										47.7	227.62	17.36	251.57
										60.09	105.99	18.12	98.3
										54.71	75.14	45.7	63.01
										89.84	74.12	64.98	50.61
										54.51	77.62	83.01	60.17
										51.28	60.86	19.79	58.03
										49.44	55.7	20.59	28.84
										58.67	162.97	185.09	35.1
										39.94	63.15	53.97	113.19
										36.44	62.25	25.13	97.12
										124.12	370.79	1474.51	158.96
										56.97	59.82	17.87	43.55
										38.34	80.98	50.14	95.44
										38.28	68.52	24.43	45.35
										49.95	54.04	16.02	48.59
										1270.23	96.78	122.6	86.44
										99.1	75.45	246.18	41.92
										56.64	49.35	24.5	67.9
										30.77	56.93	59.05	84.28
										43.56	109.41	30.84	71.72
										51.86	199.41	23.3	46.1
										86.23	241.78	27.87	55.71
										38.8	47.78	38.52	54.3
										29.55	57.65	41.96	37.4
										32.85	66.56	57.36	52.07
										31.84	59.24	47.63	82.47
										38.05	71	34.95	164.64
[truncated: 330 more rows]

## Sheet: Fig 2C
Readout: mean gH2AX intensity
REP1					REP2					REP3						AVG
MYH4 GFP delABD					MYH4 GFP delABD					MYH4 GFP delABD						MYH4 GFP delABD
NO DOX		DOX			NO DOX		DOX			NO DOX		DOX				NO DOX		DOX
siUNC	siMYH4	siUNC	siMYH4		siUNC	siMYH4	siUNC	siMYH4		siUNC	siMYH4	siUNC	siMYH4			siUNC	siMYH4	siUNC	siMYH4
20.46	51.54	37.1	76.95		61.13	93.79	79.5	129.15		35.16	129.37	69.49	147.16		REP1	25.5559	100.684	47.5675	88.0706
13.18	55.12	37.61	63		69.63	94.34	74.26	162.68		30.09	84.18	64.97	142.96		REP2	66.6538	131.342	81.9737	127.63
14.79	63.48	21.35	54.44		68.4	103.84	70.36	138.89		41.96	108.09	71.81	110.59		REP3	63.259	114.507	67.8993	120.954
36.28	69.04	22.94	70.26		41.67	2570.64	90.68	151.24		131.75	78.71	36.29	163.1
18.02	79.19	27.75	81.93		78.98	76.4	43.45	146.3		48.4	115.58	58.91	150.42		p value, paired t test	0.011		0.0061
25.87	94.56	34.1	84.86		72.12	69.94	85.86	206.58		45.48	143.49	66.22	153.36
16.8	260.69	46.76	88.87		39.52	104.6	61.12	152.64		37.47	115.65	41.48	93.71
17.14	60.47	68.05	72.99		72.8	99.38	161.5	99.79		68.6	117.69	46.64	173.31
12.33	68.69	54.94	107.63		59.51	76.7	52.45	187.44		26.74	92.76	106.23	291.97
15.74	104.07	32.21	126.67		53.29	81.91	71.94	117.26		40.97	101	58.34	107.1
31.86	66.9	45.2	95.8		41.46	107.76	51.77	101.34		71.41	69.11	46.54	110.73
408.66	51.02	33.59	119.93		88.05	81.34	63.34	130.38		43.08	105.65	42.95	112.15
26.42	88.14	42.65	97.36		61.26	81.36	75.56	140.88		47.27	83.46	68.97	149.68
22.44	75.28	32.43	154.62		59.99	145.51	51.17	97.02		43.81	126.42	43.77	140.52
13.54	48.73	47.88	74.2		61.55	148.33	60.76	119.58		94.6	155.48	44.57	131.11
13.7	121.68	38.61	152.43		75.02	134.21	65.29	103.07		51.74	101.56	48.83	125.24
21.5	71.54	79.37	87.1		91.24	126.11	74.34	106.92		40.57	108.77	63.04	79.9
15.84	99.41	40.16	94.37		68.08	90.59	94.32	124.87		37.57	77.05	53.16	150.52
16.13	71.89	44.86	76.38		49.67	77.87	59.39	99.66		52.27	70.46	85.03	247.89
20.89	69.19	51.95	163.4		81.42	60.18	66.56	416.19		26.13	72.65	94.77	93.26
46.66	64.25	119.08	825.81		109.93	99.5	89.61	101.36		32.76	155.35	110.55	95.04
13.55	67.49	40.57	3422.22		183.31	87.66	62.93	82.83		64.6	61.01	123.43	102.17
21.43	51.78	58.59	71.53		50.66	114.21	82.43	354.21		71.14	153.87	64.38	132.4
17.72	94.02	65.54	253.63		66.96	83.52	83	90.28		46.92	74.22	71.08	128.15
13.34	139.8	62.41	105.95		59.12	75.67	59.61	425.5		33.98	73.12	63.26	121.5
14.39	65.76	126.13	95		66.09	59.16	55.87	1464.4		48.29	98.81	117.64	102.14
11.95	102.6	48.71	67.34		62.33	72.99	73.22	80.09		109.75	74.57	57.02	135.18
10.97	133.22	50.69	96.91		63.89	93	63.64	114.58		44.21	128.46	59.94	73.36
17.16	239.21	45.29	124.85		53.85	86.03	67.22	169.1		28.04	81.85	124.89	114.86
12.85	128.66	38.6	84.43		67.46	114.56	91.31	125.16		35.95	76.11	37.5	103.06
14.69	126.75	68.19	78.02		88.18	61.22	105.88	86.15		47.23	102.88	64.22	96.58
16.38	71.7	59.79	141.32		75.18	88.27	73.94	147.49		42.6	74.56	73.8	132.11
16.65	3599.61	58.44	99.19		61.07	56.99	74.51	99.22		48.37	94.57	52.4	109.14
16.62	373.6	89.19	206.85		66.81	81.47	59.74	148.02		44.13	154.74	47.02	104.52
15.26	70.59	57.93	65.79		55.96	94.15	61.16	80.12		30.37	75.67	89.5	97.17
18.47	79.13	48.09	121.44		80.02	98.68	68.34	108.28		39.19	213.61	49.95	110.44
18.73	93.4	48.78	103		75.92	79.51	60.47	126.42		33.87	61.39	54.31	107.2
14.42	94.49	59.11	74.6		42.07	113.93	73.02	87.39		58.68	80.99	54.66	111.79
21.47	71.31	46.53	73.76		57.68	118.05	66.87	97.66		36.73	97.61	94.99	73.67
60.23	110.37	54.69	85.83		74.71	102.89	81.83	84.09		56.96	76.86	59.71	97.76
34.75	133.96	54.88	76.59		55.38	168.89	78.79	102.75		45.83	68.32	48.81	107.27
16.75	3720.06	44.04	87.02		52.46	90.22	88.85	103.54		45.56	111.88	62.21	150.54
14.06	187.23	66.04	92.41		86.92	97.03	54.96	117.07		44.47	74.16	55.33	111.98
19.45	79.51	2557.49	142.31		60.87	135.1	56.54	198.77		1228.25	62.65	46.83	106.64
23.99	85.75	43.69	103.36		66.81	116.27	88.98	96.9		32.27	107.85	53.48	115.52
17.07	215.54	55.17	154.7		53.81	115.19	60.5	104.36		52.89	76.7	47.94	184.45
18.25	51.05	66.8	63.48		77.21	108.1	94.48	164.55		43.2	75.41	89.55	124.72
18.16	88.82	138.09	90.48		68.98	63.25	110.42	132.48		49.53	67.56	72.72	109.66
15.99	60.34	70.71	83.42		88.08	76.11	46.22	106		41.91	104.25	80.02	141.87
17.71	73.46	92.08	59.31		73.52	80.82	45.51	144.41		72.14	99.07	52.55	125.39
19.39	222.18	71.28	93.72		57.71	102.01	97.66	171.7		46.35	96.92	64.55	117.1
25.44	131.65	55.67	118.86		60.22	85	72.02	127.57		44.03	74.97	46.9	133.05
22.27	70	68.17	94.99		74.25	95.44	66.58	194.18		114.05	57.4	54.42	143.61
17.34	76.26	54.03	81.39		69.23	100.26	80.69	149.93		42.42	117.39	99.04	162.75
17.37	58.77	55.37	158.56		75.91	96.52	51.68	204.7		34.88	96.33	49.71	142.73
18.89	221.97	96.1	113.84		67.98	97.41	95.59	154.03		51.68	76.46	66.49	103.52
25.59	70.27	42.75	69.59		92.21	119.54	99.26	128.84		46.33	68.91	44.33	122.68
16.81	103.51	43.85	104.95		52.39	90.12	67.02	182.12		49.85	82.18	87.75	122.84
15.71	101.03	71.45	98		53.57	131.49	52.32	94.99		34.3	97.29	52.82	190.16
23.05	70.02	43.26	85.1		83.73	116.51	90.92	176.16		50.87	75.77	122.4	112.98
17.53	31.7	127.85	66.94		50.18	92.93	54.88	138.39		62.05	95.38	78.25	120.18
22.09	53.64	72.01	96.58		56.79	121.77	60.31	134.79		61.68	53.65	48.26	91.17
17.38	50.99	33.42	57.05		63.96	111.45	78.01	130.69		35.62	80.12	89.52	90.67
15.13	75.77	44.78	119.54		50.4	107.65	47.27	263.46		54.21	80.9	67.94	89.67
17.6	41.04	87.96	114.74		48.49	101.65	88.64	143.7		49.21	66.33	28.66	143.58
19.65	52.82	45.13	118.66		51.48	86.24	66.78	120.92		53.99	57.28	116.66	118.75
15.66	62.72	46.31	148.91		50.66	129.28	131.14	111.32		68.75	106.17	44.07	123.74
13.47	53.21	49.19	56.08		50.41	70.28	57.41	93.98		41.3	87.12	51.53	126.91
15.69	74.79	58.85	152.79		54.02	121.47	136.13	138.47		38.96	72.82	59.67	166.81
16.96	90.27	49.92	287.19		58.62	96.84	77.85	96.07		30.48	64.5	42.89	132.17
24.03	82.57	66.13	53.33		62.65	91.8	88.28	107.03		55.21	73.03	61.49	139.25
18.52	45.79	88.35	62.32		81.97	79.86	76.44	154.98		76.3	95.03	108.25	123.93
15.84	84.13	33.5	125.05		59.6	93.62	139.52	80.29		40.86	70.7	69.15	110.8
17.71	127.94	28.23	80.15		65.02	76.51	49.64	135.2		57.17	92.06	66.97	270.09
15.3	52.64	61.83	79.24		46.4	89.3	98.67	83.75		49.24	53.59	64.13	152.18
20.56	94.86	53.61	81.98		48.78	188.66	71.21	102.89		53.42	54.75	68.01	296.14
16.63	89.38	80.56	69.18		41.15	111.3	92.49	99.56		50.7	117.08	78.92	128.94
15.43	93.4	76.17	88.88		70.91	101.63	81.31	98.46		55.1	90.56	54.18	228.46
16.42	56.28	61.31	87.84		51.7	94.34	84.42	107.56		44.95	81.74	49.98	87.99
18.82	173.06	49.46	74.81		60.73	91.15	58.89	121.99		54.06	75.02	59.64	116
19.32	83.93	55.81	83.15		46.57	76.51	61.88	124.64		137.81	93.5	84.3	173.78
17.77	84.47	81.35	101.33		44.71	220.63	86.12	93.52		53.83	122.05	88.42	233.47
12.76	109.59	45.97	81.65		57.98	108.19	65.39	102.52		34.38	87.6	39.34	498.98
24.29	108.38	77.38	72.84		39.12	108.07	91.63	88.18		47.87	108.64	64.6	90.88
24.16	92.38	117.94	1096.12		50.11	89.88	92.16	105.17		57.5	90.75	52.1	118.94
25.71	78.12	46.26	113.24		77.62	81.85	94.24	220.39		54.21	65.91	68.49	116.2
13.3	102.1	62.79	129.11		78.95	68.94	88.08	120.71		36.67	113.93	72.37	132.61
20.92	61.71	43.15	47.84		45.91	47.44	67.22	158.31		38.97	72.34	51.09	110.84
18.05	67.15	72.6	67.31		66.98	93.53	86.34	109.76		77.54	59.19	25.27	148.81
23.41	78.33	132.57	65.94		50.15	94.28	74.32	155.44		27.83	87.52	50.6	176.23
21.61	68.66	37.59	163.9		49.08	87.55	127.66	289.13		48.56	114.86	55.74	322.4
26.47	119.01	69.79	103.21		59.08	96.57	104.16	145.64		58.93	67.75	44.06	161.61
19.04	164.98	28.3	117.11		64.76	102.26	100.04	190.18		46	95.71	71.58	106.43
25.63	77.93	40.88	129.35		92.13	70.22	108.96	115.48		73.14	83.53	44.58	121.27
22.09	93.01	43.46	139.66		59.08	137.98	88.18	163.7		27.79	71.59	75.54	96
19.52	117.6	44.08	53.95		64.2	85.07	79.92	116.71		30.73	141.29	53.94	158.84
15.51	117.71	45.96	200.47		75.48	106.79	71.37	118.09		52.6	66.91	117.07	82.97
14.39	444.02	37.44	80.45		63.53	136.72	78.62	122.36		56.23	85.12	61.08	116.26
21.3	94.4	50.85	138.44		45.79	90.14	123.98	152.82		45.15	65.75	86.31	116.77
22.05	62.45	51.63	141.74		53.48	79.2	70.71	97.05		46.86	147.98	67.92	82.9
17.97	95.3	116.06	139.82		104.48	85	92.31	188.98		36.98	107.36	48	101.87
17.41	102.52	76.46	172.36		69.81	96.61	219.35	97.06		34.19	86.56	36.67	126.15
14.63	71.32	44.89	100.03		68.48	140.39	140.29	100.81		35.54	89.67	54.38	83.94
17.16	54.12	34.14	162.12		56.62	89.1	109.86	134.18		58.32	62.26	55.26	120.29
18.78	89.96	57.5	134.67		35.6	104.87	116.48	125.49		27.52	116.64	32.37	101.26
16.21	96.65	59.34	100.54		56.37	84.28	118.22	92.73		61.32	111.26	34.78	90.42
14.84	141.1	61.01	94.85		45.85	81.6	93.6	753.42		36.91	87.92	41.41	116.9
15.03	107.56	48.62	96.93		51.13	2568.74	112.82	126.01		42.68	105.99	61	72.33
20.09	87.64	46.05	106.31		51	74.72	108.23	113.98		67.45	105.44	66.78	106.34
16.77	131.86	34.72	80.65		55.64	90.95	71.98	133.58		93.39	98.25	64.35	106.23
16.85	102.64	70.54	122.09		45.43	97.52	109.58	165.64		61.83	72.56	43.66	196.73
27.64	241.27	73.76	79.7		58.54	74.83	109.18	128.59		52.62	108.41	43.98	106.52
17.99	91.06	43.92	119.74		40.22	195.55	99.72	303.22		39.88	83.09	62.19	83.64
25.75	183.1	86.17	150.15		53.73	83.05	96.85	136.96		40.29	131.89	42.6	108.01
14.41	90.81	44.41	170.82		46.95	150.74	52.08	114.62		59.98	76.36	35.34	100.92
14.84	95.98	95.81	23.43		55.61	105.26	71.83	125.46		79.62	74.52	50.03	322.13
21.18	109.54	54.23	298.08		68.81	62.66	56.82	121.66		27.36	67.06	78.23	104.98
16.36	89.09	49.7	14.45		56.41	86.3	80.21	99.47		62.41	98.09	36.6	107.01
12.86	79.37	61.83	97.24		48.62	252.74	63.09	276.74		68.39	81.44	41.27	85.96
22.83	112.2	36.95	40.07		36.69	103.32	35.86	138.48		75.93	83.84	35.33	172.38
17.93	68.91	52.3	173.99		39.51	60.42	46.01	73.96		49.94	96.28	53.08	117.69
17.35	103.66	109.23	148.78		61.27	79.88	59.77	141.02		32.12	81.6	53.69	127.57
19.72	108.33	78.74	97.87		49.75	156.85	70.13	74.58		28.45	82.3	141.92	150.19
18.19	154.42	61.7	116.78		55.72	91.39	66	126.65		49.77	135.54	63.18	103.61
11.7	135.9	38.65	148.16		67.87	123.9	61.06	245.19		104.75	107.49	45.91	122.93
15.01	104.72	48.43	131.01		75.08	92.18	53.99	102.08		68.61	70.74	60.95	120.23
14.35	69.27	77.9	139.79		46.56	69.45	63.92	177.96		39.44	129.09	35.52	172.93
18.91	167.56	45.47	82.55		55.98	108.95	56.92	257.74		67.84	76.99	46.56	107.15
18.04	77.1	32.34	72.73		85.64	126.2	60.98	140.13		53.95	94.88	58.5	142.04
18.06	149.18	34.23	59.46		60.97	133.51	49.05	131.35		52.41	78.25	43.43	306.5
18.12	89.07	36.65	77.18		119.47	80.82	67.36	233.88		56.31	152.45	48.44	92.21
23.43	96.33	37.93	406.52		118.48	78.33	87.36	161.83		62.65	89.06	47.09	158.18
16.63	260.29	45.25	65.24		75.71	178.13	56.04	124.93		45.8	94.01	99.06	74.55
14.87	93.8	83.87	84.32		62.43	88.08	54.55	92.34		45.46	85.15	46	136.26
18.86	145.36	51.34	84.44		50.75	93.83	55.93	135.47		60.21	161.53	91.15	121.17
20.05	64.2	41.31	102.37		60.77	108.02	49.95	109.35		31.57	81.74	35.56	90.63
17.92	125.93	58.39	216.86		68.52	76.27	54.22	154.63		68.97	83.68	104.29	127.52
14.22	73.81	52.04	144.01		60.37	90.24	61.45	159.87		28.7	104.61	40	190.43
19.61	2515.55	54.87	100.33		61.91	77.7	61.1	84.92		53.59	95.38	41	174.6
16.69	81.26	138.15	107.6		56.79	95.41	78.11	113.43		41.29	86.33	59.58	227.09
18.64	215.32	51.86	219.04		50.01	99.4	65.43	88.48		49.14	90.13	72.75	205.23
21.15	88.37	72.07	74.14		54.98	108.61	65.88	84.49		54.07	89.06	76.76	106.83
20.54	94.74	57.47	57.01		50.09	93.33	67.63	111.62		28.73	224.95	53.81	176.98
16.49	87.31	52.43	60.8		56.84	126.86	35.71	97.17		65.85	133.46	177.78	128.16
17.34	51.96	64.88	58.12		121.18	76.17	104.33	132.34		42.85	198.96	50.59	213.06
17.44	78.52	66.98	71.59		32.45	77.95	77.41	119.56		46.37	95.05	48.69	142.97
16.06	105.1	46.87	103.22		108.64	120.76	89.46	113.49		35.56	106.69	28.18	159.95
16.28	53.12	31.74	75.98		60.09	62.88	37	98.53		67.69	115.45	44.91	156.67
16.63	101	44.75	57.16		73.6	136.03	69.52	94.06		60.56	163.81	33.1	156.16
20.33	55.72	50.54	172.06		55.86	107.5	58.83	89.69		36.33	113.36	45.35	90.11
23.39	95.21	32.16	64.24		50.82	98.22	68.23	108.91		35.89	118.72	52.17	91.24
16.03	71.77	62.67	109.15		74.62	104.73	59.32	118.22		47.43	107.59	43.3	133.42
23.85	207.23	61.37	122.95		59.82	139.68	68.29	133.19		80.87	118.56	51.15	127.44
19.06	203.31	40.82	96.83		45.18	90.03	71.1	88.3		113.89	100.84	39.47	148.84
29.53	105.54	42.82	67.83		60.59	92.02	50.89	115.29		34.01	105.74	52.53	135.29
18.59	757.16	39.91	59.04		68.04	85.74	60.44	144.88		134.36	184.64	127.04	146.12
17.15	62.3	79.19	154.88		60.18	108.82	57.24	117.45		54.67	53.09	55.02	113.1
16.82	85.2	43.83	332.09		64.46	77	66.54	165.83		49.92	129.95	87.05	114.11
13.88	100.21	50.1	76.25		75.11	87.35	67.99	111.85		54.99	73.4	66.54	164.17
16.78	147.03	37.19	69.74		109.34	108.3	65.41	195.9		38.2	124.68	52	213.02
19.29	312.16	50.97	86.54		59.13	83.28	39.93	133.42		84.17	78.95	79.99	119.18
21.03	95.4	49.03	67.43		89.55	95.29	78.95	176.1		63.16	91.56	44.43	163.44
18.65	88.12	50.03	95.59		55.72	73.22	87.34	119.12		39.83	80.51	41.4	95.14
18.59	99.77	44.16	898.4		55.55	76.01	46.46	117.21		41.37	95.65	73.15	155.82
19.95	86.63	77.94	46.55		40.79	80.24	91.2	117.93		39.12	119.9	45.26	134.1
20.44	136.63	42.81	81.34		49.21	153.87	62.58	101.82		88.13	87.67	41.06	467.02
15.88	121.39	64.25	33.33		34.81	149.47	56.85	106.62		77.97	83.97	75.63	145.26
16.9	119.16	67.72	127.55		52.54	129.82	67.62	114.94		39.52	161.33	44.78	153.11
16.44	99.56	50.2	126.02		62.63	107.73	47.46	91.41		35.18	112.11	56.82	136.78
22.07	95.64	34.02	102.65		56.18	82.52	57.07	113.56		73.68	154.81	61.21	166.58
20.96	188.2	25.88	69.58		50.16	114.63	51.05	137.62		79.04	177.94	48.96	114.13
27.91	97.47	49.43	107.9		44.86	60.02	118.34	132.46		77.17	103.73	44.11	138.73
21.98	87.26	69.54	37.24		60.17	86.74	55.87	123.94		58.82	122.73	49.33	145.93
20.38	70.07	26.42	65.78		79.79	100.68	62.43	125.32		69.2	104.73	50.21	114.38
19.19	92.18	45.86	55.27		52.31	120.7	58.28	155.3		49.44	112.72	45.76	97.37
14.65	61.01	30.38	78.96		55.64	126.17	76.35	118.22		54.22	59.35	49.46	87.64
21.68	137.79	61.48	47.08		60.41	75.55	59.5	146.5		56.74	59.11	37.96	168.02
20.77	97.07	88.06	39.8		52.74	66.46	46.23	139.07		58.21	140.9	43.72	156.01
21.65	83.58	199.14	86.88		59.08	68.79	91.25	131.8		71.86	80.47	58.43	117.37
20.24	196.09	74.48	54.56		47.33	89.01	91.03	168.04		65	81.44	84.8	94.05
14.56	75.43	32.25	41.95		74.43	80.42	60.18	123.17		43.08	83.62	40.37	128.38
24.32	82.02	34.66	69.06		52.87	126.31	49.24	134.94		55.44	104.37	63.49	153.88
14.91	80.13	84.37	54.14		49.34	234.33	51.52	92.72		118.26	80.63	41.74	140.78
29.12	79.98	52.45	31.42		60.74	103.32	74.55	103.38		39.49	118.34	48.15	192.33
17.83	67.33	29.17	101.92		86.66	94.48	62.77	93.01		44.7	408.92	35.72	139.12
17.22	148.37	37.65	45.04		51.67	128.93	64.57	125.21		45.04	219.16	49.3	161.89
24.85	814.7	32.75	51.62		52.92	135.13	69.97	113.82		37.39	112.62	42	188.62
14.04	114.65	28.48	69.32		69.06	117.9	142.68	122.3		48.35	120.08	29.89	146.78
16.17	103.36	58.48	29.3		95.76	113.13	64.15	103.71		34.8	89.13	42.8	134.72
14.6	83.6	36	57.93		42.05	133.03	77.77	194.43		69.42	90.77	67.85	140.42
15.06	83.31	44.87	34.65		54.27	276.27	67.82	162.15		56.41	186.51	39.3	212.86
16.56	91.94	37.16	58.48		153.27	185.74	65.05	133.09		54.23	80.25	37.55	143.12
21.77	111.49	35.91	31.8		52.68	101.05	73.48	132.77		45.36	90.09	40.99	155.73
19.57	84.67	47.12	85.96		49.13	114.68	59.42	140.88		55.8	87.46	75.24	284.74
22.55	176.63	33.47	50.65		38.18	111.02	67.8	136.82		34.53	99.29	39.97	139.5
16.56	132.82	29.28	49.04		62.23	83.34	71.65	134.47		51.77	90.75	62.95	119.74
13.06	85.64	28.5	31.37		62.48	57.17	80.07	232.44		74.51	114.44	58.01	128.19
16.51	165.73	34.92	61.7		46.65	86.96	44.38	152.56		41.95	92.94	36.86	154.11
18.71	161.27	73.17	28.35		32.86	126.82	45.38	104.51		61.32	83.68	46.86	188.56
17.15	77.11	52.97	299.53		44.83	65.44	50.89	141.09		47.73	105.62	56.48	231.75
17.06	131.02	41.92	69.4		37.96	90.99	75.38	131.6		40.1	69.68	52.43	208.03
22.7	98.84	46.68	60.9		32.19	125.41	57.81	97.59		39.17	120.82	51.22	317.52
16.75	157.67	44.44	46.21		33.77	125.93	63.2	124.51		36.89	72.45	31.09	144.13
20.39	114.12	40.65	37.3		42.24	115.32	50.69	89.16		98.98	104.59	31.68	110.45
16.42	184.1	36.07	62.02		73.39	100.99	83.6	90.33		52.26	84.68	51.22	153.91
16.21	81.23	45.05	102.21		27.85	112.65	64.64	129.58		45.47	114.61	34.7	159.97
17.84	86.21	33.84	52.85		67.11	121.08	53.18	113.15		53.3	66.88	82.73	133.74
15.59	140.59	75.1	28.8		94.43	118.43	91.89	111.49		60.45	136.83	33.74	129.71
17.37	87.91	40.51	58.22		44.38	135.14	66.38	92.36		47.82	106.45	34.5	133.67
19.5	89.61	65.65	69.98		53.43	86.03	68.56	138.84		74.58	75.72	49.76	170.1
14.73	250.02	58.6	40.76		86.61	96.35	61.24	165.44		100.73	95.97	58.1	207.17
15.85	80.92	27.69	52.97		37.92	89.3	86.01	138.58		55.96	97.15	83.44	69.73
18.73	128.79	51.31	44.05		29.51	105.62	88.76	124.36		69.5	53.79	43.02	97.75
16.93	94.41	37.78	59.79		30.27	152.87	89.63	139.24		45	170.8	41.32	122.02
18.46	99.3	27.03	87.7		36.2	112.34	65.05	117.79		40.23	80.02	51.27	102.07
22.36	75.83	28.8	95.46		51.15	1026.22	62.07	144.37		61.18	122.14	61.24	102.33
20.35	56.27	66.08	47.7		22.42	116.39	56.4	134.63		51.13	85.36	31.77	95.79
20.01	42.88	33.49	93.57		54.93	132.76	56.41	106.92		58.6	89.3	69.27	120.28
20.8	56.89	60.15	56.99		64.49	83.18	82.34	94.43		70.27	58.89	41.24	124.7
23.79	59.68	50.69	86.7		68.82	908.24	73.46	134.3		69.62	83.61	36.21	161.75
21.05	86.35	29.08	55.78		36.69	88.64	83.82	194.57		45.79	82.93	56.99	125.95
17.41	64.98	40.44	71.21		53.93	107.4	100.08	145.84		39.43	40.4	63.41	107.5
22.36	59.11	51.84	71.68		58.02	100.11	55.82	100.58		38.88	150.71	51.9	123.91
17.1	133.77	70.86	257.95		42.81	118.94	62.27	126.85		88.87	73.52	45.03	130.97
19.03	51.02	23.22	86.16		86.7	175.37	47.02	103.94		51.9	75.92	49.88	157.06
13.97	54.84	58.11	451.68		37.52	118.12	48.46	80.82		52.45	108.17	58.51	123.75
17.05	54.04	31.47	114.96		115.66	98.56	66.06	101.01		58.14	80.57	78.01	153.97
20.69	63.29	90.09	484.8		54.4	154.04	56.06	137.14		38.31	91.55	61.75	103.6
25.43	88.61	46.19	114.14		69.68	169.17	64.22	125.12		46.81	108.78	49.37	159.27
15.15	90.01	44.51	62.23		94.45	106.84	82.89	161.64		42.79	61.86	37.52	178.52
20.03	84.49	54.47	40.5		107.1	114.93	89.09	143.44		51.25	103.56	41.11	157.99
18.28	80.11	41.36	34.9		85.08	154.63	63.18	118.17		60.07	178.84	48.28	224.4
18.57	96.15	35.38	26.11		41.85	135.4	73.08	92.94		66.26	126.3	46.73	119.27
12.92	128.77	26.33	23.8		81.41	180.93	35.52	122.43		54.42	96.51	76.5	137.75
17.44	45.49	45.05	46.93		35.83	102.97	71.24	86.34		42.73	61.51	60.12	174.86
15.67	70.03	91.4	26.43		50.13	89.03	69.03	126.3		52.95	101.67	80.03	140.67
14.62	116.17	68.17	32.64		59.2	85.31	189.36	119.78		50.54	96.59	75.46	189.67
17.21	100.9	41.57	60.91		38.79	126.65	62.04	180.03		32.19	100.63	64.53	285.52
19.47	92.7	50.24	289.67		60.27	131.95	68.79	153.44		35.6	73.22	97.19	141.55
26.23	651.6	53.83	32.73		48.49	173.35	49.83	161.2		64.7	80.28	27.45	135.24
13.94	62.61	42.05	25.61		66.67	133.21	57.81	124.14		34.92	96.4	43.6	125.77
17.17	134.37	53.67	308.17		95.13	133.64	64.68	223.02		45.51	118.83	44.51	110.1
18.34	47.95	46.98	59.7		45.94	101.36	72.36	182.97		52.53	104.93	30.08	106.3
19.09	104.44	47.63	29.69		30.02	98.64	42.74	304.35		36.96	95.79	50.06	157.57
17.17	114.62	54.54	54.23		77.67	107.18	61.75	168.49		42.8	120.34	33.39	152.4
16.63	96.7	41.65	35.04		64.73	99.89	89.88	193.48		54.11	86.86	43.86	128.12
17.15	65.51	39.93	42.16		77.81	109.28	65.66	189.36		75.99	85.31	45.83	120.02
18.83	160.03	52.12	26.93		65.96	193.4	72.88	178.1		35.78	73.93	38.31	482.9
17.53	73.22	56.46	47.98		53.6	145.64	58.17	149.09		45.28	118.49	47.26	151.82
45.51	72.5	60.67	27.15		82.67	114.82	75.52	116.92		32.23	75.99	37.9	162.72
16.19	50.68	60.8	52.09		59.27	120.08	56.42	102.97		50.9	108.34	49.13	243.22
23.83	87.93	38.69	528.11		60.59	111.24	55.33	130.8		48.95	116.91	19.66	176.74
18.71	41.73	44.34	40.06		62.23	105.71	58.96	96.59		44.49	98.66	42.28	141.63
25.51	35.59	36.38	42.91		52.84	207.76	65.84	111.49		37.29	67.15	38.44	120.09
23.71	63.64	50.48	33.51		36	130.54	71.33	147.94		43.52	431.64	91.2	155.13
22.18	80.51	122.76	29.8		82.81	102.76	83.06	134.85		75.5	164.79	31.75	126.46
15.24	66.04	51.61	75.53		64.89	441.53	56.38	215.36		47.13	111.61	42.64	116.45
20.88	57.92	39.66	36.28		55.82	126.94	67.51	136.95		97.97	113.99	41.81	199.35
20.75	35.45	41.7	60.94		62.34	158.04	76.7	154.17		54.67	88.11	39.09	158.29
16.43	111.44	44.94	70.96		52.64	132.97	80.87	171.11		44.37	98.86	41.56	146.14
13.34	27.36	43.39	60.95		35.3	116.24	80.46	138.44		43.35	85.66	52.67	587.09
13.59	50.96	45.04	49.95		75.9	116.35	49.6	116.45		43.22	111.93	52.25	151.48
19.86	66.36	69.96	84.33		39.18	127.54	74.03	213.07		49.84	145.51	36.4	111.7
22.01	50.79	79.03	41.72		76.68	177.92	69.12	129.39		106.34	64.7	57.84	153.3
21.61	54.23	72.38	49.1		81.82	112.2	54.32	162.85		62.05	122.51	77.47	155.41
18.88	33.4	54.24	51.02		39.6	102.37	91.5	143.55		29.68	137.16	35.88	212.71
18.33	71.52	57.83	48.18		51.28	123.03	117.81	147.03		80.47	130.09	40.2	150.62
19.19	35.96	60.86	50.34		31.54	144.5	75.1	228.03		69.61	149.97	26.13	93.44
15.74	51.16	70.31	76.97		45.43	109.25	55.87	129.43		78.94	126.82	51.62	134.33
17.78	46.43	48.01	73.08		56.84	116.93	73.29	204.49		44.17	116.78	57.08	135.63
19.61	51.08	68.44	285.06		89.74	115.77	46.26	129.56		45.09	106.84	47.94	103.12
18.78	64.81	64.39	58.69		42.18	262.68	52.14	153.32		49	137.63	60.97	112.79
18.87	62.64	58.13	33.4		53.33	117.62	64.39	139.25		40.92	107.28	51.87	119.2
14.16	51.95	51.52	83.9		74.65	100.74	59.5	118.66		55.28	122.98	46.64	275.15
20.43	71.65	48.21	54.73		71.33	110.99	66.39	131.12		42.98	109.36	51.53	159.5
18.62	59.43	42.73	44.87		57.38	147.38	89.37	433.33		30.86	197.93	27.98	63.12
22.03	68.14	37.41	74.04		43.26	94.26	70.48	139.02		37.54	210.58	55.28	103
17.74	60.38	65.48	41.34		127.82	99.22	73.57	102.57		32.04	171.62	37.54	145.56
30.59	81.96	39.79	25.16		43.52	98.77	103.75	99.72		50.12	98	39.14	72.1
22.54	51.82	35.26	50.67		67.42	108.3	50.87	102.33		78.18	125.66	69.66	95.65
17.32	50.22	68.53	72.97		67.95	88.67	87.56	143.63		41.76	140.67	32.14	77.46
19.59	34.37	42.14	47.23		73.41	76.08	45.26	170.07		39.56	118.25	33.42	87.81
16.7	48.94	31.48	142.87		48.64	78.99	51.69	118.14		48.95	99.8	51.21	93.47
13.66	65.63	64.31	100.92		66.19	123.63	47.66	100.08		37.39	129.72	37.92	80.59
15.76	48.03	40.31	83.08		37.38	98.52	74.96	121.86		50.81	109.51	35.97	68.09
18.62	62.09	35.99	43.96		56.98	132.75	72.13	131.05		47.96	125.61	47.28	66.64
17.75	62.74	35.39	25.78		100.51	123.99	56.58	149.81		36.16	187.07	61.12	120.39
14.63	57.61	43.4	35.45		46.22	82.78	64.15	114.62		64.29	99.94	44.74	98.79
21.22	74.62	160.59	27.17		78.69	101.73	50.13	124.61		54.65	165.22	67.4	65.92
19.85	50.09	63.67	31.09		55.59	84.5	86.48	132.12		51.04	99.52	43.36	119.99
20.69	42.53	32.98	56.6		55.29	91.08	82	120.07		52.55	101.38	48.21	78.55
15.96	56.21	36.51	43.42		66.29	86.22	46.54	104.78		47.55	137.38	55.64	86.19
17.55	60.47	37.32	817		64.11	70.77	83.63	136.42		51.09	114	32.78	199.35
15.09	37.25	39.01	31.82		65.99	74.01	83.49	141.43		49.79	91.85	34.98	106.97
17.97	74.7	74.09	37.73		67.8	3972.03	58.19	93.61		41.63	90.74	40.38	88.56
13.8	65.5	50.08	40.97		35.06	133.96	61.81	104.03		31.93	120.6	22.13	184.26
21.53	84.46	64.12	42.24		38.08	82.94	59.38	125.17		46.97	86.71	52.14	123.83
11.27	76.28	43.48	52.46		100.49	98.19	66.99	75.09		49.52	191.41	54.7	119.25
14.2	62.37	35.96	23.78		55.35	78.69	58.58	94.71		54.73	92.1	47.9	121.59
12.79	60.65	40.72	58.61		33.97	88.02	128.38	104.81		47.03	109.82	50.12	162.86
13.3	89.16	61.63	100.49		49.63	98.4	60.8	74.5		46.07	103.29	52.95	178.83
17.41	89.25	46.63	103.46		60.88	98.26	64.64	136.4		46.11	90.45	35.43	121.13
13.09	65.96	44.35	98.85		51.14	96.76	59.6	125.29		52.12	154.7	30.82	97.76
13.8	73.23	30.51	33.66		104.1	92.07	56.22	289.54		48.36	95.19	34.98	155.14
18.02	116.33	35.83	28.6		52.8	86	55.27	109.74		34	90.62	25.84	93.59
16.97	55.01	39.42	25.94		78.69	91.64	88.61	102.45		45.54	103.95	46.5	207.77
17.51	47.8	57.32	39.2		82.84	89.92	83.35	105.46		35.36	163.5	38.13	156.61
24.1	175.84	34.31	138.95		48.2	87.46	56.17	120.09		54.48	80.05	67.89	163.79
16.19	153.74	73.54	54		61.88	89.8	44.39	127.45		47.17	119.6	33.59	133.73
18.26	74.91	43.22	66.39		49.66	104.56	63.77	183.82		59.54	87.13	35.78	229.16
22.1	93.55	32.21	64.35		56.25	96.28	47.84	208.81		36.42	243.43	32.15	149.76
16.98	56.18	66.84	63.81		67.65	91.65	60.14	153.63		39.23	91.34	40.81	174.04
23.74	70.06	28.89	40.37		66.16	98.28	60.86	131.6		42.91	111.03	107.08	152.4
23.29	47.98	34.73	38.95		51.1	139.95	35.07	194.11		67.87	99.73	27.58	171.59
17.24	67.94	73.09	41.48		49.36	91.05	49.01	73.33		45.3	129.43	55.9	157.53
22.21	65.83	42.3	44.97		59.56	190.51	78.8	174.39		32.9	135.54	41.52	230.72
22.57	189.85	25.08	119.27		62.61	113.06	60.59	114.5		52.53	85.52	37.7	243.15
16.35	41.96	35.53	50.69		71.46	133.81	35.66	195.71		45.41	89.54	37.52	177.54
20.24	116.73	37.92	102.99		61.04	131.48	47.98	146.74		37.23	197.24	46.24	200.68
18.45	139.25	63.5	72.54		96.15	223.44	63.02	92.05		33.76	61.74	48.17	178.53
18.08	79.78	52.31	53.41		72.62	95.56	40.72	96.12		35.63	104.78	99.75	163.71
21.32	61.84	48.26	62.68		52.71	98.97	35.95	90.75		33.69	102.22	50.13	120.86
12.93	102.48	33.36	55.24		41.51	127.07	49.8	142.1		45.43	1401.65	67.7	154.56
21.93	50.51	52.56	85.07		141.52	108.79	53.83	92.8		56.58	115.14	29.77	87.23
17.12	62.35	46.98	152.43		72.62	99.36	68.73	136.02		35.22	134.87	28.35	114.23
23.36	90.89	41.99	36.53		54.64	180.89	71.65	115.38		64.11	126.55	28.49	110.82
13.74	72.98	32.68	57.92		57.19	109.73	74.96	113.73		55.82	145.88	30.37	88.25
23.91	91.7	26.29	36.99		88.32	115.85	54.72	121.18		45.83	105.8	28.62	118.75
18.54	46.06	86.61	38.46		42.93	101.92	39.44	65.41		50.58	90.64	56.59	77.89
20.31	74.83	37.9	55.9		71.8	99.78	45.43	140.45		41.01	104.25	50.33	103.91
19.69	238.44	54.68	248.7		91.84	110.68	41.72	81.83		42.39	122.23	82.73	64.8
20.58	67.18	100.36	45.46		49.52	150.87	78.47	221.94		55.6	118.06	20.43	202.06
19.95	47.69	65.88	19.21		44.72	70.3	63.09	79.32		43.99	111.15	27.23	85.75
17.86	48.41	59.15	78.24		37.15	92.06	68.95	200.53		49.17	125.92	43.25	93.9
16.95	53.51	40.03	17.79		90.12	78.43	76.08	169.94		64.62	92.55	71.23	134.82
20.44	67.06	35.21	45.43		111.83	116.07	44.05	86.85		41.08	71.4	52.48	92.68
22.6	68.93	43.23	37.11		54.07	109.51	65.55	254.23		57.1	87.93	97	187.1
21.49	67.89	42.77	46.19		94.01	122.18	81.48	98.19		43.14	108.01	65.77	78.39
16.82	81.28	62.48	33.56		104.54	118.04	40.55	108.96		45.71	101.2	40.31	106.76
26.46	40.39	64.42	69.99		63.13	88.97	54.62	117.88		44.38	213.92	38.85	157.77
16.25	54.67	42.19	55.19		52.25	111.86	61.07	147		35.7	127.51	80.18	97.06
25.5	57.4	62.22	43.6		68.49	115.22	66.4	142.88		40.51	83.88	102.65	93.5
17.02	50.19	55.23	62.95		57.24	121.42	35.38	108.88		39.1	93.82	18.55	231.67
17.75	51.44	76.8	41.72		61.9	113.66	63.19	95.11		46.19	148.67	29.31	77.65
23.15	49.5	90.65	2248.36		64.68	144.92	71.21	186.7		61.77	75.78	50.19	93.37
20.46	120.24	44.1	39.6		68.61	96.49	64.51	91.3		39.43	109.3	38.37	100.18
16.6	32.47	42.64	96.25		77.35	162.91	86.26	129.61		64.4	96.5	34.3	95.16
19.23	56.7	64.74	33.77		47.02	101.29	95.52	112.4		49.38	84.96	53.67	113.76
17.46	131.26	85.14	84.48		72.67	108.33	35.89	105.78		61.97	183.17	82.91	89.26
22.82	73.32	52.62	117.87		51.51	2238.53	64.6	134.58		60.97	105.59	92.54	115.8
14.29	66.33	38.73	44.12		65.47	103.49	53.4	124.14		56.3	125.6	71.61	128.61
14.38	66.07	57.23	58.81		73.14	132.36	51.89	121.69		48.39	138.6	43.63	128.15
22.78	105.37	43	54.36		93.27	134.69	58.81	608.88		41.06	174.12	31.89	107.45
27.85	68.01	53.85	86.85		51.86	140.17	98.06	114.98		67.2	130.74	90.47	105.35
28.23	92.21	48.24	58.24		54.89	76.22	56.81	100.49		38.61	207.15	91.15	190.02
22.01	58.97	53.29	43.03		111.83	103.38	93.14	108.96		40.78	114.27	44.45	125.33
17.37	51.18	36.83	47.65		45.11	888.44	70.13	81.92		59.35	164.73	69.81	97.73
21.13	83.47	42.56	48.49		56.66	142.32	52.89	151.24		37.91	88.66	70.3	132.07
25.13	47.88	42.04	26.9		80.78	89.76	41.57	117.33		55.77	210.24	38.13	138.5
22.24	68.66	48.69	80.21		35.66	111.98	67.74	149.26		34.74	96.16	42.58	151.07
19.12	40.65	40.31	114.19		55.5	72.84	52.47	235.7		43.46	94.84	59.65	151.48
127.54	72.36	56.37	57.07		39.32	100.66	87.84	121.64		40.49	206.95	45.11	140.91
28.36	29.67	59.71	28.97		71.68	106.89	72.52	238.14		40.78	87.89	69.46	161.23
20.44	74.66	51.22	47.11		67.96	99.7	38.02	130		52.76	118.32	71.19	275.88
17.68	87.41	52.28	20.06		49.86	116.64	55.3	102.09		66.8	106.43	81.93	263.47
28.96	106.33	60.64	57.96		56.5	65.58	68.26	162.01		50.12	104.9	65.4	152.5
17.42	59.57	89.36	33.59		54.95	103.47	69.58	109.56		50.36	166.74	76.42	118.1
23.67	50.21	62.36	64.87		62.58	108.51	40.72	144.49		82.27	127	42.11	68.25
16.06	62	57.93	61.89		53.93	87.39	58.71	123.35		55.19	150.34	47.79	78.71
20.79	72.11	73.3	34.17		52.33	87.58	56.77	153.76		42.92	98.78	41.3	204.9
20.93	71.52	60.3	20.97		53.69	121.59	53.68	103.76		46.17	148.42	26.83	129.04
16.23	65.8	99.27	51.48		51.65	88.09	74.17	265.93		59.82	96.37	86.4	68.58
16.49	61.72	69.65	16.18		59.37	95.76	81.32	103.65		56.25	148.24	36.67	94.35
23.11	129.57	139.19	21.64		82.33	61.84	50.86	99.5		54.13	110.52	56.38	107.18
24	39.62	72.83	39.82		55.29	86.99	59.25	190.02		57.82	95.86	256.01	82.33
20.93	74.64	64.5	56.66		77.79	67.38	63.89	125		67.28	112.99	69.87	77.37
21.25	34.01	54.08	42.5		112.54	84.98	45.03	101.45		37.76	98.32	73.99	111.79
20.88	57.13	48.18	89.08		47.27	112.13	75.25	80.34		49.02	82.76	109.69	97.9
21.24	74.17	31.66	37.77		81.63	98.2	58.88	119.8		50.79	74.07	97.3	78.32
24.89	73.73	33.17	83.19		44.48	130.89	66.43	85.61		70.39	118.45	31.15	77.53
14.65	109.78	44.04	30.24		63.47	66.62	63.2	78.85		57.17	160.87	46.95	94.59
15.4	63.68	32.27	35.37		49.34	83.73	53.49	68.44		40.15	125.32	29.45	119.78
15.24	31.64	37.33	14.93		58.95	74.24	82.74	94.41		55.73	131.06	49.39	75.76
14.2	73.64	54.15	38.06		57.96	118.76	58.68	99.68		65.92	112.96	59.46	68.66
19.56	55.21	40.75	26.34		136.22	70.37	52.09	94.79		48.33	84.21	55.19	141.72
15.39	57.3	36.56	35.72		73.81	124.38	85.79	135.26		49.68	74.01	45.97	147.43
12.03	52.46	45.43	31.28		103.02	79.06	54.19	90.68		47.5	79.52	2000.38	87.22
21.34	50.85	41.81	21.93		73.39	81.5	96.45	103.28		72.42	136.27	56.43	87.21
17.73	69.42	37.4	28.61		94.5	80.13	107.99	96.62		38.8	156.51	54.52	91.83
21.48	103.95	41.52	14.21		47.3	58.65	65.62	96.65		39.33	80.52	35	59.3
15.8	71.73	40.93	60.3		61.88	92.37	79.23	84.17		46.17	96.81	70.82	84.91
12.92	68.72	45.67	35.21		36.12	183.2	60.14	116.92		61.81	89.82	36.71	69.68
11.86	99.39	60.27	116.51		63.31	209.83	67.57	149.12		50.21	206.98	59.43	72.11
15.65	2680.7	42.3	677.15		81.85	80.03	65.2	110.74		36.99	64.24	83.75	61.21
9.62	68.02	47.26	189.49		88.2	92.59	55.19	57.7		63.86	114.13	34.18	79.82
12.42	45.26	52.06	20.82		68.25	80.1	74.38	70.7		53.76	67.44	70.61	66.45
16.15	83.38	34.34	49.6		73.3	90.71	57	117.79		39.16	81.52	59.97	72.04
17.47	72.74	35.55	39.01		31.12	83.36	46.86	149.89		48.4	100.87	50.64	71.98
17.2	87.81	45.36	37.24		54.66	85.44	47.52	227.08		45.53	107.43	58.15	111.63
13.96	106.74	48.51	26.78		77.94	151.9	55.03	137.46		42.74	102.37	168.16	86.93
14.11	53.26	43.43	22.89		48.45	153.36	75.56	127.18		72.55	70.36	62.68	79.62
15.47	89.11	41.87	43.34		45.98	130.25	47.86	185.59		59.21	105.65	63.5	110.2
17.94	88.29	24.39	49.37		146.15	195.89	152.02	126.53		59.89	58.47	83.68	131.58
15.5	61.98	32.3	35.41		174.29	80.07	63.82	141.05		42.64	70.15	63.73	124.96
22.28	123	33.14	33.53		63.15	99.4	69.78	108.56		65.26	134.52	58.83	100.26
16.18	225.16	55.78	42.27		38.68	110.08	56.51	112.89		39.92	87.37	69.97	90.06
16.14	60.08	40.61	40.32		126.63	102.95	37.13	143.63		45.54	76.21	40.04	90.73
16.64	63.95	42.52	77.43		81.39	91.48	69	121.24		40.87	97.8	41.86	103.85
13.8	68.97	41.4	40.95		80.33	113.99	48.76	105.79		53.84	128.83	83.6	78.68
15.82	93.51	50.52	40.53		49.56	86.45	53.91	160.57		47.52	63.61	45.23	85.96
14.25	81.71	41.75	49.12		69.96	96.86	59.74	139.41		50.58	74.7	82.67	108.81
16.45	74.97	64.37	43.65		75.86	762.52	104.87	110.81		39.31	108.5	67.93	111.59
16.4	65.93	34.78	119.16		86.63	137.88	53.94	350.21		54.55	97.28	22.77	177.31
15.38	84.14	61.24	165.79		124.99	96.32	56.75	118.15		45.51	69.68	85.9	118.16
19.74	77.08	41.97	65.34		88.96	113.79	44.79	129.82		60.9	164.88	36.28	119.86
19.46	115.14	46.12	32.11		66.28	106.31	52.18	109.58		46.36	63.03	20.76	122.68
14.91	73.3	31.02	53.62		54.97	83.11	44.03	194.28		47.03	170.4	91.09	80.3
16.08	75.76	83.22	49.04		52.7	130.51	35.24	202.42		67.78	116.84	107.61	151.59
19.1	56.16	37.97	43.96		47.75	71.68	74.55	135.43		50.2	132.02	50.02	101.99
17.95	142.22	40	112.36		102.45	218.5	56.73	181.74		48.28	94.92	40.44	63.73
19.33	79.58	44.99	40.39		63.83	79.76	52.55	184.62		51.56	79.21	108.78	75.9
23.39	51.12	42.11	38.79		136.55	68.58	42.54	136.28		61.73	86.56	51.84	110.86
21.49	95.29	39.26	23.85		83.68	121.78	41.04	120.78		34.01	97.96	77.44	89.44
17.73	113.99	35.91	44.18		76.82	109.32	85.52	169.28		76.04	140.73	88.69	84.92
29.29	102.48	42.94	62.91		60.13	73.93	58.34	184.07		85.38	98.61	41.92	124.66
19.55	76.47	42.73	119.72		69.61	120.68	52.28	107.24		44.97	128.87	92.31	115.35
17.32	98.57	45.54	46.37		67.9	142.96	57.4	127.79		50.6	133.66	51.34	320.27
14.67	75.15	29.65	137.65		51.24	74.46	70.89	125.64		50.07	118.55	51.26	118.29
17.33	85.05	38.67	54.4		78.51	91.59	63.37	253.02		48.43	104.42	105.05	150.73
26.75	90.32	48.58	39.74		72.93	172.1	57.88	100.81		61.04	108.83	73.07	99.69
21.99	135.95	40.45	86.39		951.04	93.87	73.17	152.35		45.95	139.54	39.31	131.88
21.36	75.93	37.44	33.63		38.34	112.82	52.55	235.05		38.54	107.54	85.42	104.62
17.81	109.91	43.2	34.96		43.52	137.78	56.24	185.67		90.99	161.81	64.17	123.33
18.19	60.74	42.95	39.37		78.07	100.17	33.59	189.82		49.47	84.05	134.24	126.61
16.65	109.52	44.35	148.05		127.91	108.85	62.46	119.18		50.18	168.61	39.61	103.7
20.16	163.5	31.42	82.79		67.44	100.8	67.04	193.51		36.27	72.1	105.19	82.41
15.5	55.01	45.35	26.17		71.99	91.66	51.8	145.91		95.04	75.98	58.66	78.17
24.27	128.85	34.56	35.17		54.43	111.31	155.87	179.16		44.37	193.71	37.41	130.57
13.61	103.43	34.72	20.89		69.52	73.4	56.83	139.57		49.82	140.57	43.25	65.96
24.07	51.46	44.41	29.84		84.62	105.07	69.88	117.37		74.99	103.44	144.37	109.06
18.72	128.94	35.73	30.12		108.92	73.59	86.38	125.67		40.68	112.19	44.64	126.6
29.62	86.28	36.63	41.17		73.12	124.52	69.07	96.54		42.37	140.14	170.48	91.49
14.31	103.82	46.79	48.96		94.9	63.37	35.91	163.53		52.72	144.05	53.43	152.15
19.44	79.22	37.36	58.18		76.65	67.28	55.08	392.33		43.68	88.4	45.02	119.23
20.07	52.79	28.45	27.84		49.01	91.3	64	130		36.5	99.06	40.22	110.07
16.29	85.13	41.13	19.98		55.62	52.31	55.71	113.62		47.98	159.39	71.87	92.51
18.72	89.04	34.45	56.77		176.93	763.32	50.15	113.35		60.87	120.13	55.47	106.69
15.85	89.87	32.28	32.52		86.61	104.42	56.01	105.43		62.74	82.65	75.55	93.21
22.11	52.29	39.22	45.1		47.47	55.33	43.55	105.61		77.96	98.4	50.06	106.98
14.2	98.21	41.79	34.1		82.23	48.41	76.09	84.41		43.05	146.33	45.33	113.38
16.12	68.74	42.66	104.82		106.38	80.24	72.6	98.85		122.55	120.54	40.81	120.41
16.08	91.46	33.14	28.66		57.7	76.69	38.77	132.52		61.39	90.97	52.47	141.44
17.19	148.19	43.11	29.43		41.54	80.31	80.02	109.75		46.23	79.05	79.94	141.42
20.3	313.91	43.44	61.88		50.51	63.04	87.22	157.88		64.87	82.78	175.96	94.03
20.12	74.62	32.95	26.14		76.35	90.75	63.22	113.41		68.19	115.86	39.3	129.05
11.9	66.44	36.96	95.71		87.96	62.41	47.3	134.48		74.37	84.12	34.85	124.35
12.96	71.51	30.1	29.81		53.61	88.9	54.67	111.01		57.35	78.47	112.62	130.82
18.56	191.93	31.71	22.89		56.16	76.3	43.66	110.79		85.1	134.03	83.27	89.86
20.13	47.66	33.03	38.97		130.6	99.11	91.19	193.46		91.29	105.76	57.78	92.59
32.96	61.08	30.01	24.3		64.45	93.38	100.63	207.67		59.79	74.24	35.3	121.45
21.04	73.28	37.46	15.53		66.8	93.6	67.29	94.75		80.4	100.25	45.81	154.43
20.91	48.58	42.71	12.99		55.46	55.27	216.94	91.26		45.35	72.07	45.22	171.35
22.28	85.3	34.68	12.94		72.2	105.78	74.21	123.72		52.17	124.41	32.62	104
17.69	130.5	32.61	23.24		83.58	83.08	155.34	102.38		45.8	108.72	90.53	98.72
27.5	75.71	33.21	15.25		61.95	58.15	108.66	78.58		59.47	88.94	79.03	89.26
31.54	67.75	47.64	29.97		72.82	113.37	83.93	112.81		67.91	89.77	43.95	119.52
26.03	92.15	37.79	27.95		56.57	79.76	58.47	131.86		60.22	123.03	38.28	99.17
22.06	41.07	46.31	12.48		81.2	113.46	56.21	130.52		155.2	104.84	36.78	77
16.47	79.78	44.85	52.2		82.19	97.24	82.76	111.44		76.21	72.74	62.79	218.01
22.42	91.8	49.12	22.54		52.58	136.96	59.44	96.26		65.07	115.46	41.2	118.69
17	39.85	40.17	29.21		69.54	77.16	64.94	102.82		56.65	127.49	88.55	163.9
18.07	50.99	50.05	27.99		108.2	78.83	126.14	126.02		45.99	168.25	35.9	127.32
27.42	56.77	48.47	31.23		47.15	91.78	65.21	74.24		928.2	188.18	84.7	96.68
20.43	34.66	40.2	76.43		50.3	93.15	36.66	205.23		52.39	89.71	43.27	103.62
15.77	37.1	83.29	39.24		59.87	108.87	35.85	91.93		45.28	88.02	53.77	228.79
15.13	89.97	46.55	28.94		66.43	82.5	66.04	107.78		57.61	274.03	58.66	109.04
19	53.01	55.13	44.59		43.6	79.88	75.9	132.06		52.31	146.55	68.1	97.94
19.79	59.48	88.49	17.06		81.6	106.04	94.33	123.13		46.19	96.16	74.43	91.95
20.25	49.32	45.37	29.06		85.75	81.89	69.74	107.55		59.78	93.46	68.26	78.83
25.36	54.66	90.94	30.62		42.39	115.66	82.34	121.93		41.55	148.94	53.06	153.77
20.81	48.24	40.35	14.86		54.99	73.24	57.86	122.63		53.34	93.41	35.85	100.57
23.18	37.49	59.52	38.38		110.2	114.27	52.71	130.19		38.59	102.12	103.16	135.36
21.46	59.54	40.08	235.08		73	84.56	97.43	99.39		43.58	127.48	57.7	99.08
20.84	49.23	51.05	20.36		77.46	85.7	85.88	139.25		69.48	60.63	57.77	129.95
22.69	98.56	36.37	19.09		79.38	94.13	47.31	121.26		60.13	115.99	71.08	126.14
24.54	60.32	58.85	31.14		59.12	76.47	67.2	221.09		56.65	104.01	31.17	101.76
42.08	41.64	104.7	33.63		79.14	97.6	73.51	102.01		41.7	64.52	58.29	130.56
22.41	61.02	36.31	45.27		113.01	61.38	98.31	134.2		53.42	138	30.33	87.89
19.9	36.87	63.77	25.96		42.8	86.54	106.8	91.8		44.85	99.92	48.88	107.6
35.42	119.88	66.58	26.13		50.73	94.45	60.59	84.7		62.24	101	56.06	69.29
34.83	98.51	80.78	73.58		34.7	182.25	69.41	168.2		49.08	134.26	47.88	197.22
32.28	72.48	53.49	19.29		58.06	109.5	122.99	78.82		50.81	84.42	66.51	88.12
20.79	67.53	90.83	19.52		66.87	92.74	52.55	136.07		48.11	205.43	63.8	95.7
29.04	79.99	61.32	24.9		58.93	149.39	73.41	136.93		43.7	81.78	36.05	164.55
25.57	62.74	39.62	40.55		76.39	98.42	86.21	109.56		41.19	146.55	71.95	135.86
28.37	45.21	59.3	28.93		182.68	183.44	92.41	380.8		47.37	111.02	152.89	88.78
21.99	39.62	61.96	35.66		38.1	100.5	40.96	90.78		44.13	71.79	50.91	124.64
22.42	46.39	43.77	37.87		45.08	83.2	91.2	114.96		44.19	100.8	53.5	161.54
23.37	48.98	40.6	33.81		46.29	88.53	55.18	98.96		43.88	113.76	74.58	121.59
27.45	48.13	40.75	20.32		93	207.24	71.96	153.67		62.09	218.39	71.64	94.94
24.65	42.02	38.76	27.29		61.33	91.63	49.15	124.95		56.75	97.66	89.18	142.15
23.62	64.04	64.73	52.7		83.88	165.23	77.85	104.42		45.79	89.52	38.08	107.49
27.79	43.56	48.64	51.77		78.61	144.01	90.25	142.12		121.25	117.11	68.32	127.73
28.28	57.68	36.4	328.33		46.2	135.64	65.6	123.79		51.49	78.81	100.63	121.97
24.36	70.21	45.28	37.76		68.34	74.61	37.11	238.33		48.62	116.03	53.58	95.09
48.3	49.15	37.06	28.72		99.48	77.79	66.08	188.58		62.89	154.84	51.04	83.62
22.09	64.87	63.13	17		41.92	116.29	131.47	163.26		428.31	101.41	41.68	111.18
24.45	79.41	40.54	33.56		71.86	95.92	55.58	190.25		48.94	90.23	39.73	137.69
20.29	60.43	37.93	22.59		56.13	97.44	90.44	109.64		72.86	105.79	67.85	81.48
43.17	39.94	53.5	112.83		47.06	54.79	50.19	119.54		77.09	81.58	47.68	131.7
28.55	55.12	46.74	75.29		115.07	98.24	73.3	137.18		84.04	88.24	65.53	134.84
44.69	66.49	47.66	23.59		65.86	92.29	64.74	123.49		61.42	151.47	53.85	114.19
18.3	63.19	32.06	47.07		59.58	110.34	55.66	208.21		53.13	68.82	83.41	215.61
17.37	173.93	48.15	42.62		43.16	66.42	49.98	95.67		45.43	133.05	34.17	163.69
16.89	42.2	54.7	35.66		55.47	73.12	65.5	134.96		70.15	89.06	68.23	83.85
55.61	67.54	55.39	20.69		43.41	112.17	79.85	110.79		46.08	100.92	69.54	137.43
17.81	49.45	58.21	31.87		61.39	105.7	132.86	123.93		43.02	70.85	61.13	228.54
21.92	63.38	37.71	25.08		34.41	113.64	68.45	352.86		48.04	89.39	89.1	233.79
18.55	59.4	38.71	28.99		47.58	167.34	95.29	122.13		56.53	81.08	59.73	110.3
13.21	38.36	38.32	61.6		29.53	90.52	65.46	315.4		91.98	117.37	47.1	114.51
18.28	43.17	39.37	52.45		92.02	107.06	156.67	126.45		70.39	93.9	44.67	106.63
22.53	89.96	64.33	52.83		52.72	107.71	71.68	116.38		72.85	90.59	71.89	96.87
21.77	39.04	51.73	49.91		61.87	96.71	61.72	146.45		49.35	98.62	40.86	133.19
15.38	47.29	45.79	29.02		60.48	115.66	94.45	126.75		35.69	98.33	76.22	126.87
16.63	52.05	36.46	27.06		84.8	106.72	73.93	132.73		78.77	129.95	57.33	148.31
30.12	50.6	67.57	31.69		60.77	104.13	57.01	147.64		43.91	73.25	61.53	151.99
19.61	56.41	44.98	25.91		82.05	78	58.69	113.03		47.18	164.87	110.86	139.29
20.84	84.14	61.34	23.54		59.81	56.31	45.94	120.04		66.44	102.37	75.62	173.99
20.72	81.45	40	43.67		72.54	37.87	67.66	248.64		58.69	109.47	62.73	99.73
22.57	47.23	89.77	21.95		39.31	54.18	51.56	180.97		50.4	166.8	54.54	126.96
17.05	72.22	44.01	48.34		80.35	53.93	55.17	121.83		45.27	112.91	44.96	123.02
18.43	140.39	48.83	25.79		37.96	166.7	57.64	157.89		66.54	107.8	66.85	96.93
17.67	121.4	41.92	18.67		39.84	43.35	67.25	104.14		43.36	102.64	41.71	115.38
22.74	57.84	52.09	22.15		41.77	64.6	48.62	182.52		59.71	114.55	45.45	134.37
19.37	217.38	48.97	18.92		38.13	59.21	71.06	117.75		49.42	153.47	84.71	74.04
16.22	72.67	57.25	21.54		48.49	72.94	46.14	126.74		89.97	162.36	47.25	89.13
23.09	67.28	32.93	51.67		31.74	45.28	90.97	113.87		69.25	77.82	59.08	235.48
17.26	64.64	78.32	57.04		52.55	65.63	75.31	120.81		42.61	154.38	36	148.39
21.68	106.9	51.18	37.17		46.85	86.76	95.82	241.19		46.52	125.41	47.59	76.9
88.71	57.37	53.08	45.99		35.26	72.96	76.89	127.17		50.73	198.79	76.28	103.22
25.88	70.18	32.82	52.02		42.22	133.55	106.36	199.11		66.37	89.29	53.97	94.19
25.13	154.64	47.42	53.06		61.89	65.15	73.47	110.83		52.96	101.15	64.04	85.47
19.61	64.09	34.33	75.4		65.63	61.01	99.62	123.35		45.82	112.73	55.6	93.49
25.98	50.28	38.88	27.36		39.46	60.02	55.1	136.89		60.56	91.65	88.87	87.03
30.7	60.21	61.33	33.92		45.43	107.48	70.16	101.65		55.53	125.83	68.2	101.91
18.9	80.45	50.2	46.46		29.08	68.13	47.17	179.39		66.4	88.62	88.77	112.33
20.45	41.58	41.93	67.2		32.33	70.46	44.75	113.75		47.44	95.16	48.11	86.7
28.68	74.14	51.99	58.81		37.08	64.8	61.07	113.89		51.2	109.15	36.47	75.77
16.54	133.96	46.85	34.28		52.84	74.53	138.05	71.76		51.8	130.85	46.21	122.56
18.21	38.26	68.61	20.92		31.73	67.36	69.64	98.17		49.48	125.83	69.78	95.25
26.27	67.28	50.8	37.72		34.45	60.75	104.85	126.29		68.22	91.16	57.18	149.73
34.82	80.06	86.13	25.8		190.79	67.51	82.41	111.15		101.6	88.55	99.54	79.65
25.28	82.4	48.34	74.77		61.7	63.09	146.25	89.99		37.55	77.47	53.46	77.98
26.31	44.21	81.58	45.22		33.71	73.6	67.55	85.28		55.29	106.78	55.95	92.75
22.65	81.05	59.67	30.54		43.23	58.97	50.93	75.37		69.43	86.74	271.57	98.9
20.96	36.19	38.42	18.04		46.74	140.16	101.5	71.73		63.26	111.3	34.12	202.38
56.43	41.47	56.9	29.67		41.47	76.96	50.46	92.01		67	72.75	90.12	96.94
119.88	64.21	80.32	59.25		74.17	63.24	67.36	118.49		66.64	63.95	25.49	116.08
18.57	33.3	36.22	16.61		73.68	85.37	654.16	138.05		66.82	74.63	46.97	126.32
21.06	48.42	73.84	41		34.76	80.55	71.21	77.3		42.6	74.36	74.48	125.3
19.77	41.63	53.99	63.23		66.78	90.85	90.91	101.8		43.95	67.2	26.87	117.42
31.62	49.22	63.16	25.34		35.04	65.68	146.53	103.13		59.95	91.71	34.55	99.67
28.02	49.15	43.82	35.78		127.22	97.23	49.14	127.87		32.59	66.31	45.97	87.11
21.35	95.18	42.12	49.79		44.35	59.3	93.02	83.3		53.83	119.41	44.57	108.64
21.97	67.53	36.31	36.42		54	71.33	50.88	124.48		50.64	127.06	55.65	114.13
29.26	63.45	39.34	72.62		42.59	58.11	66.21	106.02		70.74	70.61	28.49	91.18
21.24	51.31	66.25	33.81		34.16	82.72	52.56	91.84		90.86	86.69	41.6	139.7
28.12	56.49	31.64	30.11		39.28	74	43.12	106.38		46.11	114.54	49.22	161.91
53.99	106.5	75.28	36.88		54.17	87.6	57.44	123.02		59.77	115.23	35.57	96.78
24.09	56.37	36.23	34.3		43.81	68.33	76.95	126.15		55.05	72.38	89	126.37
22.53	106.81	37.5	43.89		35.47	86.26	73.23	110.02		65.96	142.05	34.02	144.44
22.01	70.98	70.93	76.64		38.44	80.16	53.61	119.32		59.22	127.77	103.77	117.75
25.76	51.32	40.2	26.6		28.8	75.41	111.15	109.44		73.34	77.64	69.15	172.73
30.26	56.52	47.87	32.77		48.14	110	39.3	188.3		59.25	182.38	54	99.01
20.37	68.72	39.69	29.12		56.93	63.69	49.64	108.15		41.84	162.71	89.91	128.32
188.15	46.07	44.68	49.98		63.75	69.8	53.83	170.41		51.29	80.17	62.16	99.68
22.95	42.51	40.1	21.38		73.3	112.9	71.84	104.67		58	95.04	54.13	136.44
23.84	275.64	52.52	36.95		44.56	66.55	110.78	160.85		52.19	116.27	43.98	96.36
45.71	72.83	66.69	45.57		51.68	110.3	169.89	117.52		49.72	202.44	53.91	93.91
20.05	69.3	59.88	29.41		49.66	74.45	37.11	97.16		46.87	216.5	83.47	183.99
22.29	81.45	53.64	88.08		28.03	54.32	46.82	128.52		44.58	82.39	35.24	133.44
21.29	167.44	40.58	21.88		66.91	54.06	62.66	99.33		47.69	277.32	56.61	113.71
25.89	162.17	60.95	31.34		74.01	68.15	44.22	122.8		68.06	107.07	61.19	131.41
28.05	57.69	82.39	112.55		47.66	69.19	44.3	85.11		47.85	97.72	55.92	114.25
26.57	191.36	84.57	52.27		48.08	73.9	41.52	63.89		112.17	72.29	55.16	82.33
23.76	123.62	62.5	38.61		29.24	77.7	91.48	91.4		47.6	105.41	42.01	141.04
19.34	83.69	72.13	44.16		102.72	92.4	47.85	91.63		91.45	191.3	46.72	99.98
28.67	61.91	45.54	39.31		60	87.31	37.22	77.55		56.4	76.44	38.44	102.08
19.31	53.31	65.35	30.53		50.11	77.18	70.94	78.55		51.78	82.1	62.33	134.47
22.16	71.18	50.54	57.9		37.97	52.63	67.18	147.27		123.51	72.17	62.26	132.52
24.88	47	61.97	37.97		50.74	66.33	71.4	135.43		47.02	122.2	72.54	94.7
36.54	77.34	58.26	16.36		40.77	105.76	66.25	94.6		57.89	131.16	89.08	95.99
21.8	59.89	57.25	19.21		50.62	151.52	68.61	106.92		60.17	258.3	41.2	166.78
27.69	44.98	53.08	55.51		77.96	112.65	47.53	64.43		45.66	89.6	95.55	112.66
26.17	53.79	59.92	56.32		55.12	58.64	69.65	94.05		95.06	127.65	39.8	91.72
17.39	77.67	72.33	749.31		46.16	74.25	97.9	111.98		54.27	278.42	44.38	113.86
28.81	68.6	60.93	40.55		95.42	69.82	51.48	208.42		61.02	104.65	61.48	90.59
19.71	62.53	51.57	28.57		42.41	55.42	61.97	83.94		57.33	180.59	121.07	116.93
17.75	64.35	49.89	29.44		33.82	56.04	48.76	112.5		51.1	131.99	56.69	100.6
16.22	43.63	57.4	35.98		48.12	117.2	58.61	110.03		50.03	89.35	66.02	149.37
12.81	140.32	67.61	15.75		91.87	133.97	141.53	96.91		44.24	113.3	75.77	86.41
23.06	68.57	87.43	35.97		63.52	64.63	90.82	94.76		53.85	109.81	78.62	108.49
24.56	98.79	36.95	58.02		33.15	117.84	87.16	111.42		77.63	126.58	59.25	82.54
21.83	66.25	47.96	21.56		47.98	59.35	46.45	76.3		54.97	174.63	58.03	98.61
29.31	76.93	46.68	41.26		43.67	61.17	88.28	95.1		57.86	166.34	51.52	136.46
29.44	63.65	41.77	31.42		35.98	71.81	69.97	105.26		38.56	119.86	59.05	86.59
13.75	69.74	31.9	30.43		45.29	68.8	77.64	131.13		75.79	154.1	45.36	98.54
19.96	3766.86	57.04	64.73		64.63	63.11	58.38	188.05		37.81	100.83	57.95	127.76
18.41	36.74	46.12	18.45		58.52	101.09	110.54	117.92		59.74	119.47	54.76	115.43
16.89	446.95	33.63	41.47		77.13	52.8	59.55	115.36		69.2	162.94	58.76	108.75
19.16	96.13	43.06	39.33		66.16	84.88	104.75	121.7		68.26	168.99	78.84	103.15
18.56	63.07	55.25	49.81		43.68	101.43	157.38	439.58		43.15	544.07	42.27	174.7
21.06	158.68	40.53	24.44		35.48	68.09	71.54	152.14		52.9	62.49	79.54	150.9
23.79	120.7	80.53	47.82		61.49	137.15	59.24	122.77		55.25	68.98	88.05	89.05
16.95	57.73	45.71	27.66		28.49	111.48	69.4	113.98		63.57	90.81	67.27	79.25
23.79	60.17	127.96	22.33		35.55	75.63	93.1	110.73		80.14	76.23	81.06	120.59
22.16	76.61	86.82	39.6		48.65	90.22	86.31	101.51		154.1	73	102.42	123.69
17.16	51.56	28.05	41.92		36.3	77.69	102.73	140.33		72.61	141.85	94.53	92.84
21.82	57.09	61.29	20.52		47.21	234.89	71.48	97.18		51.95	61.39	63.77	131.29
20.11	71.53	40.71	26.49		89.01	98.02	105.46	176.03		115.27	79.84	48.65	109.54
18.12	121.61	39.41	62.38		67.09	102.89	59.94	157.82		60.55	88.8	44.83	141.12
15.84	76.63	34.95	39.06		30.22	84.16	92.66	101.5		55.89	83.14	37.76	84.61
26.2	45.85	27.09	60.65		29.99	148.62	103.69	143.77		51.24	60.43	51.67	107.49
16.56	48.12	23.53	28.28		28.8	105.79	50.28	164.66		55.93	66.53	43.78	94.27
19.28	41.93	37.16	18.94		30.06	121.52	93.52	126.59		75.33	81.38	71.11	102.3
13.74	57.78	35.27	22.37		71.51	90.16	71.47	102.66		79.12	153.22	39.73	60.25
26.14	43.62	55.43	47.02		60.8	130.12	139.34	93.96		66.65	54.85	56.75	106.71
20.66	61.16	29.36	39.93		53.4	91.92	50.48	183.84		65	108.85	122.33	69.27
24.41	59.24	30.1	47.05		32.99	86.69	57.66	175.92		50.43	75.03	47.19	229.78
21.33	95.5	37.61	30.5		55.22	113.43	50.63	109.38		73.95	110.62	58.95	96.43
22.38	92.08	35.09	19.09		81.35	139.79	57	115.38		56.07	51.27	64.68	107.54
21.16	92.46	30.97	25.04		77.65	69.53	64.84	117.75		66.97	64.9	69.01	195.34
29.91	26.16	24.7	26.84		54.23	106.71	58.6	116.51		86.18	118.24	62.57	79.81
31.24	70.48	31.03	36.38		61.6	111.01	64.06	116.8		65.73	99.95	60.54	137.25
38.3	57.85	46.71	22.98		38.12	79.62	69.65	152.9		67.44	99.4	81.93	111.39
19.29	38.08	41.22	37.4		48.71	60.05	130.75	120.61		55.49	109.09	75.14	79.65
22.86	43.66	50.13	168.48		113.06	65.39	100.05	207.57		98.57	47.43	54.16	131.25
22.91	96.43	45.54	35.98		42.32	68.56	90.31	129.28		57.36	61.32	130.93	78.82
24.97	44.27	34.46	24.1		42.66	56.17	56.98	138.72		51.05	128.41	128.08	117.4
22.68	55.74	28.22	32.19		58.17	84.97	65.43	128.48		82.92	138.32	64.44	98
19.49	46.51	39.29	25.13		51.6	66.02	49.11	90.62		66.04	97.34	75.97	153.67
16.39	152.86	43.43	38.31		78.86	87.3	70.16	111.77		114.72	100.48	70.99	211.44
19.71	53.02	66.73	30.41		53.06	67.27	72.23	109.7		42.05	132.47	46.32	119.33
26.18	148.12	45.17	60.05		69.83	59.94	136.02	129.51		88.09	109.49	76.62	80.94
28.45	55.03	36.18	58.51		45.97	52.28	94.36	112.71		37.46	106.44	75.41	114.4
30.32	76.24	53.86	38.63		50.28	82.48	75.54	116.12		50.78	69.2	54.96	84.59
22.6	55.5	47.33	56.39		51.73	75.83	96.73	130.23		40.28	59.19	70.27	397.07
26.4	54.73	41.76	93.21		40.32	88.13	82.17	134.99		37.91	102.39	61.8	153.04
17.89	88.15	56.15	42.44		57.58	58.01	129.29	102.27		54.04	147	72.46	126.76
18.94	106.42	32.5	68.86		29.42	50.7	115.02	110.41		60.3	81.17	74.03	216.74
26.09	116.32	36.76	27.09		84.56	75.76	109.3	85.76		61.08	125.92	89.69	91.59
30.39	88.59	34.24	26.03		72.14	51.42	56.05	115.49		51.91	136.49	81.78	99.43
14.46	68.73	69.24	27.73		119.11	58.71	54.09	178.39		52.88	89.19	55.92	80.5
24.57	67.84	40.61	54.65		77.31	65.62	149.04	118.43		93.34	87.19	57.23	109.74
16.38	45.17	43.72	24.02		82.64	56.67	190.68	125.5		79.5	123.8	80.95	174.11
27.32	69.58	68.1	86.68		50.38	49.88	200.08	110.42		43.33	129.43	64.16	105.14
18.13	51.72	34.97	17.51		38.2	133.18	59.54	144.72		71.29	68.88	95.24	88.46
12.41	55.54	49.69	78.34		55.44	71.15	106.13	125.67		137.91	130.53	78.12	100.3
17.34	36.56	37.52	45.98		76.53	82.84	67.55	198.4		41.44	93.38	73.7	82.73
16.58	74.59	57.06	22.87		76.05	72.65	54.84	117.46		163.8	99.24	85.02	116.76
16.51	941.02	60.56	14.83		28.91	82.7	40.4	124.3		51.54	151.13	112.13	168.02
24.6	46.05	48.96	128.74		54.77	90.24	60.2	235.27		48.13	104.95	116.32	88.23
35.3	192.36	32.73	25.12		41.77	64.96	63.31	112.16		70.99	144.69	71.9	116.57
15.43	90.86	33.3	23.42		31.7	70.06	81.89	96.24		69.5	80.56	37.91	94.97
48.86	83.56	69.92	44.37		62.62	186.03	59.8	105.17		72	126.58	94.91	102.12
19.36	59.12	44.75	27.85		63.49	68.34	47.84	107.1		54.82	140.62	57.47	96.15
20.01	78.02	31.48	15.66		40.9	113.34	71.79	108.26		29.18	169.04	77.46	89.26
49.16	77.45	35.3	13.14		33.05	78.27	89.57	129.81		44.98	112.5	77.23	111.29
21.14	51.13	37.31	26.18		143.58	85.47	90.33	145.92		47.73	153.51	41.24	73.76
25.59	43.35	43.77	23.96		40.5	72.24	54.38	161.58		53.61	81.74	71.74	106.48
22.42	88.44	41.25	27.66		49.12	127.58	62.17	331.12		55.34	97.82	67.12	144.38
23.73	53.62	34.2	51.11		36.53	93.76	59.73	220.69		81.9	181.49	51.06	86.95
21.14	67.01	50.48	36.35		43.01	104.37	76.46	128.94		51.05	145.4	63.52	82.97
16.72	94.55	45.1	28.5		61.97	52.99	60.64	171.11		47.69	172.6	61.41	96.17
26.26	49.34	42.87	22.28		75.23	62.5	34.62	133.21		51.44	106.94	60.55	177.01
136.55	59.86	44.42	28.13		53.77	86.36	70.75	141.57		43.01	199.83	87.41	187.53
17.61	60.14	49.8	36.53		48.62	112.21	52.77	105.02		63.39	201.95	43.09	131.29
22.34	43.98	44.65	44.92		54.94	62.58	89.69	118.57		57.9	94.88	54.56	137.07
17.25	98.67	63.79	18.16		65.88	68.02	35.66	110.17		72.23	101.34	44.45	151.68
16.18	44.5	45.45	101.45		55.93	150.03	87.69	111.96		38.99	134.8	62.47	149.66
24.71	53.85	54.17	35.19		61.02	107.87	51.63	111.24		38.18	100.23	83.96	119.78
22.88	57.63	37.6	38.6		53.58	72.26	228.16	108.33		64.13	116.5	66.8	95.41
38.52	49.38	39.69	72.2		61.04	71.06	57.16	189.74		46.13	166.46	45.98	95.1
19.56	59.55	60.8	45.02		54.35	73.91	72.71	158.23		43.37	130.14	50.44	156.24
22.72	72.1	72.76	27.28		39.84	97.28	58.61	152.08		49.82	109.89	59.42	182.75
30.51	99.64	62.06	22.36		173.55	122.66	88.79	136.1		45.62	107.36	70.77	136.07
33.25	93.43	70.73	38.99		37.41	75.32	93.07	133.63		44.96	218.39	62.35	124.81
18.8	91.28	85.14	55.82		87.39	85.65	200.8	133.44		41.57	141.22	72.37	134.66
19.45	50.5	59.7	31.66		32.94	81.95	134.83	124.65		36.35	134.86	84.75	100.28
26.14	132.21	56.63	38.86		79.54	68.76	57.81	95.72		46.24	103.82	60.75	105.92
19.43	94.75	77.95	39.78		104.11	75.16	250.59	135.88		39.87	99.01	45.31	95.2
19.64	110.98	57.8	20.19		73.76	129.28	39.76	108.97		52.38	108.56	64.57	112.46
19.84	108.12	34.95	30.14		42.4	86.99	154.27	594.54		44.81	104.47	88.63	122.74
19.52	206.64	56.05	26.76		46.6	120.39	72.9	149.93		48.86	136.05	131.55	90.79
29.81	54.59	49.16	65.8		75.74	83.85	52.28	202.91		59.43	125.64	55.3	105.35
21.39	68.68	51.66	35.04		57.85	148.46	70.8	123.11		46.12	71.75	60.66	90.96
22.61	65.24	44.91	28.11		112.31	82.38	116.59	101.75		43.97	255.79	46.87	110.09
27.48	91.02	58.01	34.1		44.46	116.45	189.87	285.29		100.8	119.76	152.25	80.69
19.4	84.46	73.81	34.53		74.63	103.94	73.75	127.31		53.21	140.5	70.45	95.92
20.53	39.83	52.53	76.25		78.02	76.41	78.9	97.29		53.97	101.23	37.23	106.64
24.03	82.73	40.74	36.06		45.68	121.37	44.09	160.84		44.3	181.03	80.17	119.49
21.53	50.17	41.53	27.52		103.72	124.74	84.62	111.67		46.92	115.85	54.28	65.99
14.12	86.47	28.76	19.93		41.36	95.55	45.28	113.37		55.16	159.59	42.82	93.05
23.26	104.37	45.5	3001.59		42.41	81.9	140.06	224.16		57.69	126.42	97.56	70
21.43	62.36	25.77	49.49		56.57	106.67	98.49	132.7		55.4	101.61	72.12	78.47
18.67	69.73	37.88	54.42		58.13	70.29	94.13	203.44		60.88	148.6	52.17	111.1
15.74	66	53.77	25.44		82.72	69.68	44.32	179.73		68.6	109.18	156.42	86.47
42.31	66.39	41.67	39.1		51.24	99.16	61.41	158.89		49.47	231.65	52.05	231.98
20.09	92.06	36.25	28.3		50.2	196.47	46.59	206.35		66.74	169.93	55.66	140.85
14.34	70.99	45.31	39.94		61.13	61.46	127.28	122.17		46.71	139.46	78.11	121.78
45.9	131.47	37.34	27.67		43.36	55.59	106.96	122.19		54.56	110.24	51.81	100.54
24.12	55.22	46.49	42.07		60.61	190.58	78.27	99.27		57.91	90.16	86.66	110.81
21.7	131.11	30.16	24.4		40.83	340.44	59.05	128.92		47.29	161.34	75.14	106.21
14.57	67.37	37.37	30.83		62.35	72.56	48.18	107.56		60.74	162.1	94.04	103.56
24.77	76.5	42.44	131.13		48.97	71.58	37.7	97.67		59.52	74.56	85.15	101.21
17.48	167.35	39.07	128.42		64.22	105.42	84.56	108		44.68	105.23	36.87	120.81
12.89	91.46	39.55	32.15		51.32	71.96	56.18	101.65		53.83	69.11	57.22	114.27
33.65	56.46	35.36	69.1		49.61	135.89	74.23	101.91		63.03	104.66	81.82	100.28
22.06	106.35	33.83	39.33		85.59	94.42	73.72	182.33		53.06	108.38	59.27	124.58
17.81	66.84	36.6	62.4		52.46	69.91	66.4	172.39		44.24	92.47	87.91	179.15
15.76	93.89	51.11	35.72		112.47	74.3	71.72	104.56		49.09	82.45	62.79	97.44
11.79	63.62	35.46	40.77		86.66	96.32	35.2	101.77		47.32	66.31	131.56	116.52
20.86	73.74	55.56	23.85		79.26	68.45	70.65	180.54		46.78	99.18	103.45	134.82
25.47	59.08	35.55	45.95		59.52	87.49	113.75	170.86		43.55	63.01	81.97	114.93
16.19	62.06	50.31	33.4		113.4	81.08	32.09	109.03		45.06	79.15	46.08	136.8
22.47	78.18	62.32	31.4		70.25	70.2	79.88	109.34		44.88	123.55	67.76	100.26
21.13	166.37	43.12	164.15		80.85	80.81	49.16	86.74		103.01	115.03	82.3	101.26
24.75	75.18	32.43	38.44		47.51	83.83	51.36	98.39		46.06	45.54	55.51	95.94
20.3	134.74	66.86	110.71		95.08	86.69	72.34	172.61		66.02	106.53	51.03	91.14
35.99	47.86	29.2	50.55		58.97	90.6	74.07	92.17		46.16	85.18	58.4	108.58
21.08	71.55	33.32	38.77		45.6	131.95	63.31	182.45		50.58	112.19	70.05	123.8
22.79	72.05	41.72	49.3		53.16	66.76	65.98	92.23		47.49	92.26	94.02	127.27
27.58	50.43	39.13	32.39		95.62	98.56	65.25	115.43		43.55	65.29	72.98	163.05
20.45	44.88	48.81	39.03		59.49	91.07	39.71	71.44		58.91	78.37	46.47	111.58
20.71	49.39	57.75	59.17		78.91	63.77	37.88	117.91		62.1	52.63	64.42	122.57
15.63	56.37	45.04	469.67		56.7	63.06	48.73	94		61.33	108.29	65.17	102.62
23.59	89.71	59.98	22.54		83.43	67.94	63.79	104.63		46	75.29	63.49	330.1
41.73	77.82	40.09	32.83		85.11	178.13	93.16	221.3		40.66	105.55	61.12	138.11
18.61	52.61	43.1	32.78		67.53	73.73	144.21	204.03		46.26	122.45	52.59	79.01
30.83	48.71	48.47	45.86		55.12	64.67	31.09	98.48		48.76	82.14	63.21	152.98
23.46	61.93	54.6	32.77		58.98	80.83	68.46	84.2		63.1	86.47	37	105.05
44.83	62.83	35.75	28.62		118.14	73.89	78.81	204.55		88.26	88.58	44.72	95.93
24.55	216.21	28.92	28.95		52.16	96.41	49.6	150.79		60.45	73.99	72.36	101.03
17.42	76.28	49.93	15.52		50.44	98.87	57.23	126.96		69.11	93.59	65.64	91.57
33.92	56.31	34.43	20.33		61.65	116.27	79.08	93.66		52.16	113.72	73.33	81.73
27.32	81.23	46.85	36.69		40.32	74.03	40.04	92.12		46.77	72.17	48.58	143.07
19.14	73.32	89.91	27.3		57.25	135.85	67.94	95.69		51.5	137.72	87.56	129.3
22.62	62.8	280.47	37.53		48.13	77.06	77.28	110.95		46.38	81.97	65.86	78.26
25.68	66.06	54.1	25.94		57.87	63.05	47.64	113.33		111.61	104.82	121.92	115.41
28.17	73.93	47.65	35.3		64.7	93.08	61.31	102.37		44.61	194.4	61.15	100.62
30.64	66.61	40.73	28.86		54.09	76.77	52.86	136.26		51.92	145.58	49.39	101.48
21.77	102.21	39.95	21.92		32.84	122.18	88.84	140.14		62.14	98.42	50.13	100.95
26.44	63.16	33.57	48.71		64.14	111.07	63.88	207.78		75.1	133.23	54.05	113.55
26.03	128.17	31.99	20.27		70.79	3486.91	52.79	103.93		65.93	142.86	67.7	103.17
23.44	141.94	39.68	175.79		44.68	78.3	67	131.46		51.18	112.47	68.42	121.7
20.61	108.18	42.61	95.37		63.14	128.35	71.02	156.91		55.81	221.15	54.53	140.21
24.09	72.66	29.74	55.1		59.43	200.31	72.77	200.65		62.91	100.32	94.61	150.83
39.53	97.45	50.83	47.05		66.4	99.36	77.25	140.96		70.55	224.64	67.92	90.72
19.74	87.6	29.71	21.14		78.01	113.24	72.31	128.38		45.44	87.71	45.79	99.35
39.77	88.14	39.5	55.47		108.97	96.26	56.16	125.21		76.94	103.75	63.72	98.18
22.94	53.61	40.95	35.74		77.26	121.89	54.55	118.98		50.88	109.06	56.92	109.78
21.2	90.46	47.12	25.58		30.77	69.29	59.53	91.63		53.56	142.05	58.51	94.96
26.95	93.77	34.14	43.95		74.25	3945.64	73.49	94.84		39.8	82.5	62.13	77.99
18.28	70.46	33.51	13.7		48.71	88.74	86.12	81.97		31.74	115.89	55.13	126.62
18.54	94.81	51.74	17.94		58.04	119.53	77.52	191.34		88.22	97.25	56.88	199.48
20.19	78.02	46.37	39.46		83.21	85.99	86.21	124.21		53.13	123.67	51.14	317.53
22.56	90.88	38.95	24.27		64.52	104.25	61.34	97.38		55.38	115.65	90.42	188.47
28.84	95.48	52.16	36.6		36.11	102.27	62.99	148.55		51.96	105.58	79.6	210.67
20.93	79.66	40.16	30.8		70.1	65.27	69.25	111.97		35.86	143.45	70.04	86.59
22.24	160.86	32.52	151.11		47.86	173.74	79.93	134.06		43.54	438.31	34.44	87.43
21.69	77.05	32.36	33.87		46.97	82.31	61.04	129.82		52.82	128.14	64.71	77.33
19.56	110.36	34.1	35.15		42.65	79.08	70.63	128.16		71.93	151.78	47.96	68.8
21.63	102.28	39.53	28.4		94.93	101.05	107.78	114.62		46.42	145.78	74.63	100.6
22.35	62.72	74.88	38.52		142.62	87.85	65.75	186.65		56.22	78.43	61.75	85.12
23.54	85.14	36.41	26.38		83.91	98.46	83.55	166.14		61.33	115.02	63.5	136.46
17.46	237.27	60.68	31.5		47.31	77.03	48.78	145.01		73.16	144.09	47.87	223.44
21.22	276.58	48.57	24.31		68.31	224.74	69.6	122.08		79.71	170.17	70.91	163.32
24	52.02	38.75	30.3		55.11	71.88	76.64	100.68		61.36	94.29	46.98	114.76
25.37	137.82	49.31	29.44		68.46	57.13	82.93	116.28		50.43	117.16	81.91	195.8
25.31	88.91	44.61	65.07		74.79	77	71.22	127.24		71.85	135.71	57.19	108.63
21.5	92.78	45.54	44.91		88.51	79.6	61.1	114.38		72.22	126.86	41.99	90.62
17.45	73.55	40.61	37.69		70.49	73.98	53.97	221.11		71.81	227.14	43.98	111.02
19.38	75	38.65	29.81		97.61	134.24	61.42	101.49		53.28	93.47	60.98	79.14
15.8	161.56	33.88	47.03		64.72	86.66	99.26	198.43		61.22	453.15	107.57	78.98
24.47	67.89	40.53	29.93		44.09	117.08	69.44	136.15		55.41	1328.84	161.99	88.92
17.48	78.48	45.12	37.66		36.63	102.3	46.42	221.42		91.29	144.35	60.43	108.44
19.11	84.64	57.25	39.62		46.44	101.01	71.11	131.95		58.91	115.7	51.8	97.2
19.53	48.43	41.49	45.48		68.91	106.39	73.96	148.44		57.58	100.74	37.48	94.38
28.11	44.85	37.16	25.01		46.75	87.8	57.81	168.18		62.47	204.8	52.21	91.12
22.22	135.57	34.36	79.23		77.65	67.32	98.91	119.46		42.79	116.99	68.03	142.97
17.9	129.26	47.18	26.3		55.45	90.77	63.03	152.09		58.93	119.16	63.49	172.34
21.34	95.36	38.56	51.93		54.37	97.24	52.39	288.5		66.79	110.39	60.11	79.18
21.89	55.02	29.28	35.98		53.84	68.03	61.73	292.47		42.78	213.21	46.59	115.74
25.3	90.51	22.02	65.86		64.97	94.6	78.13	145.71		82.42	125.34	54.8	103.13
22.24	76.93	38.01	53.88		54.87	107.91	71.47	151.11		68.43	3176.41	66.15	86.92
26.49	155.79	55.98	45.7		65.71	77.17	67.9	114.18		43.57	172.14	50.41	114.88
23.97	118.01	45.81	49.16		59.1	71.72	66.68	115.83		58.04	164.52	61.08	93.56
21.15	77.44	48.98	40.84		63.68	243.26	82.43	107.1		61.55	170.62	46.31	123.83
27.4	169.89	54.75	56.45		61.3	76.79	78.99	103.37		72.05	241.94	60.96	121.51
28.75	194.7	34.2	83.32		128.04	78.2	67.86	132.91		58.5	126.75	61.17	119.89
26.08	97.13	31.54	26.32		77.56	72	84.77	505.68		66.52	132.98	57.44	129.2
22.89	91.65	47.19	334.98		76.27	73.02	55.02	165.43		63.76	101.18	56.59	165.38
25.58	268.92	23.03	43.2		70.32	82.12	65.08	100.53		66.01	135.33	76.47	152.45
19.6	97.8	55.39	40.42		40.4	89.85	78.19	88.23		60.01	152.95	91.91	107.83
23.69	158.28	51.3	23.59		86.58	72.74	65.55	105.68		54.14	177.26	63.47	136.34
29.17	86.78	38.86	1791.9		38.37	135.7	65.97	140.96		50.26	222.72	40.08	140.1
34.81	80.49	47.3	31.61		85.65	94.16	77.5	141.95		57.25	110.9	56.93	265.6
26.26	93.37	35.63	24.01		52.91	71.52	62.01	142.85		37.63	60.83	71.87	149.3
16.76	60.99	31.83	279.47		144.17	79.36	70.14	105.67		52.4	117.14	49.73	97.24
27.22	108.22	43.25	43.55		70.75	96.03	55.73	387.34		55.71	57.11	63.01	127.72
22.11	109.82	34.64	23.43		54.07	59.77	54.12	123.3		69.45	74.22	76.39	108.17
26.49	71.94	43.57	64.65		61.18	66.91	64.75	85.6		54.42	96.92	66.26	148.09
17.9	74.58	35.43	23.36		75.7	78.92	114.21	105.87		48.24	129.62	43.77	141.31
21.82	92.82	38.42	28.89		182.71	72.38	128.54	353.95		53.26	127.31	54.86	158.68
26.96	143.34	50.1	215.15		78.12	73.58	67.49	99.87		34.79	224.46	42.73	160.06
22.13	141.52	40.75	47.06		62.17	86.58	64.93	69.84		64.83	113.89	51.65	139.83
22.51	66.89	32.26	30.2		71.18	77.21	62.56	73.65		65.49	91.56	50.66	165.29
20.42	136.79	36.41	25.24		74.27	67.57	59.01	58.73		66.69	105.22	46.93	121.66
21.24	107.15	33.58	47.68		86.18	84.83	61.21	77.16		239.65	188.06	71.96	136.26
19.42	121.84	43.33	136.45		63.47	64.07	69.74	70.77		112.96	116.43	33.7	102
26.03	82.92	235.55	43.43		68.35	92.6	52.92	104.88		56.04	104.55	50.4	155.71
21.29	107.4	43.92	24.67		62.33	72.39	95.59	114.33		56.9	111.68	53.54	146.55
19.78	95.77	29.5	41.22		66.61	93.51	70.14	146.16		82.31	123.8	66.5	94.35
23.86	189.88	39.69	23.67		55.66	72.56	72.01	165.72		973.63	153.97	41.19	115.09
17.7	170.02	35.78	78.86		50.67	65.3	77.51	173.41		75.21	230.73	53.01	98.15
26.92	137.91	31.83	41.53		75.33	62.29	72.02	218.57		54.14	187.64	61.43	120.66
19.94	105.7	51.72	43.61		101.26	83.5	65.37	147.44		39.57	135.47	37.88	130.37
16.81	100.63	41.91	34.79		133.87	87.54	82.64	94.42		42.08	118.39	62.33	114.03
42.18	93.91	59.63	34.11		72.11	130	78.43	111.21		73.49	155.37	41.73	119.85
17.9	106.9	43.58	101.57		73.9	112.76	83.86	126.92		65.44	180.43	46.21	112.24
16.99	68.74	40.66	41.58		61.61	98.43	71.73	119.68		65.74	110.87	47.18	89.64
18.65	195.57	30.36	15.56		52.13	96.02	157.51	138.03		62.36	174.75	43.27	237.23
18.98	73.95	48.95	47.27		59.05	76.84	150.82	162.95		51.35	130.19	64.25	138.73
22.89	100.58	43.29	21.46		60.45	102.81	74.51	135.97		49.13	174.58	46.37	205.93
16.84	87.22	24.39	26.03		38.72	82.9	97.14	127.22		53.02	86.5	29.04	83.43
28.67	109.58	50.79	26.03		76.14	76.31	64.58	92.23		48.91	159.83	49.14	94.59
22.28	109.89	30.13	17.33		73.82	104.65	49.58	140.19		50.96	136.86	38.47	99.97
17.71	70.98	26.36	51.82		63.02	63.5	72.26	154.38		67.77	174.78	50.98	159.68
22.84	283.13	28.37	65.35		100.18	119.91	100.94	141.45		111.43	97.64	55.34	82.9
16.8	84.44	24.28	30.54		92.79	118.73	92.35	169.55		40.49	151.39	65.73	100.32
27.96	104.01	33.36	43.55		97.94	87.74	65.66	146.25		48.02	373.24	102.91	179.94
20.72	88.87	26.17	48.52		88.71	113.01	68.73	124.75		46.84	157.41	57.81	152.9
28.46	92.15	40.4	34.74		138.52	82.83	70.62	82.8		45.4	147.55	51.33	117.11
18.87	86.92	29.3	85.88		61.15	91.58	73.37	114.42		64.58	197.48	76.18	115.54
33.81	163.2	31.27	81.14		71.87	109.33	57.2	150.04		52.91	183.46	38.17	57.06
14.58	168.17	27.46	66.36		3697.63	121.65	68.55	141.94		47.27	134.89	51.19	121.62
18.31	117.73	60.93	76.97		74.06	80.94	83.26	104.16		82.82	229.95	45.66	91.75
23.21	91.71	28.34	77.29		146.05	72.76	55.35	130.46		39.06	238.86	60.81	81.67
15.21	258.34	3994.59	96.19		93.82	60.64	67.59	154.28		67.98	146.15	47.77	96.09
28.34	274.69	32.3	79.21		175.38	103.86	60.81	109.25		53.36	226.71	73	99.49
16.09	100.81	49.85	102.16		67.6	89.3	92.12	115.81		67.81	144.04	56.03	79.69
29.92	140.25	47.35	132.21		53.29	92.99	80.23	98.8		54.44	192.06	164.1	118.35
19.13	199.14	54.8	82.05		55	87.85	52.5	109.37		46.3	191.59	44.25	70.18
17.28	149.96	36.73	81.79		55.85	120.62	55.57	98.68		75.05	148.7	41.13	58.35
24.75	146.15	18.46	115.23		66.9	140.02	72.63	193.9		68.22	221.82	37.56	91.2
24.02	101.19	41.07	68.58		79.05	130.84	61.76	135.68		59.02	219.43	41.44	83.5
15.57	114.65	40.73	124.48		63.84	100.02	231.74	81.65		52.71	204.98	56.55	97.79
24.37	136.05	152.33	132.47		84.45	101.27	73.67	220.47		74.21	209.34	46.21	71.92
19.75	125.1	35.61	98.64		63.66	89.53	70.7	92.98		91.12	213.13	44.38	83.31
15.73	250.19	26.22	78.97		49.79	125.65	72.11	143.87		52.63	132.31	44.21	106.76
15.17	121.25	48.21	117.16		46.59	103.81	62.3	83.74		54.09	210.89	47.71	80.49
16.29	61.71	46.63	87.03		72.75	113.65	66.17	93.92		93.12	193.77	57.25	181.76
18.84	66.09	35.61	373.16		66.18	97.6	70.56	95.01		49.28	348.69	62.29	83.39
17.99	114.33	44.19	88.87		51.19	85.35	90.19	70.04		75.17	107.78	69.22	95.68
17.45	95.99	37.99	98.53		38.07	115.34	68.9	55.64		43.91	66.28	49.59	94.81
15.55	318.59	24.59	68.74		150.82	329.21	64.84	74.56		50.29	100.3	103.11	105.37
20.13	109.55	47.6	67.52		60.64	279.79	104.02	96.82		61.62	176.03	48.17	88.57
18.31	115.55	60.61	78.13		37.16	85.61	56.88	67.63		62.04	163.61	40.13	126.38
17.99	101.57	41.08	75.1		82.94	120.08	145.05	95.29		54.96	169.74	45.95	74.96
22.69	127.02	35.63	128.76		119.15	140.87	61.32	84.48		69.32	214.68	56.63	115.75
15.07	120.16	56.32	66		128.71	176.16	61.09	65.87		51.74	107.59	46.81	137.19
24.6	197.32	52.56	106.25		89.25	67.29	70.28	96.91		48.21	88.69	97.57	75.44
20.95	92.03	41.22	56.54		45.89	79.02	86.85	65.76		73.67	163.38	60.66	68.71
16.91	173.92	53.47	77.61		91.19	93.31	78.08	68.25		59.28	123.13	46.86	114.44
24.64	133.77	36.29	164.46		60.48	78.33	65.21	88.01		49.09	152.84	46.07	77.87
17.93	82.87	51.17	94.42		38.49	90.92	67.52	79.03		76.97	451.52	52.04	167.13
17.35	196.75	40.07	81		56.44	105.78	85.82	111.82		84.87	150.41	66.04	118.62
18.82	118.58	47.33	90.14		48.85	110.96	217.25	106.52		127.35	278.08	59.73	141.25
23.28	72.99	56.67	136.97		66.92	96.74	76.41	111.77		67.44	83.63	71.26	83.08
21.82	83.06	69.17	119.69		69.1	90.43	214.82	114.3		60.91	78.8	46.95	69.16
21.8	94.07	32.14	119.63		45.94	102.71	88.84	87.77		57.84	92.91	63	127.06
15.23	82.47	40	73.84		113.65	114.76	53.02	101.45		61.32	76.9	65.09	82.98
28.76	123.12	82.31	158.64		29.83	81.57	55.89	85.46		48.63	114.15	60.24	88.7
26.08	122.05	32.71	133.77		47.71	115.59	181.85	88.14		54.13	103.36	69.09	89.29
15.8	90.11	44.86	118.63		86.07	70.34	103.14	195.28		57.01	100.32	51.56	171.35
21.53	167.37	36.36	84.55		74.77	64.32	103.16	62.36		70.52	102.15	91.33	149.11
27.59	81.99	64.14	109.37		41.76	63.62	77.84	67.45		51.72	227.02	44.96	231.33
12.89	87.5	35.52	83.83		90.99	54.49	72.68	91.36		58.48	202.79	86.82	119.12
19.33	73.75	181.35	96.41		39.75	81.23	82.53	99.23		47.96	95.8	45.73	219.1
18.43	117.58	26.59	102.73		46.93	84.28	79.41	80.63		43.99	130.19	52.21	114.82
23.89	103.67	46.07	78.44		99.65	107.68	52.86	62.66		65	114.17	52.24	130.9
27.9	75.1	34.46	69.09		41.69	145.39	64.72	117.02		63.13	83.15	49.14	179.92
24.25	161.66	32.92	63.18		40.98	88.58	58.84	59.98		96.39	119.31	91.53	235.3
15.38	78.24	63.07	162.5		71.5	105.5	86.84	91.79		56.21	133.68	75.37	119.55
25.32	80.26	39.23	94.13		77.02	112.13	72.49	126.25		83.27	158.42	47.62	127.54
26.26	136.79	67.28	91.49		77.43	131.6	50.26	104.93		50.54	290.49	95.51	122.57
17.83	143.51	40.97	175.93		48.11	116.59	64.66	82.81		62	174.23	61.38	159.66
21.79	131.36	42.51	70.52		60.62	217.21	56.79	70.18		70.27	238.39	74.57	134.11
18.1	123.55	26.68	93.49		85.44	117.71	83.52	78.83		38.72	69.22	78.63	146.61
25.91	67.71	34.16	133.46		120.68	574.47	125.46	108.42		44.52	216.64	86.13	115.45
18.98	73.74	54.06	126.4		50.72	103.82	183.91	54.9		144.03	190.39	63.4	190.9
27.51	96.57	77.06	96.03		118.95	152.73	39.65	72.26		53.07	83.37	83.07	119.38
17.53	93.06	75.6	66.89		60.47	163.31	72.08	63.09		44.74	131.89	99.27	150.81
19.82	116	82.93	97.9		58.78	137.96	50.81	112.96		49.99	100.59	75.63	141.17
20.74	93.88	43.52	81.56		79.91	124.67	49.89	49.74		53.17	134.87	67.83	110.02
18.16	105.38	79.74	75.65		98.12	101.06	57.3	49.45		50.04	131.26	77.25	169.48
18.87	300.08	53.77	111.62		88.6	114.4	68.86	54.73		40.82	62.87	59.72	136.54
19.65	130.91	33.68	49.53		65.84	126.62	64.75	107.87		46.25	98.12	55.88	172.57
19.7	98.36	71.76	52.42		68.42	111.52	42.18	85.28		57.9	182.78	78.06	141.67
19.1	149.08	42.87	57.21		79.72	218.24	35.34	75.97		68.83	158.11	61.08	140.54
18.37	72.25	58.32	101.78		56.01	155.97	57.74	83.77		78.27	65.96	61.33	149.35
16.85	166.06	37.58	79.18		65.96	108.91	40.03	44.73		50.72	125.9	56.13	82.29
17.65	69.08	39.21	92.58		59.36	112.71	124.82	83		42.84	90.21	46.4	93.87
23.82	77.69	62.9	84.98		45.66	152.11	56.14	82.43		64.27	135.41	90.1	113.88
17.5	95.44	73.51	373.13		36.07	209.79	63	63.67		64.51	84.52	57.59	104.38
21.56	227.68	47.83	74.33		38.24	158.89	49.45	62.95		57.69	139.93	58.06	90.27
21.52	106.76	49.17	65.98		75.97	115.09	48.37	41.44		72.04	130.17	42.56	144.06
15.53	77.62	54.38	100.12		62.75	168.34	47.12	56		53.96	190.94	75.91	84.87
15.13	88.59	84.24	73.17		72.56	128.34	52.05	46.42		47.1	94.38	80.65	105.1
18.07	76.87	70.08	65.91		74.17	114.42	70.04	54.71		67.58	114.34	57.81	151.42
20.38	132.05	98.72	296.35		48.04	148.65	62.08	59.92		55.92	209.2	43.43	144.92
33.41	63.82	62.77	111.37		37.62	121.38	77.56	59.39		34.88	97.42	115.04	146.53
32.23	68.22	87.45	127.42		73.14	128.66	65.32	54.81		75.71	177.51	55.96	197.15
18.97	83.01	67.16	60.86		93.14	99.95	52.05	80.51		54.7	189.1	60.15	129.69
17.4	68.49	45.19	95.53		74.65	72.16	66.09	104.03		36.09	104.17	120.81	106.04
31.34	76.88	39.14	94.07		37.37	96.89	62.4	88.34		54.49	93.47	73.3	119.14
14.12	69.82	54.8	154.55		103	96.73	58.81	85.37		89.51	71.2	60.66	129.41
25.13	83.08	70.76	110.24		89.71	81.65	41.66	118.82		54.63	74.88	50.5	89.52
16.88	57.01	61.26	175.77		100.52	85.14	72.65	50.53		80.81	143.04	59.33	121.75
20.41	132.58	56.52	100.9		87.05	83.42	42.28	57.58		49.69	99.9	80.63	151.9
16.88	99.76	86.14	52.88		50.99	117.24	73.18	72.35		163.24	108.03	46.02	546.06
25.62	99.57	47.22	65.38		55.38	133.39	64.98	34.96		51.87	64.99	60.74	120.69
17.83	103.61	60.38	100.01		107.02	123.37	46.76	48.68		46.43	112.2	51.34	137.17
15.38	86.58	65.6	89.68		71.43	113.13	62.59	34.05		46.06	142.98	94.15	127.1
18.39	319.5	63.15	73.96		76.71	121.04	69	91.18		226.95	113.06	75.6	147.71
20.83	79.11	47.42	90.87		80.68	168.92	94.48	47.04		68.61	110.16	90.51	115.22
17.33	101.55	63.45	64.86		96.26	97.96	64.13	120.18		57.26	73.46	64.29	120.28
176.69	54.99	42.89	65.77		67.89	387.49	52.48	86.69		65.08	116.49	56.09	111.59
25.58	86.45	69.69	89.59		59.67	91.64	78.84	63.2		52.15	107.86	72.74	164.18
18.07	150.11	54.56	59.89		37.39	99.49	58.17	94.81		47.1	125.49	102.79	134.84
21.32	83.45	100.04	79.62		78.74	109.59	57.79	94.05		68.67	99.48	142.62	152.2
47.38	55.49	67.64	56.91		53.18	121.52	61.66	125.45		61.02	82.84	78.72	158.28
21.4	68.62	52.11	56.27		73.03	84.63	60.26	64.91		70.79	88.76	86.84	100.27
17.76	39.38	31.79	84.94		116.11	118.46	147.35	79.68		73.95	62.72	58.32	156.7
17.24	105.97	54.66	71.58		46.23	114.25	55.33	77.77		73.81	93	945.12	98.89
59.64	96.72	41.79	114.19		54.02	88.4	50.5	63.59		86.23	116.86	74.85	106.17
24.1	93.75	52.04	125.81		118.59	165.2	81.86	108.06		68.85	74.3	64.85	100.29
19.69	77.58	48.15	300.91		69.29	152.81	74.62	67.67		45.2	81.3	66.96	91.52
20.19	77.17	40.87	62.8		122.15	89.58	55.1	113.03		55.4	107.97	77.23	162.88
23.21	127.98	65.33	94.9		46.52	125.31	46.15	109.78		49.88	73.39	92.3	104.12
16.77	85.97	45.88	68.53		66.86	108.1	69.31	106.92		70.9	85.15	54.51	138.23
20.87	64.23	54.86	62.31		65.07	99.4	95.33	72.65		56.06	60.05	185.11	117.17
19.51	61.45	46.22	71.07		42.1	114.85	70.54	269.39		63.76	71.61	331.32	99.02
20.44	149.52	73.38	85.47		55.74	86.99	67.77	101.2		102.29	78.28	74.57	190.55
21.06	90.56	73.25	88.75		63.99	99.74	99.64	187.56		56.11	94.49	171.16	131.92
23.05	123.82	30.39	95.04		80.15	91.81	923.69	117.79		41.41	75.35	48.43	90.92
24.63	75.68	47.73	156.4		50.4	97.46	69.63	144.28		64.57	87.61	125.41	137.33
22.38	66.45	63.23	135.52		52.2	87.36	52.65	84.92		89.26	85.36	76.59	108.99
19.9	159.58	64.7	109.85		37.52	119.97	71.33	96.08		70.6	98.03	50.38	133.02
22.84	57.46	43.34	81.62		58.02	102.85	68.94	104		62.16	108.2	62.74	220.49
16.99	62.61	61.98	79.3		77.12	103.54	64.94	103.98		49.31	103.43	274.92	93.45
21.02	76.19	50.85	62.96		100.5	117	64.64	121.83		68.73	74.74	67.02	89.92
19.3	72.17	66.85	101.56		63.06	123.65	69.63	278.87		70.03	85.36	80.54	106.71
18.81	81.71	84.46	140.69		111.92	93.34	120.15	169.19		58.8	55.88	54.49	130.2
24.5	62.31	78.08	74.08		62.99	79.12	184.43	118.88		70.26	121.89	74.46	97.2
19.84	85.49	51.66	82.67		49.98	115.55	59.81	104.07		55	138.51	46.04	271.64
18.97	79.35	61.49	68.75		70.56	86.73	53.94	118.72		51.43	72.45	78.13	120.59
19.05	76.49	63.96	88.8		90.36	103.32	53.27	87.34		65.59	76.28	42.3	86.69
23.17	50.31	52.55	124.13		40.67	190.32	45.73	72.66		35.52	99.41	64.8	59.94
16.12	94.28	34.03	165.55		71.1	104.33	130.42	101.07		36.87	94.44	48.61	125.44
22.83	64.97	36.18	144.89		72.83	159.39	70.39	102.18		49.94	234.94	44.74	151.43
19.95	68.86	36.85	113.26		66.79	111.63	47.42	85.8		62.18	101.65	49.41	82.5
22.09	81.47	26.24	79.3		139.52	111.77	78.45	71.02		113.44	159.45	51.06	74.69
18.71	98.62	34.55	127.24		65.49	2657.27	81.34	119.59		44.22	75.47	48.5	139.7
15.02	108.96	46.72	87.85		59.27	92.05	56.03	77.92		38.18	99.89	63.54	67.83
12.75	107.78	37.27	127.44		128.75	72.02	77.06	105.92		54.97	87.3	86.64	100.95
14.48	44.61	81.09	79.37		99.02	112.59	68.17	131.72		66.83	84.04	79.04	129.1
16.33	91.22	42.24	78.29		74.71	110.62	97.68	85.47		54.87	436.45	58.13	106.74
25.6	61.06	28.79	103.42		63.34	60.87	107.79	111.38		47.8	89.1	68.29	111.34
21.16	80.84	34.84	89.71		92.94	93.8	61.73	79.4		44.19	88.01	43.7	107.19
13.56	69.9	30.54	93.23		82.67	82.1	60.74	126.27		63.15	146.1	68.05	111.89
16.79	76.81	56.09	2450.05		76.86	118.89	79.06	110.77		45.51	138.93	91.06	150.43
19.65	247.08	35.76	72.63		46.53	120.12	57.67	84.32		44.37	110.63	49.41	146.64
23.58	114.63	47.7	118.68		95.9	101.18	75.23	64.01		41	102.84	83.47	94.8
32.14	81.37	51.45	217.56		70.58	127.57	74.78	109.36		56.25	165.35	61.77	171.32
16.35	100.3	24.91	90.83		42.33	108.27	106.12	94.58		49.76	79.36	53.92	80.4
31.32	196.04	59.8	74.32		69.2	126.12	61.59	189.29		52.87	95.78	173.24	123.25
22.42	106.19	56.04	189.17		70.79	131.39	162.67	103.47		84.43	148.24	44.43	126.64
22.32	57.97	36.39	340.47		73.49	105.76	109.09	83.82		45.33	101.26	77.76	144.12
22.61	67.45	55.22	195.41		51.99	120.81	73.78	85.99		40.15	220.62	45.29	179.26
22	103.9	66.34	82.98		241.22	90.22	43.31	74.56		43.92	66.03	66.89	74.77
18.39	56.65	48.19	86.77		86.18	121.79	65.44	80.31		55.57	82.71	47.77	101.43
13.24	56.51	41.33	87.66		46.12	116.44	124.63	83.91		52.99	140.13	45.28	81.62
21.16	94.32	64.63	117.95		81.09	60.74	68.64	86.81		54.95	72.63	36.45	119.59
14.97	41.27	58.22	89.56		44.66	90.24	118.3	108.65		50.12	105.67	75.14	134.81
16.62	82.41	40.5	41.82		55.95	119.26	113.08	79.54		40.73	82.75	89.32	138.28
21.05	74.81	38.26	22.31		71.77	83.65	90.75	187.11		50.66	139.48	48.97	103.46
18.49	65.28	36.1	33.64		120.17	88.8	67.19	104.22		40.79	94.82	65.85	150.22
20.51	80.41	30.23	33.4		38.05	122.73	128.25	106		39.69	114.61	44.9	97.46
16.59	97.91	62.1	59.76		76.13	153.8	62.04	127.92		55.7	137.35	116.46	129.32
20.77	90.46	43.18	41.54		65.96	105.59	67.69	97.88		59.13	128.51	64.97	99.62
25.09	52.03	44.63	36.25		121.27	149.27	66.89	104.16		77.56	104.39	60.87	96.01
18.69	53.31	36.83	53.48		68.52	99.94	75.74	138.74		56.91	139.21	91.09	83.82
16.59	108.02	45.8	29.71		71.31	146.17	75.04	88.23		47.7	241.39	81.27	117.31
22.91	85.06	33.77	24.29		65.72	138.94	76.15	62.29		55.3	150.79	46.67	90.91
17.31	98.75	43.49	45.7		68.52	78.92	90.79	114.55		51.97	189.78	55.72	99.9
22.22	59	30.78	21.3		85.14	101.98	86.48	141.52		55.06	91.08	109.77	122.09
21.02	56.57	40.34	26.41		105.7	91.95	64.65	113.1		45.92	124.38	68.23	97.79
16.71	71.31	49.6	26.18		80.11	140.23	61.75	79.21		63.84	187.32	56.6	137.63
19.29	64.5	41.43	49.69		83.88	186.74	89.12	66.31		46.13	301.41	53.97	104.64
16.83	53.33	53.71	20.26		57.24	104.91	56.33	102.81		52.63	141	48.93	126.7
17.89	36.29	49.52	37.93		54.8	122.45	64.54	49.84		57.89	224.48	59.64	141.44
16.53	77.06	33.98	37.19		109.8	112.21	98.01	88.29		56.46	128.89	86.32	90.14
16.98	120.84	40.4	78.4		75.59	91.78	57.71	83.81		93.89	196.54	39.44	84
16.01	116.77	28	29.01		106.29	118.8	56.93	42.74		39.46	105.24	67.78	108.85
20.57	44.78	52.59	44.41		108.95	119.66	81.63	153.68		61.42	153.75	48.64	99.05
15.55	137.84	33.51	43.25		54.26	153.05	63.39	73.57		47.6	132.05	61.77	111.87
20.82	69.09	41.58	28.16		37.44	114.46	76.02	73.8		100.58	145.25	65.65	115.02
21.75	50.22	35	23.48		60.28	88.17	59.15	162.45		41.26	66.1	67.73	84.2
15.81	49.36	37.23	139.33		186.47	83.29	87.66	208.77		59.7	69.98	70.58	99.78
13.39	87.5	38.91	32.8		115.02	145.56	70.26	66.17		63.77	266.03	60.46	147.77
16.9	83.53	31.97	37.82		79.92	71.73	90.33	1962.96		57.58	81.26	42.78	86.61
18.12	83.56	56.27	30.69		85.23	93.36	75.03	144.55		71.74	150.14	44.7	78.13
19.18	67.02	39.58	59.99		40.1	130.85	65.22	118.02		55.08	153.73	61.15	117.51
15.78	58.91	37.25	57.27		134.45	99.92	61.49	151.4		55.7	172.88	59.07	122.81
15.28	59.68	58.32	38.77		41.79	94.55	65.46	140.01		75.85	262.55	46.29	132.68
16.86	63.32	29.1	47.2		105.62	108.52	72.65	182.71		54.27	234.79	63.75	91.55
27.27	46.34	49.3	80.57		90.35	83.49	74.12	129.33		71.12	182.58	36.99	165.13
19.69	59.31	52.13	40.68		66.54	91.01	91.26	147.34		53.53	116.43	69.16	159.49
18.04	46.54	50.52	51.6		55.62	72.25	82.39	138.42		55.58	115.74	52.03	80.02
19.93	37.21	45.11	49.68		106.47	83.85	61.56	327.67		57.81	135.7	108.09	119.97
18.36	53.62	28.9	27.18		87.49	120.58	86.34	145.48		51.85	102.91	54.22	219.98
19.05	68.78	55.51	34.78		51.49	94.3	92.56	183.49		59.57	110.54	70.6	133.28
13.17	36.04	62.9	43.49		79.27	113.09	50.19	118.27		58.14	211.26	125.82	109.3
16.29	52.46	33.31	21.36		47.51	79.11	146.63	110.74		67.56	119.12	48.55	101.64
33.27	51.45	46.65	44.79		78.28	59.63	62.86	111.3		51.3	241.11	55.75	122.29
20.3	43.66	40.59	61.01		60.44	101.43	100.93	140.1		64.95	131.54	108.68	85.38
29.06	45.16	33.22	62.3		49.52	57.26	58.57	121.96		53.1	65.35	75.87	67.4
21.54	60.59	42.03	64.97		43.55	151.63	68.78	124.59		53.41	100.05	77.42	90.6
21.17	89.65	39.12	42.11		86.05	134.04	74.07	156.78		51.25	96.54	73.88	128.87
17.48	41.39	32.44	89.76		63.39	77.69	63.94	104.89		70.4	112.42	53.51	82.58
18.31	51.9	24.49	62.97		56.63	111.4	66.62	153.61		66.96	83.62	46.94	382.71
19.73	69.98	31.92	40.16		78.77	122.65	78.02	110.67		63.66	77.24	68.8	158.12
20.33	59.05	37.55	2466.58		36.54	125.54	73.45	135.46		64.01	106.79	56	91.4
20.8	57.37	34.83	40.58		43.81	94.89	43.74	160.65		43.39	80.41	44.13	79.79
18.08	41.04	33.14	55.15		59.5	84.8	146.25	107.84		114.67	65.53	64.14	104.68
20.63	55.2	40.21	19.17		66.8	170.29	62.64	108.1		92.11	120.54	41.16	87.38
18.38	64.73	41.65	23.54		61.01	132.39	45.98	113.76		47.09	94.63	72.16	116.27
18.04	59.28	43.53	31.75		78.86	110.86	51.18	113.23		51.41	114.7	57.72	96.45
16.63	50.53	42.39	41.39		83.31	118.64	64.45	118.22		66.19	160.47	49.31	96.99
19.22	38.97	94.92	31.32		36.17	141.89	146.04	104.97		66.99	109.19	43.79	308.51
15.11	138.63	38.44	45.43		61.06	96.46	66.58	87.22		63.1	116.69	72.37	94.98
21.39	31.44	48.51	60.93		55.65	121.36	64.36	143.83		53.21	113.85	83	67.19
19.71	85.96	36.72	18.2		67.46	173.76	75.78	93.66		178.41	126.58	52.84	104.04
17.61	40.2	48.16	38.27		36.6	181.34	86.07	83.29		63.9	121.78	51.29	107.14
19.66	93.76	36.46	636.39		48.41	106.87	78.47	125.72		53.75	84.34	39.14	127.92
26.9	96.65	80.7	23.48		58.38	113.89	83.99	129.04		45.31	121.57	53.85	108.32
21.55	73.79	49.28	94.45		49.8	112.59	62.42	83.92		39.68	69.08	39.95	115.31
23.46	45.32	40.42	40.4		56.97	92.09	65.66	106.05		74.28	90.29	61.08	106.61
19.06	35.72	36.65	18.1		75.62	137.56	94.56	103.25		60.03	129.64	56.45	86.26
19.22	55.19	72.11	28.42		89.75	99.56	62.97	130.25		57.18	142.21	50.29	104.55
21.37	58.76	49.96	102.48		50.55	176.05	82.84	88.96		57.36	263.31	47.12	146.28
18.54	69.46	40.82	39.9		77.84	114.07	82.51	274.31		39.31	118.41	61.39	120.05
21.61	65.52	43.06	32.43		89.88	106.82	75.2	96.68		74.91	236.03	43.52	110.92
27.79	65.99	37.05	106.77		72.13	149.5	82.05	165.85		64.46	135.95	44.88	65.93
24.69	51.09	57.45	22.83		46.99	76.19	83.53	197.85		56.09	132.45	46.91	122.73
25.91	35.89	40.53	56.55		80.47	136.1	127.18	99.95		57.69	157.66	57.56	84.48
17.91	42.42	39.92	31.22		49.03	139.19	83.04	106.08		67.94	133.19	56.88	73.88
18.18	44.1	50.45	34.92		57.47	84.4	48.16	173.54		60.86	94.81	43.92	123.69
15.91	57.96	36.96	19.12		50.14	91.27	56.88	154.45		64.53	115.33	66.98	88
25.09	67.55	46.51	39.73		64.53	108.81	69.09	114.13		51.32	130.27	65.09	89.31
22.57	65.74	85.49	42.29		101.25	105.42	58.93	254.86		76.09	98.63	84.92	116.33
26.07	89.36	211.12	40.66		98.44	119.36	155.59	148.51		64.9	98.69	100.87	78.06
17.42	33.43	42.97	34.67		41.89	186.43	70.07	166.79		64.54	96.11	48.98	102.57
18.97	43.12	39.09	49.49		84.02	135.8	82.31	132.38		49.44	111.54	50.27	94.73
17.24	43.61	39.67	28.52		92.66	101.25	91.6	172.74		52.49	73.74	41.45	146.77
17.51	39.11	40.28	46.86		56.5	77.94	81.21	277.24		50.95	69.93	61.22	95.68
17.12	57.15	59.47	95.71		56.02	91.02	67.38	194.77		43.78	86.9	46.18	105.88
21.87	56.6	33.02	31.96		47.84	137.29	90.52	166.51		48.57	143.48	45.57	130.29
25.79	69.85	38.24	35.51		60.36	77.3	124.68	121.53		51.96	94.21	47.97	165.42
18.76	59.75	36.42	20.58		45.76	92.73	70.69	135.27		65.16	134.95	65.62	60.27
15.06	61.19	37.51	70.49		94.15	105.47	67.7	192.6		60.29	265.72	58.03	72.75
29.98	45.46	75.33	38.96		71.74	102.21	89.25	208.92		50.61	159.59	61.79	92.88
20.17	52.68	78.22	1135.44		58.63	263.77	547.59	121.01		51.6	142.21	87.45	129.32
22.2	478.58	47.87	23.02		53.97	170.47	108.96	150.84		44.6	155.83	52.73	83.71
16.11	30.27	39.09	31.72		42.51	183.32	65.45	164.4		53.01	74.43	45.89	95.85
28.54	41.25	43.26	43.86		64.86	107.48	78.32	228.23		42.57	179.89	80.85	115.59
19.42	47.74	37.45	52.32		98.6	169	79.26	172.37		51.96	80.26	41.78	147.62
25.27	104.41	38.16	67.97		37.78	138.48	73.16	255.32		78.51	87	53.74	127.86
20.23	62.83	31.06	27.32		63.19	114.03	57.01	230.89		55.97	102.87	53.32	63.94
20.48	87.33	56.36	69.33		80.9	175.74	74.35	178.14		50.32	95.6	48.36	162.77
25.99	70.39	40.69	31.4		59.9	126.23	82.64	103.56		65.9	93.69	67.1	69.33
19.24	91.99	56.73	75.33		32.93	127.08	82.6	147.54		64.65	146.62	79.5	106.1
18.8	67.11	61.53	49.1		88.66	124.63	79.92	145.54		69.9	91.87	55.35	68.14
16.29	211.31	44.79	52.63		100.87	136.3	56.46	203.2		48.75	111.2	91.24	90.74
23.09	65.62	39.1	66.61		71.9	124.98	88.8	242.4		53.2	116.19	42.2	70.6
20.05	61.25	37.69	28.36		53.56	135.5	100.3	156.08		56.08	108.71	44.56	133.22
21.76	159.62	35.23	28.05		44.15	88.35	91.36	163.91		61.24	78.01	101.75	99.13
14.91	90.49	30.75	40.65		38.41	106.87	57.57	274.38		62.88	85.85	49.27	191.11
20.97	62.42	46.12	33.81		59.53	118.88	64.91	149.34		50.37	155.58	53.76	77.27
21.19	69.1	43.18	109.93		48.12	95.13	57.31	155.02		76.62	109.98	100.45	65.55
16.91	89.78	120.7	27.81		65.97	96.21	57.36	108.09		74.77	143.68	57.84	96.63
15.92	65.55	90.4	1147.49		84.47	91.94	87.24	128.94		72.94	99.66	82.62	65.83
24.5	78.2	38.88	33.22		59.31	70.63	63.46	113.03		46.29	105.14	48.22	80.47
23.43	46.07	51.96	69.39		26.02	86.83	102.41	167.17		57.57	85.2	37.89	91.7
19.49	55.42	45.34	27.97		76.1	90.41	80.93	139.8		52.24	51.01	51.52	113.57
19.11	78.53	43.71	158.3		85.55	86.84	51.76	327.27		46.41	183.5	40.65	96.91
18.58	70.05	24.16	50.27		90.1	109.13	69.87	214.29		55.76	87.37	81.57	83.34
17.32	59.44	46.05	24.26		65.82	76.91	75.92	115.2		75.78	38.14	78.15	133.23
19.98	169.85	141	71.72		46.19	199.25	59.96	168.13		60.07	229.6	46.66	60.97
18.23	75.55	53.28	33.2		54.8	105.38	66.96	199.44		67.42	110.81	86.97	98.26
17.55	46.66	33.83	42.06		66.94	88.04	75.21	291.08		54.84	238.29	52.79	86.12
15.81	61.39	75.19	143.39		70.82	109.71	65.47	111.45		51.06	71.87	71.23	326.95
25.91	48	32.32	55.23		72.84	154.98	51.83	110.04		64.57	112.77	82.69	91.99
27.57	70.55	53.27	33.41		63.48	119.31	73.75	110.85		50	71.47	52.24	104.48
20.8	49.59	46.3	21.86		63.3	131.87	46.38	96.03		44.87	120.61	48.54	93.61
24.29	45.25	25.23	18.37		41.62	113.42	106.28	116.79		46.04	52.59	52.63	86.35
21.73	73.14	39.46	60.22		56.24	121.44	81.22	120.43		56.66	134.76	72.27	91.65
15.45	80.52	57.99	17.93		43.56	96.43	51.95	127.89		35.45	186.54	41.8	142.78
18.69	39.19	38.45	22.47		79.67	168.15	83.75	126.77		68.21	96.62	66.91	100.77
24.56	73.17	34.25	43.68		70.11	126.67	49.77	96.2		61.78	228.88	65.45	121.33
16.67	53.02	37.73	29.09		48.78	108.91	76.34	127.91		57.98	343.06	74.24	148.34
21.32	43.44	38.91	39.79		53.21	135.32	48.96	142.11		53.05	108.31	56.9	102.28
18.49	33.46	67.75	43.47		41.88	102.96	84.42	111.43		53.66	87.79	57.96	102.54
28.13	57.12	46.27	27.18		47.93	82.34	73.45	147.9		63.86	118.25	59.61	166.35
27.02	61.11	64.06	22.27		71.37	149.53	76.37	92.48		57.85	235.39	61.38	121.9
19.94	60.1	31.83	246.91		57.92	118.97	43.01	209.52		85.92	95.95	42.41	111.75
18.73	63.51	31.21	28.24		31.99	148.45	81.11	97.31		61.44	153.35	51.24	134.93
13.9	115.76	46.9	25.5		63.81	118.81	85.95	95.98		117.22	106.49	48.81	132.76
51.71	92.49	71.71	56.01		61.7	65	68.29	128.9		47.04	100.81	99.11	100.08
19.9	45.49	59.85	1794.9		83.12	98.96	58.82	135.54		46.58	120.53	70.11	100.88
23	36.5	68.22	26.67		38.61	139.39	111.54	128.92		75.99	81.81	45.72	102.92
16.07	45.72	61.43	20.3		41.74	132.6	97.07	90.44		61.58	149.57	90.01	118.05
23.49	80.96	87.39	131.14		42.31	121.68	51.01	84.49		61.46	141.78	75.51	95.77
19.11	73.61	51.66	27.03		38.64	107.32	86.74	95.03		45.14	138.73	56.89	114.17
18.91	70.6	118.12	15.72		40.39	111.16	68.57	152.77		60.12	167.16	62.57	110.55
21.52	111.38	44.7	16.6		60.81	89.96	52.73	131.16		48.19	158.56	51.24	128.78
22.33	71.19	44.96	85.98		42.69	119.82	62.62	119.66		103.82	113.49	61.85	170.82
23.61	57.76	40.81	18.21		39.82	123.26	80.11	125.42		99.41	209.43	61.68	148.2
20.5	46.85	55.96	34.3		72.46	132.8	84.22	139.48		75.5	169.65	72.49	89.96
25.23	71.94	41.4	22.85		59.78	105.05	79.82	137.58		62.14	102.06	44.14	162.19
15.72	68.51	56.89	58.73		48.18	157.82	63.59	103.16		55.31	96.96	57.66	122.81
18.87	46.46	39.24	40.44		56.73	97.1	62.5	181.53		59.24	147.94	55.92	110.22
22	51.3	30.47	25.77		69.72	108.5	61.24	158.15		49.55	293.98	35.32	76.82
22.07	1782.29	23.93	45.69		42.4	90.74	89.59	160.1		33.6	243.82	85.48	182.55
18.82	93.9	23.68	86.83		40.18	92.73	116.67	129.92		54.51	128.24	65.47	195.76
19.78	59.59	33.7	58		53.63	96.53	86.73	295.86		63.13	74.95	50.53	89.68
13.61	58.51	73.09	130.1		43.09	95.08	57.02	156.76		48.95	108.75	53.95	143.2
18.09	61.46	30.9	31.58		34.47	97.09	55.63	125.45		43.18	105.35	49.09	134.86
15.19	85.77	28.16	46.54		48.17	113.75	70.4	108.35		55.02	141.34	60.37	88.49
15.95	128.95	37.62	54.76		57.58	93.29	69.63	85.88		53.64	204.15	58.13	112.66
27.6	59.23	28.29	104.36		50.88	77.8	61.57	157.67		52.06	177.4	49.48	113.98
19.37	95.29	30.81	43.18		47.57	78.33	59.62	212.05		61.18	141.59	62.5	82.54
14.99	48.84	39.99	43.88		35.36	84.56	57.38	107.01		102.4	97.81	44.41	96.39
16.9	75.28	47.12	30.92		52.83	84.19	57.32	136.43		66.8	133.62	67.38	180.01
16.31	82.05	90.67	22.07		61.88	87.02	68.11	182.96		62.37	169.17	87.64	102.79
18.97	45.3	20.88	24.92		112.9	102.27	392.89	130.74		69.23	145.32	83.4	115.32
21	67.5	86.31	2049.73		44.81	88.83	74.33	119.56		75.94	108.57	66.36	141.22
19.31	46.17	64.61	33.38		37.41	69.13	64.36	138.93		48.28	117.1	55.17	134.53
19.55	118.89	33.19	102.25		77.01	89.13	58.03	153.76		67.03	102.7	106.34	131.92
18.26	54.55	28.71	102.94		46.26	106.33	65.83	117.76		85.37	73.11	64.89	141.34
17.43	69.71	33.42	43.64		72.25	230.41	59.4	73.74		41.55	337.44	65.78	91.26
10.2	48.09	71.09	29.66		44.49	70.24	55.56	84.08		46.81	200.38	87.3	120.19
11.1	51	33.52	48.18		49.94	92.41	50.72	153.34		49.82	335.43	53.78	99.11
21.87	97	32.02	102.9		61.57	118.11	115.95	75.11		55.04	161.33	50.96	133.42
20.58	83.48	27.69	77.66		52.85	102.13	76.28	110.07		48.16	96.25	52.37	120.75
20.81	56.48	45.06	31.03		107.8	129.11	74.81	266.86		107.71	115.37	58.25	115.35
20.03	51.1	36.82	41.99		58.06	134.97	66.09	100.55		34.16	1848.77	49.4	101.12
15.91	69.95	44.73	77.93		49.49	93.5	44.54	101.98		42.22	165.28	72.11	202.56
17.83	77.43	56.29	39.61		54.22	142.29	66.26	110.8		39.47	165.55	48.45	87.49
19.97	68.92	34.21	39.87		56.46	94.96	90.41	83.78		71.33	163.01	64.4	147.96
20.46	98.48	61.33	44.35		57.44	99.8	77.96	153.86		54.22	164.98	68.06	97.33
23.67	47.95	44.89	56.71		50.09	124.93	86.48	88.36		46.48	94.35	49.99	122.93
13.45	76.52	54.61	33.29		53.57	86.57	77.25	87.53		50.4	218.41	45.78	243.29
18	71.63	63.94	30.86		56.97	89.19	113.96	107.99		145.87	97.44	85.13	119.61
19.89	37.63	48.06	43.95		58.07	243.74	64.2	144.34		60.28	109.74	68.89	78.91
15.63	106.08	44.79	45.2		65.01	109.78	68.45	132.04		37.38	110.19	92.23	130.67
21.66	65.1	43.62	41.16		59.3	84.73	76.82	113.21		54.92	228.56	58.86	96.68
23.2	60.7	60.01	20.62		54.84	114.98	76.12	101.57		61.8	110.86	88.01	114.15
17.45	46.98	63.32	43.96		57.82	88.28	69.98	108.18		50.46	174.93	96.78	98.47
17.66	37.06	69.21	25.73		81.85	104.55	72.49	220.46		149.8	107.15	100.45	101.89
15.42	45.8	64.22	21.39		69.22	174.7	68.4	185.52		41.53	149.4	49.2	139.56
21.97	82.19	56.19	26.98		53.57	235.6	83.06	101.99		51.52	148.65	50.87	98.03
20.45	61.97	35.96	58		52.03	93.81	70.49	140.86		77.81	143.14	47.53	99.65
17	64.93	51.58	115.82		60.09	149.55	99.14	118.8		54.74	183	42.43	104.06
23.6	44.26	73.67	27.13		122.79	103.69	70.71	103.48		52.58	165.15	75.33	141.36
20.78	105.68	87.24	118.01		52.52	97.06	63.21	123.23		63.71	87.73	77.72	72.98
18.48	72.71	38.78	20.11		62.67	121.56	58.52	136.43		57.48	131.69	46.19	91.66
18.34	43.77	33.32	84.83		65.42	179.75	75.12	151.86		66.98	111.55	40.87	210.07
12.11	59.11	30.8	54.69		56.3	116.63	59.99	138.25		68.16	101.19	46.46	102.85
19.26	65.79	38.03	29.57		60.99	69.43	78.64	89.14		71.79	98.56	66.14	83.42
16.28	52.58	51.05	44.93		53.9	83.51	68.23	814.37		55.54	134.49	48.47	71.35
21.61	52.67	48.33	31.39		41.88	61.38	89.14	240.28		58.2	172.04	42.05	93.09
16.24	45.94	46.69	53.94		72.53	124.25	66.42	160.48		48.11	154.82	56.28	126.67
12.78	118.12	276.72	36.99		46.68	132.21	57.43	134.01		70.75	32.48	56.14	66.67
16.33	45.34	42.77	31.05		75.15	181.38	80.63	144.64		64.23	75.09	50.99	78.33
21.35	58.28	26.94	20.97		49.34	120.15	75.14	161.88		56.07	35.67	48.57	180.89
15.46	53.61	28.1	55.4		68.95	216.18	69.03	226.1		52.34	57.49	60.68	90.89
16.86	55.16	95.75	47.36		57.27	87.34	62.7	123.08		86.86	72.23	39.52	76.38
17.26	59.33	70.05	25.71		51.79	143.64	76.55	130.76		38.59	76.82	48.33	88.67
25.42	58.25	48.79	46.51		46.94	106.49	69.19	113.32		45.73	77.36	46.68	113.11
19.83	41.32	48.43	17.44		78.38	78.2	71.82	118.72		55.91	89.06	85.73	113.99
17.6	58.17	46.9	67.45		50.24	117.02	73.03	57.99		63.69	41.96	52.16	68.83
15.42	48.77	64.19	54.51		46.58	93.89	59.26	91.76		66.85	40.16	102.19	102.53
24.8	52.34	32.23	45.3		68.73	92.29	113.75	55.05		50.1	23.28	43.24	121.66
12.02	55.56	42.83	40.45		51.96	84.57	60.25	71.6		50.99	85.64	52.25	106.89
20.95	53.41	78.85	40.56		83.05	83.52	71.1	100.92		67.13	52.08	40.77	117.56
17.58	33.73	62.3	49.57		94.71	91.13	92.87	69.53		44.51	56.7	62.13	81.13
17.39	62.94	72.12	24.01		56.06	139.46	93.19	102.75		38.39	61.43	50.04	136.55
13.37	60.89	56.56	27.13		68.76	88.72	66.69	156.54		68.03	50.82	61.93	136.38
13.79	35.28	68.09	53.58		49.7	94.75	39.52	49.68		37.75	54.54	51.94	85.24
12.7	58.74	76.69	99.48		58.94	80.45	63.15	86.25		51.68	125.63	53.73	130.73
27.9	43.96	53.78	33.89		64.51	78.25	92.72	100.22		64.13	37.79	41.2	173.52
10.93	84.83	62.92	29.28		96.52	124.78	63.27	110.8		40.19	64.74	57.39	169.78
14.43	48.39	69.19	29.26		58.2	101.77	61.94	450.14		63.54	64.65	47.18	95.37
14.57	46.63	66.38	83		56.45	128.3	79.77	68.69		54.35	35.5	54.44	114.93
18.28	73.44	71.45	49.7		56.71	94.63	79.34	64.92		64.78	35.28	48.85	124.18
11.32	39.86	66.81	27.1		64.13	110.08	81.76	79.14		52.86	113.34	44.05	115.86
15.7	65.82	51.41	23.57		64.02	101.53	61.93	156.71		54.03	52.01	46.42	160.76
12.62	52.54	59.66	65.45		51.4	81.82	70.06	90.75		58.57	45.51	67.25	358.09
15.17	66.83	51	43.84		52.08	97.66	65.9	114.49		59.71	87.72	49.53	95.93
13.46	85.65	62.18	75.32		60.8	110.98	85.29	115.98		45.58	82.35	43.87	124.06
17.03	69.46	47.7	29.63		110.38	124.25	53.49	101.8		55.44	47.88	69.97	179.38
17.37	97.26	36.4	22.51		46.62	71.81	82.31	63.33		58.43	58.07	52.43	130.58
13.74	116.79	585.13	31.08		762.92	153.6	59.05	82.85		43.2	71.09	41.26	125.12
20.32	55.59	96.07	62.12		72.78	73.52	97.04	84.77		37.44	90.54	30.42	132.3
19.29	83.99	41.53	32.76		47.5	3955.31	65.58	98.22		59.17	38.89	56.58	125.38
17.55	46.36	60.52	35.39		106.36	194.87	78.25	220.09		72.26	51.93	40.46	83.02
14.21	35.1	54.17	37.95		37.07	101.53	58.04	59.6		43.64	65.27	49.53	117.3
16.52	75.97	42.18	29.07		45.54	93.39	63.18	134.35		57.33	61.33	104.56	131.21
11.59	53.26	37.19	186.51		61.11	107.63	62.69	56.8		49.98	125.62	62.49	106.1
14.43	66.48	38.8	27.44		49.4	91.09	57.07	101.16		69.6	55.69	36.05	97.24
18.95	34.78	39.23	40.72		54.83	92.04	53.74	111.3		47.15	125.37	46.91	149.8
17.89	65.88	52.38	28.89		60.81	76.2	68.38	76.23		58.72	97.91	73.84	111.77
21.59	27.47	49.53	23.55		57.17	90.01	64.75	83.96		50.05	72.79	60.42	125.44
12.97	82.84	54.56	33.93		64.36	67.61	63.41	62.2		64.9	52.08	58.49	142.12
16.99	61.27	36.27	68.67		66.43	352.8	70.03	91.92		93.99	76.24	47.82	89.81
23.63	48.2	66.35	41.91		69.3	60.34	69.55	108.81		66.27	65.25	48.99	131.17
13.62	44.89	52.57	35.6		37.65	89.23	78.2	131.66		59.47	60.83	46.95	115.55
20.81	51.34	38.45	43.94		60.58	133.71	83.49	106.55		41.6	43.8	46.77	123.97
21.78	54.62	45.18	31.42		38.8	182.03	74.27	111.17		56.97	53.82	42.52	131.77
40.43	44.84	39.2	26.08		81.09	104.58	78.48	113.72		49.81	46.79	44.31	157.05
13.11	123.98	60.72	41.47		58.13	169.64	64.98	117.34		47.5	45.28	40.05	189.94
12.81	63.96	41.85	43.33		43.85	114.37	93.03	69.73		45.64	69.17	45.31	116.06
16.44	55.65	78.49	53.82		48.93	109.93	75.52	131.34		56.76	62.55	72.63	229.28
16.3	66.51	48.37	29.73		146.54	347.99	52.95	108.18		67.66	105.02	50.46	85.23
14.9	42.98	45.42	51.58		68.13	108.84	71.32	103.64		47.34	50.96	64.18	157.44
26.05	55.99	44.82	23.85		42.39	99.2	84.06	111.24		102.28	50.37	64.43	149.13
21.51	116.98	50.75	29.84		71	120.25	65.04	116.75		45.07	161.29	70.81	95.57
14.98	59.19	55.21	173.35		38.91	103.98	48.86	128.53		49.09	141.95	58.31	79.83
19.55	121.38	33.9	54.84		45.26	117.58	60.05	140.85		63.15	121.69	42.2	85.21
21.37	45.05	61.73	45.23		75.49	127.33	76.04	90.95		60.07	68.4	64.82	134.75
13.22	52.05	48.55	55.84		57.36	101.43	56.33	92.65		58	65.12	25.82	117.68
36.85	65.93	51.56	31.71		55.29	130.63	39.01	103.24		66.48	73.33	55.28	131.32
17.6	61.56	44.05	73.62		68.56	145.73	57.98	81.98		42.98	44.05	80.35	116.44
30.27	67.68	58.58	35.9		54.32	107.64	60.59	88.52		86.52	99.89	41.82	112.65
22.13	43.3	46.21	37.7		66.87	110.68	79.58	168.9		68.47	99.39	87.58	145.83
24.65	63	114.85	37.38		35.42	127.27	72.4	80.74		48.83	66.85	52.58	140.84
17.18	54.1	53.85	59.07		47.7	152.9	41.55	30.93		61.42	152.29	64.18	114.01
17.56	52.37	30.11	35.07		53.48	69.24	65.78	38.8		45.53	87.93	56.71	102.56
14.08	92.78	36.76	45.44		115.14	93.43	35.19	47.44		58.3	66.98	58.16	112.48
17.84	67.69	31.15	34.55		40.31	86.36	38.73	31.47		79.21	73.97	38.06	112.17
49.6	54.5	37.53	43.24		68.57	89.76	148.03	51.53		54.02	88.36	45.44	131.8
17.72	65.97	43.24	36.73		56.6	105.39	55.35	45.5		67.87	82.42	82.19	168.27
23.44	68.81	52.43	38.33		74.46	87.26	117.92	60.58		45.54	56.29	55.36	329.35
28.82	54.84	29.02	64.45		52.71	123.14	58.87	148.28		46.79	50.76	39.61	97.84
18.02	78.21	39.13	32.41		39.57	95.16	110.85	57.09		60.37	145.8	40.85	110.04
18.26	87.37	43.28	33.31		58.66	94.46	73.96	94.15		72.26	73.97	41.07	183
25.32	44.43	41.32	41.02		49.02	153.31	131.46	55.34		46.08	62.92	78.53	188.64
15.24	61.2	53.15	173.56		79.11	91.47	80.9	60.51		58.84	81.98	55.77	148.86
20.19	47.77	54.67	85.37		59.01	78.3	105.33	107.21		54.66	80.35	63.84	163.14
53.97	131.13	42.4	30.03		53.6	109.24	59.88	48.8		51.78	129.97	84.6	108.15
11.29	60.28	57.88	24.98		57.89	3392.5	77.97	43.09		49.48	79.96	48.94	126.28
21.34	58.43	56.42	33.77		60.57	105.04	120.26	59.79		49.95	86.62	46.03	148.2
26.12	38.95	45.07	28.25		69.54	383.17	136.43	49.89		48.24	78.93	51.4	103.24
15.81	94.07	90.07	16.76		69.46	152.21	186.65	59.28		58.52	72.76	77.44	106.01
14.68	34.99	77.63	18.05		43.84	135.53	96.83	61.04		61.29	79.98	86.79	112.73
15.84	130.31	57.19	53.47		74.97	100.14	78.64	105.15		51.49	63.87	39.58	128.1
16.22	35.76	71.02	31.16		62.65	178.88	87.28	72.31		42.79	151.59	69.71	197.1
15.36	110.28	41.4	33.38		35.19	131.76	80.51	79.65		64.45	203.15	37.16	148.83
17.35	60.51	60.19	25.15		64.64	74.62	96.89	101.92		43.24	46.48	71.93	170.88
14.96	106.11	52.7	52.32		77.5	145.88	124.11	88.54		42.23	47.34	50.05	132.72
25.37	60.82	65.65	48.78		76.45	243.91	94.13	35.8		74.72	113.8	43.74	109.85
19.87	44.74	46.3	22.95		61.97	119.66	89.38	87.25		44.62	81.57	54.38	85.84
13.25	45.21	45.61	46.56		37.37	87.03	95.5	95.59		72.45	84.2	55.01	151.78
15.83	57.66	58.32	100.75		68.22	90.02	187.56	100.81		49.42	164.27	116.91	116.52
26.26	85.21	104.28	26.89		49.88	136.94	101.34	59.33		41.14	40.03	34.14	115.27
12.39	69.63	58.9	25.73		57.2	127.72	80.69	53.01		35.67	64.69	58.39	98.69
34.88	50.74	68.63	32.14		59.5	116.27	74.29	61.34		31.91	111.05	38.61	99.7
15.34	60.21	59.8	29.01		69.05	111.03	62.76	46.97		57.36	96.6	47.54	131.8
15.21	82.31	46.54	40.51		68.35	114.59	126.24	65.03		60.32	74.85	41.42	114.03
13.55	45.16	41.2	22.13		65.56	94.5	93.86	49.67		69.82	60.36	51.05	108.23
20.71	57.42	39.42	24.94		63.91	114.84	81.47	62.18		54.03	83.95	54.85	149.96
22.39	60.59	41.14	38.93		51.99	89.34	175.43	77.51		48	87.04	43.35	156.6
18.71	42.38	39.95	30.99		65.67	92.01	124.49	37.71		46.86	91.44	69.45	88.15
12.17	56.1	57.09	49.55		48.11	89.77	138.4	65.46		52.02	64.42	47.16	102.52
26.54	53.07	70.37	43.74		68.87	81.19	177.42	70.63		52.11	74.86	40.88	109.2
17.65	63.56	50.49	26.31		54.69	89.74	75.61	72.13		59.52	55.88	54.39	105.2
21.65	123.54	48.67	121.2		54.38	100.49	177.34	61.61		38.99	59.18	45.1	318.87
17.01	56.3	27.33	64.39		54.98	74.72	127.75	44.77		72.02	94.71	48.98	120.79
20.33	233.33	73.33	34.73		44.33	77.91	87.03	41.64		51.65	205.81	77.29	152.85
14.02	123.15	62.88	34.59		48.25	66.4	92.66	86.63		51.09	67.35	36.15	159.57
16.98	50.05	45.68	26.69		57.33	95.99	76.96	105.53		58.38	187.98	55.02	117.47
14.33	179.42	55.65	32.69		48.54	71.47	120.94	54.34		33.78	82.11	50.87	133.25
21.43	52.65	33.45	45.73		58.56	1670.08	72.99	42.25		42.7	114.49	60.23	133
23.41	51.28	93.91	22.53		61.74	274.12	75.22	40.76		43.3	105.07	45.74	245.34
22.5	92.37	46.18	34.62		70.84	109.16	129.32	125.84		54.13	63.21	58.38	129.41
15.07	61.27	42.27	28.82		76.37	100.2	103.6	73.5		64.48	110.39	40.94	124.5
16.96	45.2	35.34	48.1		60	117.08	71.43	55		64.71	109.77	77.9	234.5
16.17	69.76	30.12	36.64		45.26	132.13	66.85	47.12		47.55	58.78	48.63	102.59
27.84	34.82	57.51	27.34		61.05	104.78	165.42	33.75		64.06	66.42	47.19	107.22
16.04	53.49	35.55	21.28		99.63	104.32	109.51	68.04		44.43	109.86	38.95	157.07
17.28	61.13	35.62	20.89		45.2	114.61	76.99	70.47		93.06	82.43	39.72	108.6
25.75	52.47	31.23	36.5		74.49	155.13	87.54	43.22		80.62	112.31	52.78	173.54
19.14	71.89	55.45	21		58.76	127.48	83.77	176.33		41.87	149.38	46.71	111
21.04	167.34	40.88	67.48		59.85	146.09	83.88	134.82		69.81	88.69	59.64	104.68
16.08	61.01	57.63	84.3		52.01	110.35	93.45	39.49		57.71	100.68	48.99	174.86
31.76	53.28	84.92	38.54		61.57	89.65	88.14	185.94		61.44	155.92	72.76	102.04
27.62	65.99	51.65	49.63		84.5	114.64	92.07	60.86		74.7	75.18	59.36	102.7
15.83	66.15	39.16	48.54		39.19	197.63	75.15	45.17		57.88	243.37	65.08	143.91
19.32	107.94	52.6	48.28		91.3	123.54	64.61	41.9		36.89	167.84	54.39	131.6
17.99	57.26	63.89	21.15		83.41	133.17	96.04	82.83		64.28	91.34	55.84	129.48
18.03	54.06	35.38	44.44		103.32	128.58	89	135.1		59.46	99.28	52.56	137.3
16.43	37.21	66.94	18.2		62.59	320.36	79.61	66.16		47.83	173.34	45.52	138.56
16.85	36.02	37.52	61.59		50.1	153.91	79.38	515.77		65.57	88.9	109	221.13
21.57	52.81	57.43	27.52		48.03	119.14	202.59	92.97		102.5	134.33	53.91	138.06
20.41	444.02	39.02	32.86		68.4	127.17	67.66	87.95		90.57	58.53	69.64	138.41
15.37	35.54	43.27	100.3		46.41	142.06	67.66	185.86		57.79	67.46	47.59	138.4
41.65	58.46	63.08	35.49		61.23	103.16	77.65	149.72		59.04	174.99	45.14	185.43
13.18	57.64	53.33	178.81		58.36	105.43	184.1	46.27		66.22	128.24	97.74	121.4
20.46	55.86	71.49	66.87		64.22	75.03	83.34	55.9		75.21	42.1	48.08	124.97
14.4	58.04	64.98	125.92		65.56	143.09	92.1	50.11		65.12	190.41	51.41	124.17
24.56	55.85	44.61	34.07		52.33	120.79	100.28	92.41		51.51	74.75	25.46	354.68
31.68	45.79	49.01	42.8		54.88	98	90.58	59.52		58.19	61.54	61.83	190.62
15.06	51.84	53.5	44.53		48.37	103.23	78.52	86.1		70.19	62.12	37.41	92.63
15.48	60.5	49.69	33.73		56.45	185.09	248.55	79.1		113.62	70.12	60.22	148.41
14.96	103.12	54.27	26.68		55.51	95.71	108.89	103.94		51.51	60.06	40.26	140.82
21.81	105.16	54.82	43.44		62.93	102.99	146.93	92.32		53.37	146.21	57.8	226
15.35	50.78	47.86	40.81		36.93	178.94	219.41	66.77		65.37	87.25	32.72	108.16
18.97	31.72	92.9	29.48		45.22	80.09	113.76	70.79		68	198.06	44.96	272.33
25.11	69.68	44.28	57.79		41.4	104.83	168.79	76.24		54.44	131.43	65.41	158.54
15.17	44.06	75.32	73.16		42.92	73.35	168.16	123.64		61.94	54.96	39.83	106.01
12.24	61.71	72.3	128.63		49.83	92.03	287.23	95.03		75.4	87.55	48.73	135.09
15.35	40.84	51.05	33.5		40.79	101.26	257.21	143		77.89	80.05	30.01	121.04
15.86	42.85	38.28	73.85		43.42	117.29	201.81	4017.88		93.65	113.3	54.08	104.02
17.91	71.76	40.48	70.71		47.53	72.76	144.38	72.08		87.94	120.03	78.71	208.61
21.78	89.02	79.23	25.85		50.88	84.36	147.02	127.88		84.04	36.57	96.52	147.22
13.81	77.62	51.63	38.3		43.51	718.47	119.64	39.95		56.4	55.47	117.82	219.7
21.64	31.43	39.52	44.21		49	71.13	122.07	68.14		53.39	120.52	31.9	141.8
25.15	68.2	54.6	93.89		31.36	68.08	140.92	55.28		55.85	84.9	54.52	168.72
17.36	56.45	76.38	150.78		48.78	71.01	78.23	99.05		60.6	164.99	53.8	165.09
12.59	35.2	64.35	56.64		56.93	83.25	63.32	67.19		47.88	63.98	54.72	145.26
16.3	75.81	31.84	102.47		38.42	84.37	83.22	80.25		49.86	174.14	69.77	339.36
15.14	47.73	42.71	66.97		47.28	140.73	125.37	130.95		77.41	62.09	42.85	162.92
34.91	52.69	44.16	27.01		36.34	80.58	82.6	54.47		50.34	43.43	46.64	198.69
18.16	84.46	56.29	53.44		51.49	189.42	90.22	55.7		83.35	95.34	41	167.28
15.27	37.85	73.14	31.02		42.79	77.98	102.5	65.11		81.88	55.33	54.91	189.99
14.38	85.14	50.65	19.58		64.1	224.97	121.57	74.6		83.23	59.14	50.61	154.38
18.4	49.86	43.28	96.46		46.3	99.48	92.11	124.13		81.66	88.12	79.23	146.44
26.01	42.09	80.57	28.71		59.61	127.98	129.41	134.63		75.69	60.08	51.22	238.22
33.24	67.42	48.15	50.38		54.9	74.82	70	68.11		67.03	75.38	45.21	181.26
28.08	41.27	50.74	27.91		34.05	95.64	65.14	107.53		62.34	67.34	50.88	164.12
18.7	46.71	59.1	259.03		51.12	121.4	60.91	79.16		64.77	101.57	51.78	168.19
23.45	56.4	69.6	36.64		66.3	111.77	133.09	131.55		61.27	108.7	31.9	185.85
14.97	36.65	53.88	55.41		30.41	140.91	66.25	52.22		36.05	92.43	66.21	266.54
16.45	82.37	71.42	93.04		42.17	128.93	113.16	93.5		52.5	45.41	56.59	103.05
18.69	44.21	46.01	76.31		61.13	108.48	61.54	58.52		74.49	60.53	51.98	108.35
22.23	34.68	45.75	23.69		52.58	104.64	287.5	128.57		55.87	197.08	45.84	148.08
19.14	57.08	118.41	36.45		39.14	104.65	77.88	88.16		57.81	86.16	40.33	310.27
12.7	65.78	103.23	88.19		46.01	158.37	67.46	76.96		48.59	45.09	60.23	170.99
18.15	71.37	67.31	59.92		46.28	166.77	55.05	240.36		54.15	249.67	41.29	163.45
13.35	73.85	41.77	41.72		63.52	183.35	78.13	129.74		157.05	121.09	37.76	184.37
14	67.92	30.3	40.99		60.72	140.45	90.65	77.28		61.07	253.43	41.78	176.44
17.26	114.46	54.02	26.51		61.39	110.94	59.09	120.29		33.97	128.97	53.79	163.12
16.29	73.89	67	33.38		52.74	144.01	206.46	488.81		108.44	68.23	52.19	214.3
17.34	41.32	35.06	43.98		45.88	145.03	52.12	55.91		70.59	138.7	60.93	237.56
22.3	110.68	64.61	89.01		39.02	143.9	72.7	97.66		51.59	96.82	49.34	240.46
23.92	62.78	63.46	62.68		33.35	87.39	63.29	111.35		69.36	150.78	62.63	92.95
16.11	86.59	79.35	31.34		57.85	125.53	51.36	82.03		89.17	134.95	55.55	215.69
20.69	51.67	72.59	537.27		41.45	81.23	128.61	45.84		88	124.34	92.21	129.77
17.56	46.83	103.02	17.34		49.46	177.4	60.66	113.63		55.13	137.81	42.26	122.23
15.26	37.76	46.69	45.21		140.89	156.31	52.37	90.03		60.73	102.65	48.92	101.34
18.42	46.2	83.77	132.78		52.17	84.4	46.89	172.38		51.92	161.01	49.99	102.3
15.32	51.78	74.63	20.05		45.53	191.15	79.49	95.75		62.87	146.86	52.59	260.92
21.51	71.1	51.46	135.16		50.6	216.4	84.51	107.5		52.78	199.19	44.81	112.32
11.67	42.02	45.38	56.43		62.16	186.06	44.61	81.38		106.44	98.04	45.84	100.66
19.33	116.19	47.61	34.55		55.72	158.9	39.6	118.9		61.11	71.59	60.28	95.68
19.35	85.5	57.83	372.34		72.2	110.2	54.26	64.39		69.04	106.5	55.93	122.75
13.6	147.57	57.55	48.64		40.12	209.62	67.87	58.92		66.08	93.48	60.06	135.92
18.18	94.1	103.91	90.87		66.13	155.8	85.12	102.72		78.78	96.57	39.53	150.89
21.75	74.04	54.97	28.4		70.41	82.17	83.15	52.63		73.33	370.26	48.34	186.72
15.83	154.52	97.86	164.42		69.49	125.88	39.11	82.8		59.8	109.94	49.41	179.57
15.27	56.81	95.83	32.26		41.21	95.07	40.85	130.68		49.66	108.33	51.58	238.78
14.83	115.36	65.73	30.23		65.41	115.03	44.91	139.54		66.41	118.07	41.32	114.11
16.4	62.27	71.53	25.81		51.81	174.69	72.09	94.3		65.45	95.18	69.28	153.79
17.72	97.8	91.54	24.06		45.52	94.89	42.04	102.1		75.58	146.44	63.73	846.8
13.64	44.1	82.34	31.46		45.18	162.32	46.69	96.99		65.56	118.44	40.3	99.46
14.41	121.14	47	78.18		65.25	143.2	40.05	87.88		45.67	83.3	61.44	104.64
14.16	44.09	46.07	41.09		43.99	100.71	92.13	56.97		50.58	224.84	45.9	80.17
21.26	63.99	50.34	1199.92		56.98	121.93	91.49	91.29		88.19	177.01	48.94	104.69
17.23	53.19	53.73	40.26		72.77	132.52	29.7	75.68		61.29	129.51	57.69	104.17
19.25	76.65	37.62	59.17		43.18	128.58	87.71	122.08		56.13	173.54	42.77	67.39
17.42	60.94	53.61	1168.32		64.2	118.55	90.36	113.17		54.48	95.63	49.58	155.26
15.39	46.33	35.92	43.92		57.8	92.44	53.51	187.52		60.96	96.99	39	112.17
15.09	49.55	53.03	50.02		70.04	72.89	104.46	78.77		51.81	94.78	64.12	81.09
18.74	43.99	36.35	94.32		42.71	323.9	50.31	51.27		44.93	96.19	55.47	259.32
12.36	151.1	59.15	25.07		71.11	195.19	54.91	72.91		48.91	129.72	43.82	136.85
18.3	60.2	38.54	30.6		41.74	77.98	38.81	65.38		61.92	96.51	33.99	121.36
13.49	35.52	43.22	59.88		46.35	134.43	63.58	93.9		60.16	80.12	63.49	146.67
17.22	60.57	39.17	194.26		62.34	151.6	54.55	109.4		67.8	187.81	45.97	133.3
18.42	29.74	31.28	1026.49		69.52	122.25	50.39	155.16		44.07	115.75	57.95	69.48
11.88	86.41	43.9	26.64		51	84.31	85.36	59.75		82.17	192.62	37.34	120.99
15.93	28.88	44.76	55		78.52	86.1	83.68	135.91		42.02	89.65	48.14	103.46
14.9	49.01	45.39	26.24		50.75	117.54	54.22	61.74		43.95	145.6	44.65	61.33
14.83	45.96	40.87	38.6		51.88	90.2	174.41	107.66		71.39	136.88	55.12	66.66
18.31	62.47	48.71	77.08		71.67	84.37	92.39	109.7		48.21	118.85	71.28	178.9
15.97	81.24	43.95	67.16		72.6	130.5	204.66	64.53		44.46	149.4	52.9	113.5
19.95	46.03	38.09	68.91		150.17	118.51	126.29	49.29		76.48	98.31	47.75	86.55
16.1	90.91	40.84	53.13		55.82	66.82	52.78	79.62		61.42	159.63	56.93	91.99
21.72	45.59	62.7	35.66		46.48	77.38	99.03	28.79		82.69	166.6	52.29	103.29
18.01	75.81	36.47	48.31		98.22	126.56	197.37	42.85		49.55	111.31	59.24	193.16
19.07	42.98	60.51	864.38		50.85	91.01	49.71	36.23		52.19	160.48	66.69	98.2
15.6	75.28	38.5	48.2		59.75	77.61	380.4	60.92		52.27	80.3	43.36	188.21
18.68	64.53	49.17	64.62		62.09	79.1	44.27	143.49		44.34	153.46	38.57	93.13
14.49	52.02	43.7	42.08		32.48	85.62	137.62	92.24		40.8	123.24	44.48	144.73
16.78	64.07	33.18	106.93		52.47	133.18	49.73	118.36		70.4	160.34	49.04	102.76
15.84	66.49	36.65	28.29		62.37	70.72	99.83	26.44		57.56	150.87	38.5	106.64
13.87	75.54	42.28	62.32		44.77	155.63	44.51	45.11		52.03	123.13	44.58	205.14
15.46	71.65	36.61	43.43		64.39	114.91	364.51	110.56		54.15	186.99	54.79	123.36
20.83	86.97	40.52	175.66		47.95	100.08	110.09	39.58		65.91	155.79	40.35	98.55
18.31	49.16	55.98	87		59.91	96.02	69.63	91.84		54.39	85.99	59.17	117.29
13	74.36	46.37	59.96		84.61	116.35	165.64	68.05		51.87	85.7	46.04	84.9
19.76	37.51	42.74	40.01		83.78	405.11	72.09	42.54		48.89	127.22	63.04	99.24
17.44	50.67	47.95	88.19		69.22	124.92	79.09	70.89		82.55	99.23	60.16	118.49
10.77	47.94	53.43	94.92		70.56	135.73	86.92	45.37		45.87	103.85	88.85	128.79
14.5	38.62	48.98	47.62		73.06	221.14	52.03	74.17		59.44	147.99	53.88	143.22
14.17	72.87	36.66	549.43		84.14	153.08	97.56	66.42		44.98	90.85	41.92	157.83
18.23	32.34	35.72	63.52		66.57	142.85	99.01	48.41		46.24	202.13	43.89	178.13
13.02	147.02	34.2	123.41		111.47	87.45	68.38	190.67		56.56	126.67	35.29	137.2
17	48.5	37.87	53.49		65.65	112.22	78.58	41.46		58.45	126.05	37.49	233.65
23.15	64.36	76.06	28.7		156.84	109.03	96.48	71.7		129.61	116.46	51.09	154.15
16.47	61.44	33.51	95.68		160.13	102.59	77.97	93.6		42.28	102.13	51.69	249.09
15.08	40.49	51.66	97.55		67.8	110.35	148.22	65.69		48.26	92.33	51.01	145.37
16.3	58.15	43.13	32.56		91.57	167.41	44.42	24.91		64.43	169.29	78.25	148.36
14.69	48.97	68.59	140.95		66.53	101.01	149.37	73.08		53.79	145.79	58.43	143.5
14.1	43.31	72.46	54.7		63.61	224.08	169.87	97.13		52.96	114.55	85.28	153.68
13.29	71.99	50.29	51.01		102.93	143.25	64.11	33.25		52.9	85.26	71.83	162.66
14.79	64.96	40.44	116.97		64.03	197.98	139.78	36.64		58.62	90.46	87.94	288.67
10.05	49.44	76.67	51.94		167.33	195.92	68.94	82.13		44	86.65	54.85	189.63
15.41	75.96	51.7	65.22		118.92	159.55	124.16	107.65		62.7	250.75	66.37	134.24
14.68	69.33	51.22	76.9		74.62	106.58	701.41	65.96		49.08	146.25	59.19	141.12
19.66	40.14	67.46	46.65		41.42	112.03	76.86	87.39		56.28	149.47	43.32	122.76
12.03	93.46	61.76	69.6		148.57	98.02	174.52	83.27		52.71	651.41	92.4	293.29
14.52	51.33	44.35	44.42		57.39	162.16	74.72	93		46.34	95.89	54.57	130.55
20.2	59.82	41.19	81.37		65.39	135.06	93.92	39.15		69.53	264.61	45.76	97.9
14.33	54.18	43.11	29.32		65.27	88.68	193.51	58.41		94.27	135	47.57	54.76
12.67	49.36	40.48	39.78		43.92	94.18	66.45	79.16		90.18	100.39	41.12	123.04
16.91	64.23	46.62	44.79		79.36	82.7	148.42	32.26		67.42	128.66	47.06	73.53
19.05	37.29	87.36	46.57		79.79	99.63	131.53	63.67		84.16	130.47	54.56	91.14
30.53	50.47	38.43	142.19		70.22	83.62	166.1	48.36		50.51	87.58	39.34	106.21
20.56	105.2	54.71	38.78		45.29	91.57	350.61	66.92		59.72	94.36	57.93	104.07
13.75	38.7	93.8	33.69		79.66	76.76	336.59	65.84		52.14	114.26	45.2	121.21
21.36	59.27	53.62	44.95		41.44	75.7	183.85	43.39		68.38	83.4	38.25	110.61
18.03	63.78	48.75	47.25		62.08	110.13	253.92	63.19		79.1	102.32	53.88	119.4
14.66	62	49.29	43.17		45.55	71.94	117.08	65.51		62.33	89.3	46.93	70.99
15.88	73.19	48.1	46.44		76.87	100.78	112.66	45.47		53.64	118.87	37.1	75.96
15.57	70.75	58.26	99.48		61.38	93.93	188.81	74.44		107.25	80.06	47.28	123.17
12.67	42.93	45.43	75.07		54.71	71.15	103.73	58.86		67.09	147.72	36.36	81.78
22.08	38.94	53.46	27.09		46.76	85.65	99.13	52.01		53	148.05	40.9	115.73
12.8	44.83	55.99	56.33		152.86	129.23	170.9	66.85		41.55	66.68	55.24	125.66
13.04	54.87	75.65	29.63		49.01	120.01	228.91	123.22		56.22	70.65	28.08	81.21
13.01	50.34	97.85	66.28		64.37	66.66	115.63	98.31		109.68	135.65	50.59	122.25
16.8	53.28	44.75	28.44		76.01	86.29	133.81	107.13		46.65	108.89	67.61	85.08
21.31	61.76	49.68	33.63		61.3	78.63	209.66	72.41		65.01	128.74	34.08	90.84
19.4	57.92	52.97	56.19		58.92	91.19	100	42.67		41.6	99.09	61.99	195.58
18.48	77.85	58.56	59.9		74.52	105.75	122.32	99.65		60.6	216.49	53.91	101.33
17.16	36.6	39.45	38.07		76.92	105.67	166.71	59.31		53.45	82.8	43.8	84.72
16.75	56.85	54.52	89.73		52.56	70.89	75.12	63.76		49.86	95.14	50.28	75.13
15.95	45.12	48.16	225.82		79.27	111.39	146.74	197.28		42.09	151.51	90.98	94.59
22.01	27.92	40.5	26.12		64.78	68.71	104.32	123.85		30.2	62.91	55.03	83.68
19.71	65.25	73.36	34.92		78.26	54.56	193.4	111.78		59.3	125.81	46.84	93.52
17.76	56.39	45.01	42.87		45.52	56.35	231.51	96.21		46.65	155.91	49.4	129.51
17.39	52.37	42.86	38.11		98.92	379.54	121.95	90.74		53.08	107.32	70.1	127.83
19.2	35.4	70.66	34.63		68.29	101.48	102.01	76.19		85.41	143.44	38.12	115.39
15.66	33.48	43.43	49.45		53.46	87.07	145.48	3962.89		82.9	120.46	48.97	109.41
17.67	76.66	57.66	50.55		46.86	110.77	305.93	60.98		44.01	75.7	47.89	128.08
14.48	56.51	54.15	161.51		57.93	72.02	148.15	117.27		54.88	163.03	56.74	134.09
14.61	120.86	45.44	71.55		71.98	82.62	120.44	61.35		65.61	74.36	69.71	92.93
14.46	50.14	34.26	119.55		72.12	96.42	92.51	66.64		100.78	82.94	46.87	95.56
18.97	120.07	53.46	57.83		55.34	69.69	192.6	42.81		60.95	90.42	41.48	104.2
25.91	104.61	61.85	221.65		64.92	88.53	102.97	60.26		74.56	178.86	106.23	76.73
17.24	53.84	100.41	34.71		50.52	74.91	373.85	307.31		114.14	132.08	52.27	175.78
18.73	40.46	59.48	75.16		45.65	142.23	226.34	58.97		59.39	118.18	52.48	113.09
20.96	45.12	46.59	97.6		36.05	74.89	176.32	60.92		95.77	110.88	50.08	99.3
139.96	83	38.1	60.01		45.33	106.37	138.23	77.12		57.62	104.86	45.31	119.52
24.08	51.32	40.6	39.22		56.22	53.96	87.97	242.87		57.82	85.87	82.72	89.81
19.99	34.21	79.22	45.78		76.97	91.08	68.87	94.64		67.51	122.4	50.37	101.16
285.99	82.71	58.85	49.65		53.42	73.05	81.41	43.83		52.07	72.5	60.8	87.69
21.68	43.07	70.72	41.4		63.54	66.71	85.79	53.86		76.51	185.76	48.38	133.59
23.98	62.3	57.09	62.69		60.08	97.95	90.15	59.18		110.16	139.83	44.95	84.07
23.94	102.95	62.38	90.97		51.41	64.84	120.39	50.72		35.82	103.42	51.15	91.84
19.82	44.32	48.08	50.38		72.35	110.7	83.51	64.44		69	130.06	39.76	77.7
21.7	64.88	82.83	52.04		79.37	79.55	111.35	95.57		99.04	81.24	56.62	217.37
24.52	99.74	95.54	26.96		60.67	81.39	99.56	71.97		65.05	85.81	66.94	88.71
18.95	48.89	86.89	107.77		133.48	60.7	88.18	51.78		62.44	157.34	57.11	71.36
15.84	68.59	58.54	42.54		71.09	89.04	102.88	47.9		66.28	79.63	48.31	99.91
21.3	78.57	96.76	34.27		55.63	74.54	82.3	63.68		41.58	227.66	41.96	170.22
16.36	85.58	85.23	58.4		63.87	84.51	94.71	66.69		102.33	83.93	55.23	100.13
15.81	102.92	56.78	62.48		70.87	118.83	89.99	148.65		47.68	69.28	57.95	117.17
19.56	37.96	67.63	67.45		62.62	148.83	76.41	69.32		67.05	152.34	94.19	59.88
17.43	70.71	59.47	42.78		52.05	73.45	176.07	48.26		88.41	159.31	59.82	89.79
21.82	59.86	84.12	72.96		50.61	103.86	84.13	56.86		71.93	79.81	38.51	97.08
23.04	55.29	39.95	51.75		59.5	94.53	87.34	65.96		80.92	73.25	44.41	93.94
16.78	48.65	44.95	45.99		79.36	96.2	78.89	63.88		50.01	80.47	49.79	78.77
19.65	73.3	65.18	64.62		52.16	87.29	76.32	57.56		59.35	82.98	72.62	73.77
23.92	44.37	56.68	35.7		66.58	85.38	88.88	50.13		116.93	61.67	108.39	168.68
18.5	45.17	56.1	55.59		75.6	88.2	59.82	60.74		49.3	140.29	36.75	110.59
22.25	71.54	48.14	545.14		52.45	90.53	74.64	39.14		66.36	89.52	79.01	313.63
19.51	36.86	72.61	35.05		66.91	90.85	44.35	48.78		48.26	82.29	44.73	87.56
16.54	49.85	134	2521.08		47.16	98.57	106.21	55.9		46.32	90.37	43.25	259.39
24.01	75.94	69.47	47.71		89.93	171.87	85.84	66.29		53.37	170.98	49.64	83.39
20.07	115.51	67.71	36.49		92.25	119.97	93.45	85.44		74.88	139.53	52.58	96.81
14.66	93.68	75.77	49.86		55.94	85.49	71.38	68.22		44.75	90.85	53.17	106.48
31.66	70.99	148.36	25.53		93.57	103.46	91.67	131.05		87.65	69.6	51.45	100.15
15.75	57.59	45.2	44.67		48.12	114.5	92.87	55.08		146.79	87.87	44.74	143.3
22.98	57.45	62.96	61.69		51.63	101.61	76.61	56.81		48.94	61.9	40.31	138.63
17.63	58.75	67.19	28.79		75.86	77.43	129.87	54.96		58.87	103.02	40.2	164.04
19.43	63.41	61.25	23.25		53.41	124.13	92.65	63.05		60.23	138.87	43.11	109.24
30.85	43.05	50.6	65.54		47.88	77.55	80.45	63.17		54.31	54.95	45.39	128.51
17.48	66.32	40.38	44.9		48.64	110.95	135.21	75.25		51.2	74.41	40.35	135.76
21.65	87.46	47.7	31.37		59.15	92.97	68.11	68.16		46.86	73.04	40.08	91.7
21.99	73.56	51.18	1671.35		67.31	86.71	81.64	104.64		71.73	70.57	61.64	116.97
20.73	79.39	53.37	57.99		77.8	99.96	77.04	3848.55		53.02	83.7	45.3	155.04
33.86	74.92	39.88	39.24		59.31	118.78	206.82	93.83		4015.79	63.06	48.41	107.52
20.89	63.84	96.03	27.59		53.83	113.25	142.93	44.84		45.44	95.39	53.6	68.3
16.96	75.08	56.46	38.69		42.03	185.66	89.99	68.83		42.84	68.96	51.32	87.68
29.14	68.5	41.28	26.57		68.66	111.32	125.22	53.32		66.62	54.7	82.38	189.91
27.08	92.91	43.62	77.9		67.36	115.54	122.75	45.61		63.61	174.08	52.63	93.03
34.64	91.77	30.94	64.12		58.24	99.54	274.44	94.9		70.79	82.63	70.25	102.21
44.1	35.09	41.81	1984.26		78.35	80.61	102.68	68.87		65.19	152.65	54.75	101.43
23.03	88.73	32.58	42.33		47.4	104.83	108.17	39.14		77.44	94.44	55.45	72.19
16.39	34.08	70.89	48.27		80.21	103.71	91.87	50.79		176.34	68.93	51.51	96.52
22.12	38.51	62.78	113.08		76.37	95.28	106.86	66.56		46.2	71.7	46.22	131.56
28.53	103.8	30.63	96.67		103.85	138.95	89.39	83.93		52.91	127.04	41.41	75.87
24.4	56.63	29.51	251.03		65.95	104.21	105.3	50.89		34.56	57.23	50.83	190.61
27.24	70.52	38.03	60.87		54.26	111.71	82.22	50.31		63.26	233.26	43.24	218.16
16.29	70.01	31.6	66.72		64.08	147.55	89.13	82.89		58.77	85.48	61.95	120.97
27.54	94.81	37.89	59.26		66.17	129.84	102.13	48.58		57.25	78.87	42.64	92.99
17.99	81.36	49.07	35.93		81.21	104.02	90.12	101.26		46.66	140.09	43.23	95.61
19.84	54.76	43.51	96.14		43.88	106.46	93.11	67.24		45.26	158.67	49	121.87
26.37	53.93	63.16	26.55		60.97	134.69	89.86	65.48		113.81	83.9	37.9	108.48
21.17	69.09	46.59	29.54		43.01	93.1	99.56	139.8		60.07	54.26	38.92	83.53
14.59	42.17	30.08	45.33		76.03	92.52	91.83	38.48		38.83	89.89	68.28	113.45
12.89	74.01	45.31	59.29		65.39	103.99	92.5	66.96		73.86	432.25	56.87	122.06
23.98	75.42	41.36	97.48		64.59	92.22	119.85	63.31		42.7	79.3	48.44	106.24
21.37	43.65	39.85	137.09		48.74	93.75	121.64	52.86		75.43	112.34	42.39	132.31
18.42	82.17	31.69	272.76		45.22	79.53	108.81	87.3		49.39	95.12	73.98	218.85
24.34	76.49	52.26	124.39		47.91	87.46	84.58	45.04		40.36	154.52	35.34	106.24
21.85	40.27	71.52	145.23		68.56	123.36	89.26	89.24		42.19	82.16	42.11	206.49
22.25	54.75	56.23	91.66		45.85	167.44	90.11	82.16		42.93	79.04	51.61	92.19
27.27	57.11	61.33	62.27		85.11	91.07	139.03	88.63		49.73	324.89	38.61	63.03
14.44	64.38	58.32	83.51		53.93	103.47	101.74	66.44		43.63	119.68	53.78	67.82
27.94	84.07	40.43	168.23		42.44	173.38	79.48	50.47		49.38	92.49	44.18	81.35
23.63	131.32	90.18	57.58		84.26	107.86	125.98	48.81		47.59	94.43	67.47	111.62
25.39	45.27	38.64	67.51		63.27	125.96	64	97.9		35.86	92.82	58.49	124.45
19.54	78.14	56.08	94.9		113.71	152.65	91.76	60.97		43.17	92.29	71.87	107.73
21.58	90.92	50.34	115.86		48.06	150.24	71.34	47.15		63.06	97.83	47.49	113.19
27.08	66.65	44.3	62.03		48.51	107.17	65.36	74.43		40.14	99.04	44.64	81.95
25.62	81.17	42.7	70.73		49.89	142.96	90.03	80.34		35.92	92.94	38.99	120.88
20.76	118.41	51.24	83.25		52.45	56.78	83.89	46.94		67.83	90.1	50.54	122.41
25.98	59.53	47.72	116.41		74.42	165.58	81.36	46.5		40.03	76.03	77.5	118.95
29.96	85.92	57.63	102.2		63.09	80.11	129.33	53.54		102.49	118.72	49.37	86.06
22.85	87.6	73	67.31		65.5	231.46	54.18	46.76		46.84	120.07	52.77	124.24
22.67	36.2	45.53	77.46		47.14	137.69	71.49	45.97		61.34	96.11	82.13	556.92
27.66	80.03	48.08	96.75		55.01	84.53	146.83	61.25		53.25	70.3	80.52	84.12
17.55	93.72	49.04	129.16		61.67	203.64	88.94	74.8		53.73	157.69	47.4	226.62
32.38	105.91	52.35	54.51		46.49	89.13	67.02	81.18		50.31	167.76	49.92	133.53
27.53	61.21	51.06	59.63		54.46	120.25	49.88	118.38		63.87	107.32	53.93	95.39
23.8	127.85	47.53	295.53		54.63	111.36	99.8	50.63		46.7	149.39	47.68	125.51
28.24	141	38.77	67.48		63.56	203.12	106.96	129.6		34.52	121.05	44.31	143.9
29.8	108.27	78.12	71.67		52.56	99.64	156.42	48.14		89.11	98.02	35.98	222
34.91	73.3	79.52	174.47		61.43	102.33	73.09	58.18		70.31	80.88	82.47	119.97
25.99	786.43	70.77	99.99		68.28	110.17	103.79	98.5		52.2	131.41	59.87	188.55
[truncated: 4,954 more rows]

## Sheet: Fig 2D 
Readout: mean gH2AX intensity
[truncated: 9,357 more rows]

[truncated: 15 more sheets: Fig 2E  , Fig 3C, Fig 3F, Fig 3I, Fig S3B, Fig S3D, Fig S3J, Fig S3M, Fig 4E, Fig S4K, Fig S4N, Fig S4O, Fig 5D, Fig S5C, Sheet2]
